# Supplementary material for: Analysis of the Expression and Function of Key Genes in Pepper Under Low-Temperature Stress
Source: Front Plant Sci. 2022 May 4;13:852511. doi: 10.3389/fpls.2022.852511 (PMC9116226; doi:10.3389/fpls.2022.852511)
Supplement: Supplementary file 1 [file Table_1.XLS]

## Sheet: Table S1
Table S1: Sample list and RNA-seq statistics
Sample name	Tissue/Treatment	Time AT	Raw reads	Alignment(%)
CL1_1	Leaf/Control	0.5H	42752100	78.98
CL1_2			43243384	80.73
CL1_3			41094758	78.49
CL2_1		1H	42288550	80.82
CL2_2			41701480	81.03
CL2_3			41605386	76.88
CL3_1		3H	41589668	80.22
CL3_2			42850710	78.42
CL3_4			42636928	76.35
CL4_1		6H	41378022	78.46
CL4_3			43621730	75.37
CL4_4			41346772	75.8
CL5_1		12H	41166150	79.97
CL5_3			43003446	77.94
CL5_4			42872968	78.26
CL6_1		24H	41626332	80.63
CL6_3			40857080	82.55
CL6_4			42582664	81.86
CR1_2	Root/Control	0.5H	41220722	80.19
CR1_3			42716438	79.31
CR1_4			40863066	81
CR2_1		1H	42215642	81.55
CR2_2			42939488	77.52
CR2_3			42481814	78.46
CR3_1		3H	42243334	72.57
CR3_2			42476484	75.42
CR3_3			41578814	80.28
CR4_1		6H	41343834	81.09
CR4_2			41503480	79.24
CR4_3			43459546	73.48
CR5_2		12H	42248774	79.5
CR5_3			41587958	80.34
CR5_4			42367782	80.18
CR6_1		24H	42295834	79.47
CR6_2			41516808	77.83
CR6_3			41580924	80.05
FL1_1	Leaf/Cold	0.5H	42503630	80.49
FL1_3			42882710	77.95
FL1_4			41444904	79.98
FL2_1		1H	43081336	80.34
FL2_3			42286498	81.59
FL2_4			42873626	79.89
FL3_1		3H	42558714	77.05
FL3_2			42663614	76.61
FL3_3			43394958	75.17
FL4_1		6H	43081870	77.81
FL4_2			42868156	79.76
FL4_4			42961654	77.89
FL5_1		12H	42105144	79.2
FL5_3			41590454	80.32
FL5_4			42881828	75.97
FL6_2		24H	43018628	78.77
FL6_3			42525788	78.93
FL6_4			42683954	79.97
FR1_1	Root/Cold	0.5H	41089150	79.99
FR1_2			41200770	78.83
FR1_3			42333116	80.32
FR2_1		1H	42261778	81.13
FR2_2			42650758	80.48
FR2_3			41205584	80.56
FR3_1		3H	42318528	81.69
FR3_2			42502906	81.76
FR3_4			42184996	82.09
FR4_2		6H	41868334	81.4
FR4_3			42488340	80.7
FR4_4			40823652	80.86
FR5_1		12H	42598856	75.74
FR5_3			43705926	71.44
FR5_4			42613952	80.57
FR6_1		24H	41212100	81.55
FR6_2			41691272	80.61
FR6_4			42597964	75.79
		Average	4.22169e+07	79.0756
