# Supplementary material for: Analysis of the Expression and Function of Key Genes in Pepper Under Low-Temperature Stress
Source: Front Plant Sci. 2022 May 4;13:852511. doi: 10.3389/fpls.2022.852511 (PMC9116226; doi:10.3389/fpls.2022.852511)
Supplement: Supplementary file 2 [file Table_2.XLSX]

## Sheet: CL1_VS_FL1
Geneid	baseMean	log2FoldChange	lfcSE	stat	pvalue	padj
Capana08g002199	2503.2	3.33442	0.216949	15.3696	2.61588e-53	5.83001e-49
Capana00g002894	1367.24	2.42364	0.236086	10.2659	1.00343e-24	1.11817e-20
Capana01g004446	9.39472	17.296	1.77308	9.75476	1.76011e-22	1.30758e-18
Capana00g003114	604.361	-3.45043	0.400723	-8.61052	7.27326e-18	4.05248e-14
Capana01g000041	364.324	-2.14003	0.260291	-8.22171	2.00617e-16	6.38736e-13
Capana04g001002	318.529	3.27771	0.407128	8.0508	8.22541e-16	2.2915e-12
Capana07g001777	2004.59	2.42708	0.308275	7.8731	3.45964e-15	8.56723e-12
Capana12g001072	233.291	-2.35951	0.303648	-7.77054	7.81522e-15	1.74178e-11
Capana00g004034	269.777	-2.36805	0.309726	-7.64563	2.0792e-14	4.21265e-11
Capana04g001008	3199.32	2.66679	0.35348	7.54439	4.54416e-14	8.43964e-11
Capana01g004230	909.849	3.24851	0.434121	7.48296	7.26691e-14	1.24583e-10
Capana01g004474	63.542	3.41728	0.52811	6.47078	9.7497e-11	9.05382e-08
Capana04g000335	2926.72	3.12727	0.489528	6.38835	1.67689e-10	1.49492e-07
Capana01g001626	10.8216	18.145	2.851	6.36443	1.96017e-10	1.68024e-07
Capana04g002109	222.631	3.02869	0.483998	6.25764	3.9085e-10	3.11103e-07
Capana00g001113	571.63	-3.66799	0.611806	-5.99535	2.03049e-09	1.50845e-06
Capana02g003178	92.966	2.98897	0.504938	5.91947	3.22977e-09	2.24943e-06
Capana03g000397	141.129	2.56084	0.443741	5.77103	7.87904e-09	5.04494e-06
Capana03g004102	1179.84	3.12299	0.541237	5.7701	7.92268e-09	5.04494e-06
Capana10g002299	8.90618	-7.90071	1.39047	-5.68204	1.33094e-08	8.01694e-06
Capana11g000176	124.606	2.14663	0.380417	5.64282	1.67282e-08	9.32056e-06
Capana03g003830	401.38	2.45494	0.439989	5.57954	2.41158e-08	1.27969e-05
Capana03g002532	1547.4	2.3753	0.442698	5.36551	8.07188e-08	3.74787e-05
Capana04g001006	468.056	2.22581	0.420626	5.29165	1.21219e-07	5.46174e-05
Capana03g002388	205.039	3.95127	0.757126	5.21878	1.80109e-07	7.7194e-05
Capana06g001444	216.023	2.48207	0.486767	5.09908	3.41301e-07	0.000135832
Capana01g003920	1043.02	3.287	0.65972	4.98241	6.27957e-07	0.000225499
Capana10g002298	8.09399	-6.72838	1.3641	-4.93248	8.11918e-07	0.000282738
Capana11g000141	1832.78	2.40779	0.489601	4.91786	8.74972e-07	0.000300008
Capana04g001435	466.27	-2.24398	0.457952	-4.90004	9.58169e-07	0.000323556
Capana02g002618	24.8646	4.78606	1.00574	4.75874	1.94803e-06	0.000564538
Capana02g001951	227.235	2.40655	0.506021	4.75584	1.97624e-06	0.000564674
Capana00g000637	288.211	-4.09997	0.863201	-4.74972	2.03696e-06	0.000574656
Capana03g000715	95.0392	2.48078	0.542456	4.57325	4.80219e-06	0.00116333
Capana09g000201	165.285	3.06854	0.686338	4.47089	7.78956e-06	0.00171887
Capana11g002083	52.1824	-4.20398	0.942459	-4.46065	8.17108e-06	0.00178268
Capana03g000317	111.335	-3.36402	0.758088	-4.4375	9.10087e-06	0.00186254
Capana03g001237	1105.13	2.40505	0.544256	4.41897	9.91708e-06	0.00195595
Capana03g001352	188.627	-2.26164	0.514725	-4.39388	1.11346e-05	0.00217682
Capana01g000646	30.316	-2.2616	0.51784	-4.36737	1.25752e-05	0.00241607
Capana02g002738	845.492	2.50728	0.576826	4.34669	1.3821e-05	0.00258847
Capana04g002612	554.707	2.31419	0.534564	4.32912	1.49703e-05	0.00275739
Capana03g001359	90.3117	-2.82202	0.653855	-4.31598	1.58898e-05	0.00290276
Capana01g004492	6.87054	-5.85799	1.36077	-4.3049	1.67061e-05	0.00300746
Capana09g002330	80.3072	3.29099	0.769875	4.27471	1.91386e-05	0.00328109
Capana06g000568	50.8541	-2.25966	0.535294	-4.22134	2.42855e-05	0.00382573
Capana12g000554	39.8522	2.23337	0.529171	4.22051	2.43754e-05	0.00382573
Capana09g000445	60.132	2.18861	0.520021	4.20869	2.56857e-05	0.00387557
Capana00g001859	3015.44	2.8177	0.677859	4.15677	3.22778e-05	0.00446817
Capana07g000048	59.573	-2.07687	0.499484	-4.15803	3.21001e-05	0.00446817
Capana02g002531	17.2511	-3.17327	0.766321	-4.14091	3.4593e-05	0.00475911
Capana09g000019	24.8095	-3.17255	0.769765	-4.12145	3.76491e-05	0.00502447
Capana01g001692	119.129	-2.00324	0.490613	-4.08314	4.44319e-05	0.00579096
Capana01g003233	20.9937	2.00786	0.493466	4.06889	4.72374e-05	0.00611754
Capana08g001950	16.7044	2.54421	0.625645	4.06654	4.77161e-05	0.00611754
Capana01g002906	72.5912	3.0123	0.74175	4.06107	4.88482e-05	0.00618568
Capana09g000051	15.9705	3.6417	0.897799	4.05626	4.9865e-05	0.00627876
Capana01g004472	349.528	2.03568	0.502537	4.05079	5.10443e-05	0.00635544
Capana07g001873	472.514	2.42431	0.598345	4.0517	5.08477e-05	0.00635544
Capana03g002992	25.6088	2.64217	0.654159	4.03903	5.36735e-05	0.00657264
Capana05g000401	144.254	5.17752	1.29113	4.01006	6.07031e-05	0.0072736
Capana03g003600	634.842	2.82479	0.706576	3.99785	6.39201e-05	0.00741973
Capana02g003077	18.0666	-5.24757	1.32021	-3.97479	7.04419e-05	0.00796923
Capana00g001809	48.2459	-2.94881	0.751424	-3.92429	8.69863e-05	0.00959735

## Sheet: CL2_VS_FL2
Geneid	baseMean	log2FoldChange	lfcSE	stat	pvalue	padj
Capana02g001993	2506.15	2.2726	0.187339	12.1309	7.2412e-34	8.06923e-30
Capana02g001780	6.52471	-22.6486	2.0515	-11.0401	2.44846e-28	1.81896e-24
Capana09g000194	191.266	2.63805	0.294156	8.96818	3.01442e-19	1.34365e-15
Capana10g001051	324.123	3.23104	0.384273	8.4082	4.16366e-17	1.32565e-13
Capana03g004113	2444.23	2.41019	0.315681	7.6349	2.26005e-14	5.59663e-11
Capana12g002406	244.017	2.75862	0.380304	7.25374	4.05433e-13	8.21444e-10
Capana07g001777	2004.59	2.1685	0.30339	7.14756	8.83313e-13	1.64053e-09
Capana02g003339	909.666	2.02282	0.314116	6.43972	1.19692e-10	1.40399e-07
Capana00g003283	126.534	2.26525	0.357634	6.33399	2.38895e-10	2.53536e-07
Capana03g000989	168.261	-2.51682	0.399064	-6.30681	2.84843e-10	2.88559e-07
Capana02g003418	202.341	2.05875	0.335937	6.12838	8.87758e-10	7.06623e-07
Capana07g001902	151.358	2.85304	0.476066	5.99295	2.06069e-09	1.39172e-06
Capana01g001626	10.8216	16.9927	2.92241	5.81461	6.07744e-09	3.76244e-06
Capana01g001005	108.105	2.06146	0.36506	5.64689	1.63373e-08	8.27519e-06
Capana02g003046	74.7263	2.58282	0.461638	5.5949	2.20746e-08	1.06952e-05
Capana11g001580	739.553	-2.25279	0.405579	-5.55451	2.78387e-08	1.21655e-05
Capana01g001558	119.718	-3.60761	0.663567	-5.4367	5.42776e-08	2.24016e-05
Capana00g002415	88.4054	2.53305	0.471395	5.37351	7.72167e-08	2.91683e-05
Capana00g000447	86.2962	-3.81191	0.716111	-5.32308	1.02027e-07	3.72766e-05
Capana06g001580	247.684	-2.72868	0.515775	-5.29044	1.22023e-07	4.31672e-05
Capana11g000143	751.773	-2.19992	0.416191	-5.28585	1.2512e-07	4.32435e-05
Capana12g000149	46.2926	-2.48022	0.473633	-5.23659	1.63572e-07	5.44109e-05
Capana10g002298	8.09399	-7.07288	1.35952	-5.20249	1.9664e-07	6.26074e-05
Capana00g003240	114.538	2.51736	0.507182	4.96342	6.92619e-07	0.00017743
Capana07g000674	58.6707	2.51397	0.513823	4.89267	9.94765e-07	0.000233372
Capana00g001211	512.283	-2.20888	0.462214	-4.77892	1.76237e-06	0.00038134
Capana00g002895	169.791	2.29287	0.485684	4.72091	2.34791e-06	0.000480072
Capana02g002389	376.923	2.18874	0.464619	4.71082	2.4672e-06	0.000499878
Capana02g002503	37.4882	2.22231	0.472274	4.70556	2.53171e-06	0.000507042
Capana09g000631	84.475	2.1287	0.458099	4.64681	3.3711e-06	0.00063136
Capana10g002062	38.3224	-2.571	0.560885	-4.58383	4.56538e-06	0.000788749
Capana00g002088	654.547	-2.48791	0.547208	-4.54655	5.45321e-06	0.000895155
Capana00g001113	571.63	-2.75199	0.608925	-4.51943	6.20064e-06	0.000987097
Capana00g000152	50.8541	-3.7664	0.837602	-4.49664	6.90359e-06	0.00106847
Capana02g003469	1331.79	4.12972	0.924869	4.4652	7.9994e-06	0.00120461
Capana08g001248	850.62	-2.201	0.493423	-4.46068	8.17007e-06	0.00120699
Capana04g002805	39.381	2.42293	0.543937	4.45443	8.41145e-06	0.00120838
Capana03g000378	29.4523	2.65685	0.599362	4.4328	9.30165e-06	0.00130381
Capana07g000048	59.573	-2.28578	0.520091	-4.39496	1.10791e-05	0.0015242
Capana12g000356	141.972	-2.74393	0.628146	-4.3683	1.25219e-05	0.00167111
Capana00g002534	51.0812	-2.26106	0.522949	-4.32368	1.53449e-05	0.00193215
Capana03g003995	1662.72	-3.33918	0.773436	-4.31733	1.57925e-05	0.0019663
Capana02g000864	36.309	-4.83238	1.12068	-4.31202	1.61773e-05	0.00200302
Capana12g002445	477.58	2.2231	0.520286	4.27284	1.92999e-05	0.00225202
Capana01g000301	401.632	-2.12674	0.49889	-4.26294	2.01757e-05	0.00231782
Capana08g002492	306.217	3.99755	0.941531	4.24579	2.1782e-05	0.00248951
Capana07g001092	20.0922	-3.90078	0.924999	-4.21707	2.47498e-05	0.00278348
Capana11g000739	54.7725	-4.38161	1.04011	-4.21264	2.52401e-05	0.00278479
Capana06g000953	64.9588	2.31561	0.555068	4.17176	3.02253e-05	0.00317227
Capana12g000342	72.6453	-2.07958	0.498385	-4.17265	3.01076e-05	0.00317227
Capana02g001199	141.746	3.08941	0.745315	4.1451	3.39659e-05	0.00346475
Capana01g002376	29.6476	-2.86976	0.69706	-4.11694	3.83933e-05	0.00374736
Capana04g001215	36.9119	-2.74386	0.666481	-4.11694	3.83933e-05	0.00374736
Capana09g002114	92.4106	-2.75265	0.669809	-4.10961	3.9633e-05	0.00382382
Capana05g002327	22.679	-3.20161	0.780987	-4.09943	4.14163e-05	0.00394464
Capana00g000469	58.918	4.49332	1.10041	4.08332	4.4397e-05	0.00421053
Capana02g001907	97.1147	-2.03607	0.498937	-4.08082	4.4878e-05	0.00423812
Capana00g000669	6.34739	-6.36292	1.58636	-4.01101	6.04584e-05	0.00531111
Capana02g003440	63.2089	-2.21484	0.552228	-4.01074	6.05295e-05	0.00531111
Capana07g002168	28.2698	-5.41498	1.35082	-4.00867	6.10615e-05	0.00533677
Capana02g001282	18.4773	2.34065	0.584592	4.00391	6.23042e-05	0.00538926
Capana07g001739	34.6361	-2.38455	0.595875	-4.00177	6.28711e-05	0.00538926
Capana12g000613	20.6024	2.14433	0.535536	4.00408	6.22602e-05	0.00538926
Capana04g001046	34.0046	-2.02375	0.505898	-4.00032	6.32573e-05	0.00540159
Capana00g001356	350.96	-3.89322	0.991016	-3.92851	8.54721e-05	0.00677907
Capana01g000646	30.316	-2.02032	0.515321	-3.92051	8.83613e-05	0.00690986
Capana07g001903	13.5116	-5.22046	1.33943	-3.89752	9.71813e-05	0.00730124
Capana01g001234	32.4087	-3.19923	0.825878	-3.87374	0.00010718	0.0078552
Capana03g001476	21.2394	-3.70419	0.961013	-3.85446	0.000115983	0.00821943
Capana03g003248	167.001	2.29566	0.599039	3.83225	0.000126979	0.00871522
Capana03g001103	13.3846	5.83235	1.53856	3.79078	0.000150178	0.00996136
Capana00g000416	20.705	-5.34436	1.41034	-3.78941	0.000151005	0.00996521

## Sheet: CL3_VS_FL3
Geneid	baseMean	log2FoldChange	lfcSE	stat	pvalue	padj
Capana08g000413	710.178	-2.60593	0.199341	-13.0727	4.71567e-39	5.60056e-35
Capana03g001064	475.539	-2.65922	0.218771	-12.1553	5.37883e-34	4.25878e-30
Capana00g003083	1002.29	-2.66416	0.234559	-11.3582	6.75536e-30	4.0115e-26
Capana01g004230	909.849	-4.80865	0.443469	-10.8433	2.14629e-27	1.01962e-23
Capana04g001108	750.849	-2.94208	0.272146	-10.8107	3.06319e-27	1.21266e-23
Capana04g002144	236.6	-3.15316	0.302976	-10.4073	2.29618e-25	7.7916e-22
Capana11g000681	1343.28	2.52741	0.2484	10.1748	2.57059e-24	7.63241e-21
Capana02g003188	511.982	-2.18656	0.217337	-10.0607	8.24332e-24	1.78003e-20
Capana10g000864	2158.27	-2.41852	0.242514	-9.97272	2.00666e-23	3.97201e-20
Capana10g001138	304.677	-4.27545	0.432498	-9.88547	4.81299e-23	8.79408e-20
Capana06g002511	195.415	-3.64461	0.370212	-9.84468	7.22721e-23	1.2262e-19
Capana00g003650	264.452	-3.37725	0.345271	-9.78143	1.3529e-22	1.89032e-19
Capana03g001818	1046.07	-3.56621	0.369783	-9.64405	5.20925e-22	6.87419e-19
Capana02g000058	437.291	-3.50377	0.364636	-9.60894	7.32965e-22	8.70505e-19
Capana04g001003	904.655	-3.83315	0.400478	-9.57143	1.05433e-21	1.19254e-18
Capana06g000752	751.534	-2.85243	0.298589	-9.553	1.2599e-21	1.36029e-18
Capana05g001713	870.868	-2.06378	0.220803	-9.34673	9.04002e-21	8.94698e-18
Capana02g002878	1110.74	-3.34405	0.358814	-9.31973	1.1664e-20	1.10822e-17
Capana01g001678	456.623	-2.29776	0.248651	-9.24089	2.44454e-20	2.23328e-17
Capana07g001588	752.964	-2.40052	0.26278	-9.13511	6.53401e-20	5.54294e-17
Capana04g000645	1619.2	-3.46225	0.388894	-8.90281	5.44498e-19	4.0417e-16
Capana02g003002	171.153	-2.54921	0.288751	-8.82841	1.06172e-18	7.41739e-16
Capana05g002551	295.441	-2.79595	0.32112	-8.70686	3.124e-18	2.12012e-15
Capana05g002196	170.441	-2.71671	0.317229	-8.56387	1.09138e-17	7.00635e-15
Capana06g000814	535.57	-3.13093	0.366207	-8.54961	1.23503e-17	7.7199e-15
Capana01g003824	913.28	-2.59992	0.306514	-8.48221	2.20966e-17	1.34579e-14
Capana04g000076	734.581	-2.23689	0.269345	-8.30492	9.98858e-17	5.7868e-14
Capana12g002920	227.551	2.42164	0.295008	8.20871	2.23572e-16	1.18011e-13
Capana12g001690	1546.92	-2.23064	0.273927	-8.14317	3.85052e-16	1.94599e-13
Capana06g002369	5213.04	-2.61929	0.325851	-8.03831	9.10881e-16	4.41554e-13
Capana02g002814	960.376	-2.39518	0.298872	-8.01408	1.10966e-15	5.1682e-13
Capana04g001310	113.043	-2.47455	0.308884	-8.01127	1.13534e-15	5.18609e-13
Capana03g000557	716.435	2.19054	0.275805	7.94234	1.98409e-15	8.72742e-13
Capana03g000076	619.188	2.86535	0.362435	7.90585	2.66118e-15	1.14929e-12
Capana04g000912	251.153	-3.25199	0.413565	-7.86332	3.74093e-15	1.58675e-12
Capana03g002719	361.05	-2.54594	0.324504	-7.84566	4.30693e-15	1.79478e-12
Capana01g001626	10.8216	-21.9464	2.8158	-7.79404	6.49007e-15	2.65791e-12
Capana01g000577	1560.48	-2.72667	0.351327	-7.76106	8.42202e-15	3.33414e-12
Capana02g002649	2316.29	-2.97559	0.384831	-7.7322	1.05704e-14	4.11606e-12
Capana07g001288	2415.02	-2.267	0.298383	-7.59761	3.01638e-14	1.1195e-11
Capana02g002871	333.743	-2.01054	0.26614	-7.55446	4.20598e-14	1.51371e-11
Capana07g000750	1988.4	-3.01196	0.402351	-7.4859	7.10586e-14	2.46959e-11
Capana08g001495	1294.81	-2.50675	0.337429	-7.42898	1.09442e-13	3.61052e-11
Capana10g000271	477.716	-2.71137	0.367095	-7.38604	1.51271e-13	4.92211e-11
Capana06g001434	420.196	2.24856	0.304548	7.38329	1.54428e-13	4.95692e-11
Capana02g001122	8215.63	-2.49137	0.338565	-7.35862	1.85819e-13	5.65867e-11
Capana00g002898	1138.05	-2.79048	0.381543	-7.31367	2.59951e-13	7.62298e-11
Capana08g002236	333.06	-2.6778	0.366602	-7.30438	2.78551e-13	8.00912e-11
Capana12g002703	3528.45	-2.08641	0.285663	-7.30375	2.79862e-13	8.00912e-11
Capana06g000408	578.202	-2.11029	0.294166	-7.1738	7.29429e-13	1.96888e-10
Capana04g001435	466.27	-3.27686	0.457404	-7.16404	7.83322e-13	2.09059e-10
Capana00g003808	99.4663	-2.60831	0.365175	-7.14264	9.15521e-13	2.41626e-10
Capana03g002388	205.039	-5.40944	0.763097	-7.08879	1.35289e-12	3.4554e-10
Capana01g004472	349.528	-3.62945	0.517987	-7.00684	2.43764e-12	6.09486e-10
Capana01g000786	856.739	-2.30742	0.335919	-6.86897	6.46673e-12	1.50592e-09
Capana11g000407	105.501	-4.78558	0.703692	-6.80067	1.04133e-11	2.35569e-09
Capana03g000716	143.982	-2.0178	0.297138	-6.79078	1.11526e-11	2.49914e-09
Capana00g003114	604.361	-2.71917	0.401264	-6.77649	1.23128e-11	2.73333e-09
Capana03g001781	678.422	-2.27473	0.33786	-6.73276	1.6647e-11	3.5947e-09
Capana10g002137	577.759	-2.17466	0.32417	-6.70841	1.96759e-11	4.17287e-09
Capana02g003085	139.701	-3.0199	0.45132	-6.69127	2.21237e-11	4.5696e-09
Capana07g000358	408.279	-2.62061	0.393888	-6.6532	2.86796e-11	5.72459e-09
Capana04g001007	496.694	-2.30764	0.348063	-6.62994	3.35823e-11	6.64734e-09
Capana03g000989	168.261	-2.64214	0.400238	-6.60143	4.07199e-11	7.86357e-09
Capana02g001780	6.52471	-15.2368	2.3633	-6.44727	1.13885e-10	2.03391e-08
Capana08g001106	148.144	-4.14849	0.644714	-6.43462	1.23782e-10	2.19417e-08
Capana01g000181	45.1597	-3.7424	0.582622	-6.42338	1.33285e-10	2.34512e-08
Capana00g000438	160.054	-2.52131	0.394174	-6.39644	1.59036e-10	2.75737e-08
Capana02g003618	146.911	-2.90848	0.455348	-6.38737	1.68757e-10	2.90471e-08
Capana00g003231	471.745	-2.39603	0.376713	-6.36036	2.01284e-10	3.43964e-08
Capana04g000658	922.468	-2.35292	0.37056	-6.34962	2.15845e-10	3.66211e-08
Capana03g002389	297.339	-6.0079	0.951637	-6.31323	2.73272e-10	4.47658e-08
Capana06g002178	238.235	-2.83441	0.451768	-6.27404	3.51809e-10	5.68471e-08
Capana02g001513	117.491	2.63016	0.420006	6.26219	3.79602e-10	6.03772e-08
Capana00g000272	155.837	-3.08854	0.493802	-6.25462	3.98495e-10	6.1464e-08
Capana02g002211	157.627	-2.39791	0.383382	-6.25463	3.98461e-10	6.1464e-08
Capana11g000436	60.3913	-8.57376	1.37329	-6.24323	4.28636e-10	6.44581e-08
Capana02g000666	1994.96	-2.48031	0.400278	-6.19648	5.77407e-10	8.46614e-08
Capana04g002141	42.242	-2.9879	0.485215	-6.15788	7.37241e-10	1.07434e-07
Capana10g002082	607.986	-2.88098	0.468705	-6.14668	7.91229e-10	1.14598e-07
Capana03g002038	307.909	-2.70864	0.441266	-6.13835	8.33812e-10	1.20034e-07
Capana09g000311	860.252	-2.384	0.389911	-6.11423	9.70236e-10	1.38831e-07
Capana07g001181	138.305	2.2097	0.365098	6.05236	1.42737e-09	1.98271e-07
Capana11g002166	182.741	-2.51089	0.415114	-6.04868	1.4604e-09	2.0168e-07
Capana09g001610	318.097	-2.64229	0.440302	-6.00109	1.95994e-09	2.63019e-07
Capana04g000542	244.201	-4.18303	0.698886	-5.98528	2.16023e-09	2.88269e-07
Capana03g002532	1547.4	2.6044	0.435315	5.98279	2.19347e-09	2.9107e-07
Capana03g002170	161.454	-2.8123	0.470314	-5.97963	2.23642e-09	2.9349e-07
Capana04g001004	389.457	-2.68405	0.44885	-5.97983	2.23365e-09	2.9349e-07
Capana04g000020	131.011	-2.34942	0.393768	-5.9665	2.42392e-09	3.16348e-07
Capana10g000131	175.518	-2.37462	0.39962	-5.94219	2.81236e-09	3.65038e-07
Capana01g000331	181.602	-3.50234	0.590639	-5.92974	3.03413e-09	3.90424e-07
Capana12g000826	347.339	-2.76175	0.465773	-5.92938	3.04081e-09	3.90424e-07
Capana01g000273	168.315	2.0852	0.352784	5.91069	3.40668e-09	4.3042e-07
Capana07g002306	126.941	-2.32695	0.393884	-5.90771	3.469e-09	4.35975e-07
Capana06g000664	168.085	-3.37962	0.577769	-5.84943	4.93248e-09	6.03924e-07
Capana01g002809	123.003	-2.56242	0.438686	-5.84113	5.18474e-09	6.28332e-07
Capana03g003491	134.182	-2.46791	0.423207	-5.83145	5.49482e-09	6.59184e-07
Capana04g001960	98.687	-2.14991	0.370053	-5.80972	6.25758e-09	7.32199e-07
Capana01g000175	189.043	-2.00071	0.344996	-5.79923	6.66219e-09	7.75721e-07
Capana11g001418	25.3799	-5.15018	0.888948	-5.79356	6.89093e-09	7.9844e-07
Capana07g002280	454.235	-2.09002	0.361597	-5.77996	7.4717e-09	8.6153e-07
Capana03g001689	406.738	-2.02245	0.351524	-5.75336	8.74845e-09	9.80198e-07
Capana09g001938	1120.66	-2.01909	0.350937	-5.75341	8.74587e-09	9.80198e-07
Capana00g000113	77.2305	-2.67137	0.465266	-5.7416	9.37867e-09	1.04099e-06
Capana12g002673	245.347	-3.23876	0.566464	-5.7175	1.08101e-08	1.18328e-06
Capana05g001819	299.823	-2.32425	0.408587	-5.68851	1.28153e-08	1.38364e-06
Capana09g001251	267.339	-2.59267	0.456301	-5.68193	1.33179e-08	1.4287e-06
Capana09g000331	82.4691	2.16457	0.382196	5.66351	1.48307e-08	1.55874e-06
Capana01g002503	70.8749	-2.81722	0.49949	-5.64019	1.69865e-08	1.76192e-06
Capana03g000715	95.0392	-2.99744	0.538113	-5.57028	2.54332e-08	2.54901e-06
Capana01g003444	50.8994	-2.73718	0.493364	-5.54799	2.88978e-08	2.88407e-06
Capana00g000323	16.6694	4.17257	0.754183	5.53256	3.15587e-08	3.11043e-06
Capana05g002190	581.688	-2.17321	0.394024	-5.51543	3.47921e-08	3.37313e-06
Capana03g002047	259.525	-2.23457	0.405593	-5.50939	3.60088e-08	3.4769e-06
Capana01g002905	96.3314	-3.77789	0.68592	-5.50776	3.63418e-08	3.49485e-06
Capana10g002081	769.367	-3.06717	0.557549	-5.50117	3.77272e-08	3.58959e-06
Capana12g001752	335.054	-2.10272	0.382536	-5.49679	3.86772e-08	3.64564e-06
Capana00g004770	35.663	2.60156	0.473507	5.49424	3.92398e-08	3.66954e-06
Capana01g004380	176.301	-2.00824	0.366022	-5.48666	4.09605e-08	3.7565e-06
Capana00g003691	2711.39	-2.27933	0.416861	-5.46785	4.55528e-08	4.12983e-06
Capana00g002164	556.525	-2.62475	0.480554	-5.46192	4.71018e-08	4.2333e-06
Capana02g002049	237.5	-3.11734	0.570792	-5.46144	4.72288e-08	4.2333e-06
Capana06g001665	256.939	-2.70453	0.495446	-5.45877	4.79431e-08	4.28118e-06
Capana03g003248	167.001	3.60535	0.663514	5.43372	5.51914e-08	4.80206e-06
Capana07g001484	42.1109	-2.51272	0.463201	-5.42469	5.80556e-08	5.03283e-06
Capana04g002522	75.8729	-2.03648	0.376737	-5.40556	6.46073e-08	5.56021e-06
Capana06g000067	166.769	-2.01671	0.377143	-5.34732	8.92645e-08	7.38781e-06
Capana01g000690	89.594	-2.84097	0.532033	-5.33984	9.303e-08	7.64616e-06
Capana10g002299	8.90618	-7.42342	1.39268	-5.3303	9.80516e-08	7.92184e-06
Capana02g002765	431.465	-3.64599	0.684861	-5.32369	1.01681e-07	8.18719e-06
Capana10g000499	1264.26	-2.06826	0.38867	-5.32138	1.02983e-07	8.26403e-06
Capana00g003399	151.303	-3.12288	0.587393	-5.31651	1.05777e-07	8.45966e-06
Capana00g004907	102.761	-3.15087	0.596552	-5.28179	1.27926e-07	1.00285e-05
Capana12g002864	303.304	-2.00834	0.384621	-5.22162	1.77361e-07	1.32898e-05
Capana03g000783	535.303	-2.19867	0.421663	-5.21427	1.84539e-07	1.36553e-05
Capana10g001654	51.1642	3.36205	0.647008	5.1963	2.03297e-07	1.49041e-05
Capana02g000945	2077.24	-3.47294	0.671366	-5.17294	2.30435e-07	1.64865e-05
Capana01g001458	80.5093	-2.75189	0.532166	-5.17112	2.32699e-07	1.65985e-05
Capana12g002081	496.02	-2.22992	0.43168	-5.16568	2.39563e-07	1.69861e-05
Capana11g001965	336.619	-2.27913	0.441646	-5.16054	2.46243e-07	1.74078e-05
Capana12g002919	100.953	2.11084	0.409474	5.15502	2.53608e-07	1.77697e-05
Capana04g002146	326.137	2.27484	0.442281	5.14343	2.69765e-07	1.88462e-05
Capana12g001497	39.5021	-3.2893	0.639892	-5.1404	2.74159e-07	1.90971e-05
Capana01g004217	39.1923	-2.43755	0.474698	-5.13494	2.82229e-07	1.95446e-05
Capana08g002251	64.4176	-2.28031	0.4444	-5.1312	2.87897e-07	1.98791e-05
Capana12g000666	412.971	-2.16275	0.424239	-5.09795	3.43358e-07	2.31107e-05
Capana01g000301	401.632	-2.54728	0.500075	-5.09379	3.50978e-07	2.35502e-05
Capana06g001182	838.669	-2.12194	0.41719	-5.08627	3.65171e-07	2.42967e-05
Capana00g004604	66.2357	-3.30989	0.652427	-5.0732	3.91188e-07	2.56682e-05
Capana07g001898	331.403	-2.81127	0.555699	-5.05897	4.21524e-07	2.72819e-05
Capana05g002045	203.069	-3.02697	0.599145	-5.05215	4.36867e-07	2.79082e-05
Capana07g001899	144.911	-2.07028	0.411335	-5.03308	4.82673e-07	3.03305e-05
Capana00g001211	512.283	-2.31573	0.460787	-5.02559	5.01892e-07	3.12899e-05
Capana07g001980	706.141	-2.08679	0.415329	-5.02444	5.04902e-07	3.1382e-05
Capana12g001028	30.6916	-6.69978	1.33355	-5.02402	5.06013e-07	3.1382e-05
Capana00g001113	571.63	-3.04846	0.60873	-5.0079	5.5027e-07	3.36662e-05
Capana02g002493	41.8116	-2.9491	0.589803	-5.00015	5.72871e-07	3.48016e-05
Capana09g000058	21.9236	-3.8725	0.775883	-4.99108	6.00414e-07	3.63817e-05
Capana02g001216	41.9532	-2.67191	0.535974	-4.98515	6.19125e-07	3.74201e-05
Capana02g003087	58.2205	-3.61449	0.727135	-4.97087	6.66522e-07	3.9679e-05
Capana07g001962	214.189	-2.0425	0.416352	-4.90571	9.30917e-07	5.30265e-05
Capana04g000321	15.9132	-3.29775	0.676364	-4.87571	1.08419e-06	6.04523e-05
Capana01g000646	30.316	-2.5959	0.532876	-4.8715	1.10755e-06	6.14663e-05
Capana08g002433	32.9459	-3.01972	0.620312	-4.86807	1.12692e-06	6.22507e-05
Capana00g004781	13429.5	-2.39847	0.49331	-4.86199	1.16214e-06	6.36046e-05
Capana01g001108	37.1553	-2.07055	0.426811	-4.85121	1.22712e-06	6.64888e-05
Capana04g002550	86.4731	2.54107	0.524726	4.84267	1.28108e-06	6.86898e-05
Capana05g000255	35.9061	-6.10598	1.26077	-4.84307	1.27846e-06	6.86898e-05
Capana01g000574	225.551	-2.2736	0.469983	-4.83763	1.31398e-06	6.99795e-05
Capana04g000632	373.255	2.30338	0.476661	4.83232	1.34954e-06	7.1713e-05
Capana00g002160	24.0342	-4.06252	0.846147	-4.80119	1.57723e-06	8.32534e-05
Capana04g001261	171.967	2.45282	0.511	4.80003	1.58643e-06	8.35534e-05
Capana04g000690	91.6041	-2.60277	0.544389	-4.78108	1.74353e-06	9.08203e-05
Capana10g000103	56.8054	-5.0247	1.05524	-4.76166	1.9201e-06	9.76621e-05
Capana03g001827	129.087	-2.23827	0.470113	-4.76113	1.92515e-06	9.77094e-05
Capana01g002944	502.866	2.34851	0.493966	4.7544	1.99034e-06	0.000100803
Capana10g000895	39.9719	-3.29467	0.697554	-4.72318	2.32183e-06	0.000115567
Capana02g000080	83.9776	-2.08196	0.441349	-4.71727	2.39029e-06	0.000117586
Capana04g000335	2926.72	2.15363	0.457646	4.70589	2.52756e-06	0.000122775
Capana10g001756	44.8621	-3.71403	0.789917	-4.7018	2.57877e-06	0.000124752
Capana01g001876	18.6663	-5.15273	1.10106	-4.6798	2.87156e-06	0.000137517
Capana01g003941	52.3898	-2.93227	0.627858	-4.67027	3.00803e-06	0.000143186
Capana02g003534	1203.94	-2.23548	0.480482	-4.65257	3.27817e-06	0.000154735
Capana08g000303	73.0994	-2.43903	0.527399	-4.62464	3.75251e-06	0.000173749
Capana03g001006	28.5399	-3.01268	0.654026	-4.60636	4.09777e-06	0.000186108
Capana02g001862	208.45	2.34264	0.51158	4.57923	4.66692e-06	0.00020798
Capana06g000927	30.8306	-2.69369	0.589324	-4.57081	4.85852e-06	0.000215709
Capana06g000284	922.236	-2.65242	0.580465	-4.56948	4.88947e-06	0.000216275
Capana08g000727	39.4151	2.1104	0.463402	4.55415	5.25971e-06	0.000230505
Capana01g001874	414.584	-4.37086	0.959926	-4.55333	5.28038e-06	0.000230985
Capana08g002389	138.353	-4.29251	0.945214	-4.54131	5.59049e-06	0.000242748
Capana03g000521	103.34	2.43212	0.536105	4.53666	5.71534e-06	0.00024683
Capana01g003377	140.342	2.14851	0.475154	4.52172	6.13384e-06	0.000261287
Capana08g001783	195.24	-5.81857	1.28812	-4.51709	6.26952e-06	0.000265928
Capana08g002250	903.003	-2.18944	0.485027	-4.51407	6.35966e-06	0.000269271
Capana05g000978	104.977	-2.428	0.542081	-4.47904	7.49812e-06	0.00031114
Capana00g004112	70.1032	-3.46888	0.776671	-4.46635	7.95665e-06	0.000326415
Capana08g000105	16.6557	-6.52051	1.46426	-4.45311	8.46344e-06	0.000344824
Capana04g000476	39.2186	-4.35607	0.979025	-4.4494	8.61099e-06	0.000348444
Capana11g002294	114.283	-2.51424	0.565032	-4.44973	8.59767e-06	0.000348444
Capana03g003088	14.0097	3.67504	0.829503	4.43042	9.40505e-06	0.000374201
Capana10g001683	98.2811	-2.50874	0.566637	-4.42743	9.53618e-06	0.000378152
Capana07g000291	722.734	-2.26689	0.51368	-4.41304	1.01929e-05	0.000398866
Capana02g002306	26.3952	2.01528	0.457567	4.40434	1.06109e-05	0.000412504
Capana07g001868	16.0661	-3.04203	0.693884	-4.38405	1.16491e-05	0.000444856
Capana12g002404	61.9911	-3.50698	0.801479	-4.37564	1.21077e-05	0.000459415
Capana00g002088	654.547	-2.38098	0.546609	-4.35591	1.32513e-05	0.000497248
Capana03g002112	28.6932	-2.31934	0.532431	-4.35613	1.32379e-05	0.000497248
Capana08g001340	95.0362	-2.26376	0.519889	-4.35432	1.33479e-05	0.000499296
Capana00g002634	56.7599	-2.4955	0.575355	-4.33732	1.44231e-05	0.000534465
Capana05g000072	49.6688	-3.14288	0.726947	-4.32339	1.53647e-05	0.000562796
Capana07g002055	9.15301	-6.15494	1.42689	-4.31354	1.60662e-05	0.000583516
Capana03g004627	125.567	-2.30958	0.53629	-4.30659	1.65794e-05	0.000596683
Capana02g002842	96.8971	-5.89039	1.3727	-4.29109	1.77796e-05	0.000629128
Capana05g001156	194.007	-2.89441	0.674553	-4.29085	1.77988e-05	0.000629128
Capana01g002906	72.5912	-2.89412	0.678207	-4.26731	1.97844e-05	0.00069004
Capana03g004249	12.6997	-5.98963	1.40414	-4.26569	1.99284e-05	0.000692045
Capana04g000865	10.1508	-5.75771	1.35013	-4.26455	2.00302e-05	0.000694565
Capana01g003627	38.3222	-2.95783	0.695611	-4.25213	2.11751e-05	0.000727087
Capana09g001762	71.5645	-2.29324	0.539368	-4.25173	2.12129e-05	0.000727087
Capana12g002747	490.335	-2.06492	0.486883	-4.24111	2.22415e-05	0.000756137
Capana08g001248	850.62	-2.08558	0.492952	-4.23079	2.32876e-05	0.000784612
Capana02g003633	12.163	-4.40875	1.04326	-4.22594	2.37942e-05	0.000799412
Capana01g000550	3007.65	-2.50507	0.593162	-4.22325	2.408e-05	0.000804855
Capana02g003359	934.956	-2.72475	0.646853	-4.21233	2.52753e-05	0.00083967
Capana12g000773	537.926	-2.08981	0.496436	-4.20963	2.55787e-05	0.000848563
Capana00g000202	73.269	-2.19427	0.522618	-4.1986	2.68565e-05	0.00088355
Capana00g000481	10.2369	2.85926	0.680999	4.19863	2.68535e-05	0.00088355
Capana10g002360	25.951	-3.96635	0.946011	-4.19271	2.75642e-05	0.000899951
Capana11g000328	46.1666	-2.50603	0.597733	-4.19256	2.75824e-05	0.000899951
Capana11g000295	30.1641	-3.00528	0.719618	-4.17622	2.96398e-05	0.00095632
Capana02g003128	512.847	-2.15795	0.517474	-4.17017	3.04377e-05	0.000971755
Capana04g001495	95.1579	-2.16792	0.52087	-4.16212	3.15307e-05	0.00100086
Capana10g002298	8.09399	-5.12835	1.23429	-4.1549	3.25424e-05	0.00102636
Capana03g000097	118.107	-2.18789	0.527799	-4.1453	3.39367e-05	0.00105648
Capana07g000514	4.85702	-6.29288	1.52226	-4.13391	3.56643e-05	0.00110736
Capana03g003995	1662.72	-3.19595	0.773534	-4.13163	3.60205e-05	0.00111696
Capana01g001779	142.192	-2.67578	0.647891	-4.12998	3.62795e-05	0.00112246
Capana07g000048	59.573	-2.15365	0.521987	-4.12588	3.69323e-05	0.00113487
Capana12g002196	39.7623	-2.56942	0.626125	-4.10368	4.06625e-05	0.00123316
Capana11g001970	84.4428	-3.61925	0.884199	-4.09325	4.25366e-05	0.00127855
Capana07g001114	30.3639	-2.41672	0.591954	-4.08261	4.4533e-05	0.00132246
Capana06g001580	247.684	-2.10595	0.517506	-4.06943	4.71289e-05	0.00138375
Capana02g001094	244.566	-2.92578	0.720892	-4.05855	4.93786e-05	0.00143561
Capana03g003815	470.689	-2.02491	0.499184	-4.05644	4.9827e-05	0.0014451
Capana00g002492	416.716	2.03009	0.500917	4.05275	5.06193e-05	0.00146272
Capana02g003201	10.0239	-5.68322	1.41047	-4.02932	5.59378e-05	0.00158749
Capana03g000473	364.892	-2.26963	0.564127	-4.02326	5.73975e-05	0.00161728
Capana01g000034	36.0774	-2.50816	0.625823	-4.00778	6.12929e-05	0.00171685
Capana08g002322	219.498	-2.02975	0.506945	-4.0039	6.23078e-05	0.00173709
Capana03g000714	128.018	-3.12008	0.779955	-4.00033	6.3255e-05	0.00175936
Capana01g004447	22.4547	-5.62637	1.40973	-3.9911	6.57677e-05	0.00181438
Capana12g001004	533.231	-2.02443	0.51165	-3.95668	7.59991e-05	0.00203782
Capana11g000561	30.2944	-4.37957	1.10802	-3.95262	7.72993e-05	0.00206767
Capana00g001933	17.9255	5.38755	1.3667	3.942	8.08058e-05	0.00214483
Capana03g003769	309.055	-2.41178	0.611863	-3.9417	8.09065e-05	0.00214483
Capana12g002655	80.3461	-2.1135	0.536828	-3.93702	8.24985e-05	0.00217732
Capana12g002118	42.2907	-2.86593	0.7325	-3.91254	9.13315e-05	0.00236834
Capana06g001488	23.5134	-2.40121	0.614902	-3.90502	9.42173e-05	0.00242727
Capana02g003086	45.2692	-2.40981	0.618223	-3.89796	9.70057e-05	0.00247229
Capana02g002314	124.944	-2.24816	0.579017	-3.88272	0.000103294	0.00259623
Capana00g000973	16.741	-3.45853	0.89106	-3.88136	0.000103872	0.00259986
Capana00g000447	86.2962	-2.66666	0.688553	-3.87285	0.000107571	0.00266716
Capana02g002950	59.9971	2.64413	0.682696	3.87307	0.000107472	0.00266716
Capana00g001811	47.6871	-2.5504	0.659017	-3.87001	0.000108831	0.00268438
Capana01g001053	138.347	-2.6099	0.674533	-3.8692	0.000109194	0.00269054
Capana00g000452	75.0235	4.12374	1.06635	3.86716	0.00011011	0.0027075
Capana00g000771	6.73235	-3.83682	0.992876	-3.86435	0.000111387	0.00273041
Capana02g001800	46.6532	-4.211	1.08989	-3.86368	0.00011169	0.00273503
Capana04g001789	157.804	-2.34145	0.606069	-3.86334	0.000111845	0.00273601
Capana00g003628	86.8677	-2.25558	0.584212	-3.86089	0.000112976	0.00276081
Capana03g000708	33.0793	-2.13112	0.552055	-3.86034	0.000113228	0.00276414
Capana02g001639	216.09	-2.03496	0.527769	-3.85577	0.000115364	0.0028105
Capana08g001844	86.0663	-3.57499	0.928847	-3.84885	0.000118675	0.00287936
Capana06g002792	44.5152	-2.69004	0.702268	-3.8305	0.000127881	0.00305897
Capana08g000685	80.4207	-3.25082	0.850588	-3.82185	0.000132453	0.00314301
Capana12g001783	10.9184	-2.73553	0.716285	-3.81905	0.000133965	0.00316623
Capana08g001802	14.7186	3.32049	0.870204	3.81576	0.000135763	0.00319368
Capana00g003197	22.0971	-3.12639	0.819696	-3.81409	0.000136685	0.00320452
Capana02g000864	36.309	-4.20438	1.10513	-3.80441	0.000142141	0.00329714
Capana08g000611	27.8586	2.43942	0.642788	3.79506	0.000147609	0.00339415
Capana02g002490	14.1458	4.67918	1.23323	3.79424	0.000148094	0.00340201
Capana00g003180	18.3569	2.60349	0.687419	3.78734	0.000152266	0.00347432
Capana05g002202	128.221	2.40029	0.634486	3.78305	0.000154919	0.00351486
Capana02g002139	39.0238	-2.5427	0.672755	-3.77953	0.000157124	0.00355783
Capana00g000663	200.596	-2.68617	0.714437	-3.75984	0.00017002	0.00378136
Capana00g001250	82.7401	-2.03879	0.543	-3.75468	0.000173566	0.00382086
Capana08g002691	236.751	-2.69032	0.717224	-3.75102	0.00017612	0.00386634
Capana00g004766	18.0201	-3.07499	0.821127	-3.74484	0.000180511	0.00395543
Capana04g002684	10.0827	-2.99319	0.801283	-3.7355	0.00018734	0.00408996
Capana06g002476	24.9334	-2.84711	0.76445	-3.72439	0.000195784	0.00422086
Capana07g001590	40.0132	-2.58447	0.694194	-3.72297	0.00019689	0.00423774
Capana07g001741	89.609	-2.17464	0.584819	-3.71848	0.000200428	0.00427743
Capana00g003257	15.584	3.57617	0.962479	3.71559	0.000202733	0.00432253
Capana04g002802	46.5904	-2.05965	0.55436	-3.71537	0.000202906	0.00432253
Capana02g002920	30.3458	-2.08158	0.562582	-3.70006	0.000215552	0.00453499
Capana03g004486	10.033	3.06312	0.828325	3.69797	0.000217331	0.00455859
Capana04g001037	65.9626	2.09125	0.568347	3.67953	0.00023366	0.00480531
Capana12g002834	35.9843	-2.42801	0.661031	-3.67306	0.000239659	0.00489899
Capana00g002091	100.956	-2.51926	0.686145	-3.67161	0.000241026	0.00491673
Capana07g000693	54.1125	-2.41714	0.658386	-3.67132	0.000241303	0.00491673
Capana01g001677	26.2046	-2.24248	0.611409	-3.66773	0.000244713	0.0049681
Capana00g004911	18.3569	-3.08456	0.8415	-3.66556	0.000246802	0.00500195
Capana03g003724	38.5863	-3.46581	0.950694	-3.64556	0.000266813	0.00532342
Capana02g002772	18.0575	-5.31466	1.45867	-3.6435	0.000268952	0.00535128
Capana00g002315	32.9977	2.65308	0.729474	3.63697	0.000275859	0.00545777
Capana02g002865	109.871	-2.46929	0.679176	-3.63572	0.000277206	0.00546827
Capana00g002528	95.2021	-3.0659	0.843419	-3.63508	0.000277889	0.00547322
Capana06g001813	5.29755	5.38481	1.48155	3.63459	0.000278428	0.00547928
Capana04g000950	336.266	-2.82076	0.776764	-3.63142	0.000281862	0.00554228
Capana02g002731	142.569	3.39495	0.93574	3.62809	0.000285523	0.00559111
Capana07g001392	30.8624	-2.13901	0.592665	-3.60913	0.000307226	0.00597669
Capana03g004210	7.18008	-6.5128	1.8068	-3.60461	0.000312628	0.00604711
Capana08g002764	46.9776	-4.98267	1.38322	-3.60221	0.000315523	0.00608329
Capana07g001399	72.0506	-3.39801	0.946211	-3.59118	0.000329189	0.00632112
Capana04g000741	27.6644	-2.62369	0.730969	-3.58933	0.000331527	0.00636088
Capana03g004407	13.5325	-4.28472	1.1947	-3.58643	0.000335236	0.00642165
Capana04g000112	132.213	-2.08005	0.58247	-3.57109	0.000355496	0.00674448
Capana08g001004	9.91197	-5.05215	1.4258	-3.54338	0.000395029	0.00735908
Capana03g003151	70.8434	-2.58864	0.730812	-3.54215	0.000396884	0.00737074
Capana03g001465	208.324	-2.94261	0.831138	-3.54046	0.000399434	0.00739688
Capana02g001497	113.935	-4.802	1.35759	-3.53716	0.000404461	0.00745898
Capana02g002517	396.655	-2.44777	0.692741	-3.53346	0.00041016	0.00754649
Capana05g000390	13.4506	3.45399	0.980631	3.52221	0.000427963	0.00776578
Capana10g001035	17.3311	2.32045	0.660254	3.51448	0.000440623	0.00789299
Capana09g002435	20.4389	-2.77407	0.790981	-3.50713	0.000452969	0.00804138
Capana12g000239	1379.78	-2.71788	0.775075	-3.50661	0.000453854	0.00804507
Capana04g001323	9.94177	4.29666	1.22652	3.50314	0.000459806	0.00810821
Capana06g002790	16.9884	-4.64764	1.32664	-3.50333	0.000459484	0.00810821
Capana04g000926	11.6895	-4.6494	1.329	-3.49841	0.000468039	0.00819863
Capana12g002529	23.6536	-4.87787	1.396	-3.49418	0.000475514	0.00830507
Capana03g000577	87.545	-4.46263	1.27796	-3.49198	0.000479447	0.00834919
Capana00g003168	4.40575	-5.85949	1.67856	-3.49078	0.000481614	0.00836241
Capana02g001659	46.02	2.45053	0.702208	3.48975	0.000483472	0.00837092
Capana03g002214	107.306	-4.03543	1.15624	-3.49014	0.000482763	0.00837092
Capana04g002781	5.25106	-5.49212	1.57383	-3.48965	0.000483655	0.00837092
Capana05g001092	64.2454	-2.36147	0.678557	-3.48013	0.000501162	0.00860744
Capana09g002337	336.358	-2.6283	0.755648	-3.47821	0.000504775	0.00863205
Capana10g002349	17.6259	-3.00369	0.864122	-3.47601	0.000508941	0.00869077
Capana12g000811	116.309	-2.25525	0.648865	-3.47569	0.000509538	0.00869472
Capana06g002163	5.04933	-6.41796	1.84725	-3.47433	0.000512138	0.00872656
Capana05g001963	15.4963	-5.07224	1.46076	-3.47234	0.000515948	0.00877259
Capana04g002765	28.7258	-2.48552	0.718019	-3.46163	0.000536919	0.00905141
Capana04g001412	14.4355	-4.46676	1.2907	-3.46074	0.000538697	0.00906677
Capana01g004289	28.1178	-4.78827	1.38548	-3.45603	0.000548199	0.00920889
Capana11g000259	23.0017	-2.63254	0.763503	-3.44798	0.000564796	0.00942769
Capana04g001779	33.2315	-2.03156	0.590303	-3.44156	0.000578363	0.00960689
Capana08g000106	60.059	-2.43362	0.707929	-3.43766	0.000586774	0.00971942
Capana07g001903	13.5116	-4.67634	1.36182	-3.43389	0.000594975	0.00980738
Capana00g002090	19.2941	4.30842	1.25686	3.42793	0.000608194	0.00996993

## Sheet: CL4_VS_FL4
Geneid	baseMean	log2FoldChange	lfcSE	stat	pvalue	padj
Capana08g002330	2587.44	-3.10328	0.192607	-16.112	2.10273e-58	4.89179e-54
Capana02g002266	1374.92	-3.65433	0.229972	-15.8903	7.39436e-57	8.60112e-53
Capana07g002054	1646.71	-2.77987	0.180953	-15.3624	2.92386e-53	2.26736e-49
Capana01g004403	3679.75	-3.77576	0.255736	-14.7643	2.49024e-49	1.44833e-45
Capana03g001064	475.539	-3.09804	0.220176	-14.0707	5.74626e-45	2.67362e-41
Capana12g000424	822.808	-2.64012	0.189251	-13.9504	3.12892e-44	1.21319e-40
Capana03g000817	569.791	-2.20177	0.161931	-13.5969	4.17662e-42	1.38807e-38
Capana09g000500	2633.39	-4.48487	0.33067	-13.563	6.63897e-42	1.93061e-38
Capana02g000842	575.825	-3.7804	0.281699	-13.42	4.61564e-41	1.19309e-37
Capana02g000058	437.291	-5.00431	0.382157	-13.0949	3.52055e-39	8.19022e-36
Capana08g002625	709.185	-2.94224	0.227769	-12.9177	3.57899e-38	7.56924e-35
Capana11g000856	403.591	-2.77327	0.225439	-12.3016	8.87514e-35	1.72059e-31
Capana08g001155	531.279	-3.5382	0.291982	-12.1179	8.49247e-34	1.51976e-30
Capana07g001588	752.964	-3.22816	0.267322	-12.0759	1.41566e-33	2.35242e-30
Capana08g000413	710.178	-2.43433	0.202234	-12.0372	2.266e-33	3.51442e-30
Capana00g002899	1186.63	-3.54865	0.299258	-11.8582	1.95218e-32	2.67151e-29
Capana02g001966	1098.11	-3.84252	0.326229	-11.7786	5.03154e-32	6.50299e-29
Capana10g000698	5137.06	-2.83122	0.241444	-11.7262	9.35564e-32	1.14552e-28
Capana04g002144	236.6	-4.28186	0.365602	-11.7118	1.10876e-31	1.28971e-28
Capana02g003278	1724.63	-2.16236	0.187102	-11.5571	6.7948e-31	7.52735e-28
Capana05g002190	581.688	-4.84366	0.429207	-11.2852	1.55371e-29	1.64298e-26
Capana12g002417	7993.52	-3.09304	0.276069	-11.2039	3.90313e-29	3.94793e-26
Capana02g001361	1063.66	-3.19914	0.290888	-10.9979	3.91297e-28	3.64125e-25
Capana11g000505	2298.36	-2.9525	0.273507	-10.795	3.63575e-27	3.13267e-24
Capana02g002292	831.326	-2.2698	0.212065	-10.7033	9.81754e-27	8.15697e-24
Capana05g000117	785.543	2.46495	0.231468	10.6492	1.75875e-26	1.41088e-23
Capana00g002898	1138.05	-4.07348	0.384626	-10.5908	3.28913e-26	2.55061e-23
Capana05g002243	1760.33	-2.14657	0.205465	-10.4474	1.5062e-25	1.09501e-22
Capana10g002301	5276.8	-2.13802	0.205658	-10.396	2.58634e-25	1.76966e-22
Capana01g001347	410.456	-2.92773	0.282576	-10.3609	3.73586e-25	2.48317e-22
Capana12g002920	227.551	2.84951	0.276023	10.3235	5.51915e-25	3.56659e-22
Capana10g000085	479.396	-2.48097	0.241085	-10.2909	7.74868e-25	4.87203e-22
Capana01g000018	655.751	-3.44347	0.33508	-10.2766	8.98606e-25	5.50136e-22
Capana08g002522	2111.49	-2.24004	0.218476	-10.253	1.14682e-24	6.84094e-22
Capana08g002555	1467.36	-2.67414	0.265352	-10.0777	6.93255e-24	3.93363e-21
Capana09g001909	944.014	-2.22697	0.221834	-10.0389	1.02806e-23	5.69445e-21
Capana10g002248	978.014	-3.68361	0.368141	-10.006	1.43446e-23	7.76074e-21
Capana03g000352	623.372	-3.18702	0.319643	-9.97055	2.05088e-23	1.08435e-20
Capana04g002426	83.9767	-4.36504	0.440323	-9.91327	3.64526e-23	1.84355e-20
Capana01g000541	2716.28	-2.32307	0.235159	-9.87873	5.14809e-23	2.5482e-20
Capana05g002196	170.441	-3.39875	0.345221	-9.84514	7.19384e-23	3.48662e-20
Capana12g002781	4095.14	-2.65617	0.274097	-9.69061	3.30548e-22	1.56936e-19
Capana06g000722	15013	-2.28476	0.236076	-9.67809	3.73633e-22	1.73844e-19
Capana06g000408	578.202	-2.95788	0.3063	-9.65679	4.60046e-22	2.09853e-19
Capana02g001122	8215.63	-3.26435	0.33903	-9.62848	6.0617e-22	2.71191e-19
Capana09g002190	2235.88	-2.14861	0.223461	-9.61516	6.90042e-22	3.02889e-19
Capana06g000814	535.57	-3.64412	0.380663	-9.57309	1.0376e-21	4.47013e-19
Capana08g002509	107.667	-3.22549	0.337309	-9.56242	1.15037e-21	4.86585e-19
Capana02g002652	267.926	-2.73691	0.286522	-9.5522	1.26972e-21	5.27479e-19
Capana10g001999	702.467	-2.15648	0.22678	-9.50911	1.92296e-21	7.84837e-19
Capana07g002237	239.099	-2.3064	0.243573	-9.46903	2.82465e-21	1.13298e-18
Capana06g000006	314.696	-2.72254	0.288169	-9.44774	3.46226e-21	1.34243e-18
Capana04g000078	663.536	-2.57776	0.273862	-9.41261	4.83956e-21	1.8457e-18
Capana03g000705	119.387	-2.49791	0.265699	-9.40127	5.39059e-21	2.02269e-18
Capana09g002200	915.984	-2.309	0.24652	-9.36639	7.50538e-21	2.72821e-18
Capana03g001275	234.21	2.97502	0.317687	9.36462	7.63256e-21	2.73175e-18
Capana05g002551	295.441	-2.97244	0.318177	-9.3421	9.44379e-21	3.32879e-18
Capana07g001181	138.305	3.37708	0.362653	9.31217	1.25251e-20	4.34901e-18
Capana03g001781	678.422	-3.13851	0.33812	-9.28225	1.65932e-20	5.59455e-18
Capana06g001434	420.196	2.82736	0.306002	9.23968	2.47243e-20	7.9887e-18
Capana04g001047	2999.35	-2.25896	0.245074	-9.21746	3.04226e-20	9.69523e-18
Capana11g000681	1343.28	2.26168	0.24679	9.16439	4.98278e-20	1.54559e-17
Capana12g000666	412.971	-3.90858	0.426472	-9.16491	4.95891e-20	1.54559e-17
Capana03g001755	197.845	-2.53315	0.28215	-8.97803	2.75646e-19	8.22131e-17
Capana08g001589	180.158	-3.18016	0.35535	-8.94938	3.57493e-19	1.05275e-16
Capana07g000394	192.514	2.4131	0.270205	8.93063	4.23576e-19	1.21655e-16
Capana10g002334	1292.69	-2.31437	0.259338	-8.92415	4.49142e-19	1.27425e-16
Capana01g002747	1010.24	-2.86722	0.322343	-8.89493	5.84537e-19	1.63839e-16
Capana10g001790	1037.27	-2.70214	0.304448	-8.87554	6.95955e-19	1.92746e-16
Capana02g002823	1286.58	-2.08499	0.236026	-8.83371	1.01259e-18	2.7714e-16
Capana07g002145	312.407	3.32864	0.377584	8.81564	1.19004e-18	3.1822e-16
Capana06g000481	674.079	-2.24782	0.255623	-8.7935	1.44967e-18	3.83239e-16
Capana08g002564	369.509	-2.9149	0.334026	-8.72657	2.62516e-18	6.71118e-16
Capana06g000361	2364.74	-2.06255	0.237581	-8.68148	3.90664e-18	9.87872e-16
Capana01g000756	519.002	-2.14505	0.249432	-8.59976	7.98806e-18	1.93577e-15
Capana01g004197	403.542	-3.10608	0.363043	-8.55567	1.17191e-17	2.78197e-15
Capana01g000138	311.786	-3.22228	0.376748	-8.55287	1.20061e-17	2.82132e-15
Capana05g002400	1082.95	-2.16374	0.253694	-8.52894	1.477e-17	3.40207e-15
Capana08g002530	463.849	2.17455	0.256434	8.47998	2.25238e-17	5.13719e-15
Capana11g001426	428.311	2.343	0.279867	8.37185	5.67197e-17	1.26878e-14
Capana08g000497	101.124	3.82648	0.459078	8.33515	7.74028e-17	1.71495e-14
Capana01g000175	189.043	-3.09213	0.37217	-8.30838	9.7018e-17	2.12927e-14
Capana03g004422	1318.32	-2.20154	0.265185	-8.3019	1.02459e-16	2.22766e-14
Capana06g000748	775.372	2.01744	0.244646	8.24636	1.63292e-16	3.42236e-14
Capana04g001108	750.849	-2.19063	0.267226	-8.19767	2.45096e-16	5.04594e-14
Capana04g002374	3323.17	-2.4705	0.301441	-8.19562	2.49304e-16	5.08755e-14
Capana07g002184	701.821	-2.39099	0.292029	-8.1875	2.66718e-16	5.39559e-14
Capana03g001389	329.141	-2.02398	0.24805	-8.15957	3.3623e-16	6.57316e-14
Capana00g000533	36.7409	4.49601	0.551544	8.15167	3.58947e-16	6.95878e-14
Capana01g000491	241.89	-2.60905	0.320309	-8.14542	3.77967e-16	7.2074e-14
Capana12g000737	1070.8	-2.28473	0.280465	-8.14624	3.75401e-16	7.2074e-14
Capana12g002476	694.13	-2.58207	0.318395	-8.10965	5.07665e-16	9.52445e-14
Capana01g000039	238.021	-2.32021	0.287156	-8.07996	6.479e-16	1.20582e-13
Capana06g001111	327.624	-2.27416	0.2827	-8.04443	8.66504e-16	1.56266e-13
Capana07g000417	845.77	-3.3961	0.425111	-7.98873	1.36336e-15	2.38475e-13
Capana04g000645	1619.2	-3.08885	0.389288	-7.93462	2.11145e-15	3.61183e-13
Capana05g001141	228.468	-2.63091	0.332182	-7.9201	2.37316e-15	4.02987e-13
Capana07g000220	2333.36	-2.16525	0.273582	-7.91443	2.48386e-15	4.18729e-13
Capana07g002262	218.494	-2.33597	0.295428	-7.90708	2.63486e-15	4.37838e-13
Capana04g002519	552.408	-3.40185	0.433375	-7.84967	4.17137e-15	6.83399e-13
Capana02g001991	128.951	3.03695	0.389007	7.80694	5.85942e-15	9.40094e-13
Capana03g001954	419.461	-2.29196	0.293811	-7.8008	6.15157e-15	9.80207e-13
Capana03g000259	151.884	-2.91509	0.376685	-7.7388	1.00361e-14	1.55653e-12
Capana08g002722	1369.3	-2.14678	0.277965	-7.7232	1.13442e-14	1.73626e-12
Capana11g000380	291.102	3.26089	0.423373	7.70217	1.33774e-14	2.02085e-12
Capana02g003313	513.224	-2.16235	0.281344	-7.68581	1.52033e-14	2.28187e-12
Capana02g003418	202.341	-2.56952	0.336362	-7.63914	2.18676e-14	3.21979e-12
Capana04g000912	251.153	-3.22949	0.423196	-7.6312	2.32573e-14	3.40288e-12
Capana04g000489	721.812	-2.10482	0.277148	-7.59457	3.08828e-14	4.49036e-12
Capana03g003225	244.674	-2.49335	0.331566	-7.51991	5.48144e-14	7.72849e-12
Capana07g001288	2415.02	-2.23819	0.298016	-7.5103	5.8991e-14	8.26727e-12
Capana03g000489	548.157	-2.03839	0.27219	-7.48884	6.94827e-14	9.56477e-12
Capana02g001780	6.52471	-16.5041	2.21546	-7.44952	9.36773e-14	1.26704e-11
Capana12g002768	370.171	-2.60111	0.349336	-7.44585	9.63246e-14	1.29532e-11
Capana00g003093	195.976	2.78824	0.374542	7.44439	9.73916e-14	1.30214e-11
Capana04g000173	869.33	-2.16706	0.29206	-7.41992	1.17188e-13	1.55786e-11
Capana09g001797	2539.49	-2.07121	0.279916	-7.39941	1.3679e-13	1.77781e-11
Capana10g001138	304.677	-3.16106	0.427189	-7.39969	1.36506e-13	1.77781e-11
Capana00g004467	522.064	-2.45755	0.333053	-7.37885	1.59663e-13	2.04088e-11
Capana06g002369	5213.04	-2.39977	0.325867	-7.36426	1.78126e-13	2.25213e-11
Capana03g003258	2360.57	-2.2869	0.310845	-7.35703	1.88041e-13	2.36464e-11
Capana03g001818	1046.07	-2.67008	0.363693	-7.34158	2.11084e-13	2.64013e-11
Capana02g001115	329.134	-2.90543	0.396454	-7.32854	2.32667e-13	2.89452e-11
Capana12g001690	1546.92	-2.02181	0.276144	-7.32159	2.45058e-13	3.03246e-11
Capana07g001384	393.737	-2.50174	0.342035	-7.31429	2.58742e-13	3.18486e-11
Capana07g002359	280.49	-2.05649	0.281514	-7.30511	2.77042e-13	3.39216e-11
Capana01g004380	176.301	-2.64063	0.362848	-7.27752	3.40024e-13	4.11995e-11
Capana05g001948	288.932	-2.9066	0.400559	-7.25638	3.97588e-13	4.76778e-11
Capana02g002649	2316.29	-2.7982	0.385995	-7.24933	4.18849e-13	4.99698e-11
Capana00g003693	300.821	-2.27299	0.314375	-7.23017	4.82407e-13	5.72588e-11
Capana02g002620	616.924	-2.0162	0.280916	-7.17722	7.11411e-13	8.40115e-11
Capana11g001697	1905.03	-2.4985	0.348795	-7.16325	7.87842e-13	9.21022e-11
Capana05g000569	546.96	-2.69381	0.376417	-7.15646	8.27853e-13	9.58168e-11
Capana04g001003	904.655	-2.84848	0.398797	-7.14268	9.15288e-13	1.05412e-10
Capana03g001270	742.795	-2.06139	0.289763	-7.11404	1.12691e-12	1.28512e-10
Capana08g002251	64.4176	-3.52606	0.498944	-7.06704	1.58276e-12	1.77026e-10
Capana08g002250	903.003	-3.73252	0.528213	-7.06631	1.59103e-12	1.771e-10
Capana03g002719	361.05	-2.25126	0.318665	-7.06468	1.6099e-12	1.77501e-10
Capana03g004339	1094.89	3.55918	0.505513	7.04073	1.91238e-12	2.09857e-10
Capana06g000167	501.813	-2.44619	0.347685	-7.03566	1.98324e-12	2.1661e-10
Capana04g000621	202.646	2.26138	0.322091	7.02093	2.204e-12	2.39598e-10
Capana02g003085	139.701	-3.17226	0.452626	-7.00856	2.40787e-12	2.56957e-10
Capana01g000922	73.0609	2.83681	0.406674	6.97563	3.04507e-12	3.22002e-10
Capana03g001231	392.788	-2.04152	0.292821	-6.97191	3.12676e-12	3.29144e-10
Capana00g004781	13429.5	-3.42398	0.493365	-6.94005	3.91951e-12	4.0526e-10
Capana09g002162	8579.9	-2.15952	0.31158	-6.93087	4.18256e-12	4.30544e-10
Capana09g001938	1120.66	-2.43667	0.35174	-6.92747	4.28443e-12	4.39088e-10
Capana06g001746	144.503	-2.50492	0.361772	-6.92404	4.38934e-12	4.47867e-10
Capana00g004604	66.2357	-4.13263	0.597423	-6.91742	4.59952e-12	4.67263e-10
Capana09g001610	318.097	-3.06423	0.443717	-6.90582	4.9915e-12	5.04879e-10
Capana00g000272	155.837	-3.46363	0.502821	-6.8884	5.64242e-12	5.64665e-10
Capana00g000562	386.944	2.14298	0.311649	6.87628	6.1434e-12	6.0817e-10
Capana10g001551	138.939	-2.57142	0.374486	-6.86653	6.57833e-12	6.48467e-10
Capana12g000826	347.339	-3.26415	0.475941	-6.85831	6.968e-12	6.83981e-10
Capana03g001732	525.166	-2.16187	0.315462	-6.85303	7.23011e-12	7.06728e-10
Capana04g002427	42.1114	-3.39311	0.495986	-6.84114	7.85677e-12	7.64769e-10
Capana01g001626	10.8216	19.3826	2.83435	6.83848	8.00405e-12	7.75859e-10
Capana01g000273	168.315	2.89646	0.424324	6.82605	8.72835e-12	8.36616e-10
Capana03g000892	199.559	-2.44878	0.358749	-6.82588	8.73872e-12	8.36616e-10
Capana04g000997	818.739	-2.26714	0.334083	-6.78616	1.1516e-11	1.08027e-09
Capana01g004230	909.849	-2.91162	0.429869	-6.77326	1.25911e-11	1.17167e-09
Capana05g000891	254.796	2.04244	0.302874	6.74351	1.54608e-11	1.42166e-09
Capana04g000400	653.21	-2.1469	0.319538	-6.71876	1.83279e-11	1.67208e-09
Capana02g003199	2031.64	-2.63976	0.394041	-6.69922	2.09542e-11	1.88215e-09
Capana04g000658	922.468	-2.48263	0.37144	-6.68381	2.32808e-11	2.07511e-09
Capana00g001159	33.9792	-3.03121	0.453766	-6.68012	2.38741e-11	2.11181e-09
Capana07g000693	54.1125	-4.78487	0.717555	-6.6683	2.58785e-11	2.27184e-09
Capana05g001071	280.561	-3.10141	0.467097	-6.63977	3.14178e-11	2.74776e-09
Capana11g001454	231.408	2.0999	0.317197	6.62016	3.58808e-11	3.0916e-09
Capana05g000517	102.756	-2.62217	0.397241	-6.60095	4.08525e-11	3.49409e-09
Capana04g002367	107.106	-2.95949	0.448579	-6.59747	4.18233e-11	3.56402e-09
Capana12g000209	398.462	-2.21031	0.33565	-6.58516	4.54392e-11	3.85802e-09
Capana12g000773	537.926	-3.10657	0.475921	-6.52749	6.68809e-11	5.51744e-09
Capana08g001718	1943.49	-2.24462	0.344641	-6.51293	7.36998e-11	6.03716e-09
Capana04g000899	159.303	-2.4027	0.36956	-6.50153	7.95074e-11	6.44026e-09
Capana04g000335	2926.72	2.92577	0.451919	6.47411	9.53706e-11	7.65069e-09
Capana06g001251	129.831	3.79244	0.586245	6.46905	9.86233e-11	7.88444e-09
Capana09g001680	1390.43	-2.13548	0.330596	-6.45948	1.05065e-10	8.37066e-09
Capana01g003416	200.87	2.21406	0.342797	6.45881	1.05532e-10	8.37914e-09
Capana02g003629	84.0755	-2.85186	0.443738	-6.42691	1.30225e-10	1.00985e-08
Capana02g003377	110.514	-3.03812	0.473717	-6.41336	1.42346e-10	1.09653e-08
Capana07g002111	1450.76	-2.09812	0.328701	-6.38307	1.73572e-10	1.32393e-08
Capana00g003114	604.361	-2.54085	0.399145	-6.36573	1.94364e-10	1.47286e-08
Capana05g000884	358.02	-2.08628	0.32889	-6.34339	2.24756e-10	1.68669e-08
Capana03g001235	145.581	2.58451	0.407515	6.34211	2.26635e-10	1.69532e-08
Capana03g002557	3076.67	-2.22418	0.351124	-6.33447	2.38164e-10	1.77017e-08
Capana00g001228	129.805	-2.43725	0.385057	-6.3296	2.45804e-10	1.80961e-08
Capana09g002161	7086.5	-2.77067	0.439814	-6.29963	2.98352e-10	2.17582e-08
Capana06g000622	318.943	-2.62033	0.416445	-6.29215	3.13109e-10	2.26921e-08
Capana09g001251	267.339	-2.55721	0.407396	-6.27696	3.45253e-10	2.479e-08
Capana00g004174	640.338	-2.68488	0.430857	-6.2315	4.62005e-10	3.24715e-08
Capana02g000666	1994.96	-2.49372	0.401126	-6.2168	5.07411e-10	3.50279e-08
Capana06g002178	238.235	-2.84207	0.458404	-6.19992	5.64916e-10	3.84275e-08
Capana12g001643	46.3059	-2.46499	0.398585	-6.18436	6.23547e-10	4.2047e-08
Capana10g000271	477.716	-2.2129	0.359739	-6.15141	7.67993e-10	5.11937e-08
Capana01g001221	111.617	-2.44287	0.397206	-6.15013	7.74217e-10	5.14611e-08
Capana03g002644	200.878	-2.05954	0.335556	-6.13769	8.37277e-10	5.51796e-08
Capana02g002765	431.465	-4.19309	0.687152	-6.10212	1.04669e-09	6.78275e-08
Capana02g002561	1186.56	-2.05331	0.337239	-6.08859	1.13908e-09	7.3406e-08
Capana03g004274	137.319	2.63661	0.43361	6.08061	1.19725e-09	7.65189e-08
Capana05g002274	2351.36	-2.44224	0.401733	-6.07927	1.20732e-09	7.69511e-08
Capana02g000475	133.907	-2.60086	0.429399	-6.05699	1.38695e-09	8.69703e-08
Capana03g004067	828.001	-2.54463	0.42031	-6.05418	1.41134e-09	8.82619e-08
Capana06g002511	195.415	-2.19507	0.362628	-6.05322	1.41983e-09	8.85549e-08
Capana03g003626	251.37	-2.49734	0.417981	-5.97478	2.30398e-09	1.35012e-07
Capana02g002145	108.447	-2.05107	0.343581	-5.9697	2.3769e-09	1.38587e-07
Capana10g000065	4840.26	2.45603	0.41357	5.9386	2.87469e-09	1.63114e-07
Capana02g002493	41.8116	-3.65653	0.617237	-5.92403	3.14151e-09	1.77389e-07
Capana07g002280	454.235	-2.17861	0.368606	-5.91039	3.41299e-09	1.91787e-07
Capana08g001410	292.452	-3.26168	0.552148	-5.90725	3.47862e-09	1.94535e-07
Capana02g002513	423.521	2.01074	0.34163	5.88572	3.96315e-09	2.17964e-07
Capana01g000181	45.1597	-3.35737	0.570753	-5.88235	4.04494e-09	2.2088e-07
Capana04g002800	107.091	-2.93438	0.498878	-5.88197	4.05416e-09	2.2088e-07
Capana03g000636	53.789	-3.10914	0.531461	-5.85016	4.9109e-09	2.64461e-07
Capana12g001779	1844.85	-2.89557	0.496238	-5.83505	5.37733e-09	2.87582e-07
Capana07g002306	126.941	-2.39682	0.41171	-5.82162	5.82812e-09	3.07397e-07
Capana01g003520	90.3493	-2.16552	0.37204	-5.82066	5.86144e-09	3.07812e-07
Capana02g001704	1441.63	-2.05194	0.353579	-5.80335	6.50028e-09	3.39064e-07
Capana03g000473	364.892	-3.27807	0.565213	-5.79971	6.64309e-09	3.44966e-07
Capana01g003378	216.615	2.08418	0.359841	5.79194	6.95763e-09	3.60495e-07
Capana09g002337	336.358	-4.58808	0.793435	-5.78255	7.3578e-09	3.7703e-07
Capana10g000553	119.135	-2.02539	0.351184	-5.76732	8.05416e-09	4.09109e-07
Capana00g001941	339.718	-2.27941	0.395851	-5.75826	8.49835e-09	4.28863e-07
Capana00g003664	151.315	-2.12336	0.369931	-5.73989	9.47402e-09	4.75008e-07
Capana01g000574	225.551	-2.79138	0.486421	-5.73861	9.5459e-09	4.77583e-07
Capana04g000459	67.4387	-2.26187	0.394354	-5.73564	9.71468e-09	4.84983e-07
Capana03g003473	166.496	-2.40688	0.419736	-5.73428	9.79297e-09	4.87845e-07
Capana06g001182	838.669	-2.49579	0.435863	-5.72607	1.02782e-08	5.09833e-07
Capana00g004603	42.214	3.31225	0.58012	5.70959	1.13251e-08	5.58194e-07
Capana01g004217	39.1923	-2.69364	0.472229	-5.70409	1.16964e-08	5.75277e-07
Capana04g002550	86.4731	2.98436	0.523637	5.6993	1.20302e-08	5.90446e-07
Capana01g000550	3007.65	-3.36542	0.593768	-5.6679	1.44559e-08	6.97724e-07
Capana10g001986	40.2908	-4.26598	0.753281	-5.6632	1.48574e-08	7.14138e-07
Capana04g002417	254.445	2.46737	0.437945	5.63398	1.76098e-08	8.29302e-07
Capana04g001455	84.1587	2.68151	0.476629	5.626	1.84439e-08	8.61606e-07
Capana12g002919	100.953	2.13263	0.379358	5.62168	1.89107e-08	8.81641e-07
Capana11g000436	60.3913	-4.80503	0.855172	-5.61878	1.92309e-08	8.91211e-07
Capana01g001697	828.419	-2.2352	0.397839	-5.61835	1.9279e-08	8.91662e-07
Capana10g002298	8.09399	-7.61653	1.35597	-5.61705	1.94243e-08	8.96602e-07
Capana10g000291	52.4654	-2.67288	0.476697	-5.60707	2.0578e-08	9.40523e-07
Capana06g000008	77.0312	2.98124	0.533071	5.59258	2.23721e-08	1.01852e-06
Capana08g001097	25.9492	-3.02909	0.541888	-5.58989	2.27214e-08	1.03039e-06
Capana04g002146	326.137	2.39491	0.431363	5.55197	2.82462e-08	1.25644e-06
Capana03g000114	58.2058	-2.10085	0.37868	-5.54784	2.89226e-08	1.27919e-06
Capana00g002008	276.303	-2.25063	0.407084	-5.52867	3.22661e-08	1.41097e-06
Capana08g001564	100.278	-2.07968	0.376499	-5.52374	3.31865e-08	1.44579e-06
Capana07g002471	60.98	-2.61631	0.473944	-5.52029	3.38448e-08	1.46896e-06
Capana11g000601	218.291	-2.50707	0.454292	-5.51862	3.41668e-08	1.48018e-06
Capana12g002043	364.168	-2.2742	0.413357	-5.50178	3.75985e-08	1.61382e-06
Capana03g000057	15.164	-4.67802	0.853245	-5.48262	4.19076e-08	1.77908e-06
Capana06g001648	731.666	3.2151	0.587595	5.47162	4.45949e-08	1.86551e-06
Capana08g002510	32.0512	-4.29489	0.785026	-5.47102	4.47452e-08	1.86551e-06
Capana04g002794	74.5406	-4.73347	0.865428	-5.46951	4.51283e-08	1.87811e-06
Capana09g000057	56.51	2.68939	0.492269	5.46326	4.67478e-08	1.93169e-06
Capana01g003067	616.322	-2.2702	0.415732	-5.46072	4.74196e-08	1.95251e-06
Capana02g001513	117.491	2.42563	0.4446	5.45576	4.87645e-08	1.99377e-06
Capana04g002765	28.7258	-3.90876	0.717828	-5.44525	5.17318e-08	2.09302e-06
Capana04g002644	427.268	2.98032	0.549426	5.42443	5.81389e-08	2.31997e-06
Capana04g002802	46.5904	-2.98361	0.550337	-5.42143	5.91238e-08	2.35523e-06
Capana03g002047	259.525	-2.15006	0.397033	-5.41532	6.11786e-08	2.42119e-06
Capana04g001004	389.457	-2.44309	0.451085	-5.41602	6.09402e-08	2.42119e-06
Capana11g000628	280.418	-2.53771	0.468603	-5.41548	6.11243e-08	2.42119e-06
Capana03g000715	95.0392	-3.08395	0.569749	-5.41281	6.20417e-08	2.44633e-06
Capana11g002166	182.741	-2.13565	0.397101	-5.37809	7.52805e-08	2.92375e-06
Capana06g000953	64.9588	3.00975	0.559776	5.37671	7.58609e-08	2.93649e-06
Capana00g000035	128.871	-2.43042	0.452762	-5.36798	7.96245e-08	3.07195e-06
Capana11g001965	336.619	-2.37765	0.443265	-5.36396	8.14154e-08	3.13584e-06
Capana02g001862	208.45	2.74089	0.512599	5.34705	8.9397e-08	3.42625e-06
Capana07g001696	443.556	2.02041	0.377846	5.34717	8.93411e-08	3.42625e-06
Capana08g001341	66.0861	-2.69026	0.503561	-5.34247	9.16896e-08	3.50257e-06
Capana04g002612	554.707	2.85123	0.534224	5.33714	9.4423e-08	3.58345e-06
Capana06g000459	98.3218	-2.06839	0.38867	-5.32172	1.02791e-07	3.88202e-06
Capana12g002404	61.9911	-3.32877	0.625958	-5.31789	1.04978e-07	3.95818e-06
Capana03g000310	159.59	-2.33026	0.438529	-5.3138	1.07361e-07	4.02845e-06
Capana10g000131	175.518	-2.11725	0.398471	-5.31345	1.07568e-07	4.02974e-06
Capana00g002160	24.0342	-4.24622	0.800087	-5.3072	1.1132e-07	4.16359e-06
Capana03g002330	61.092	-3.59726	0.679555	-5.29356	1.19959e-07	4.46013e-06
Capana05g000050	70.2656	-3.05302	0.579103	-5.27197	1.34965e-07	4.96807e-06
Capana05g000617	330.985	-2.01183	0.382035	-5.26609	1.39357e-07	5.11356e-06
Capana08g002081	88.1033	-2.9858	0.56969	-5.24109	1.59633e-07	5.78459e-06
Capana01g000661	322.552	-2.34937	0.449281	-5.22918	1.70268e-07	6.12226e-06
Capana08g002219	1170.81	-2.30504	0.440867	-5.22843	1.70959e-07	6.12817e-06
Capana01g002373	66.7313	3.04304	0.58393	5.21131	1.87512e-07	6.64842e-06
Capana03g000714	128.018	-4.23151	0.811996	-5.21125	1.87577e-07	6.64842e-06
Capana03g004186	487.174	2.09466	0.402061	5.2098	1.89041e-07	6.68365e-06
Capana03g003815	470.689	-2.61142	0.503508	-5.18645	2.14345e-07	7.50981e-06
Capana01g002944	502.866	2.56843	0.495381	5.18476	2.16292e-07	7.56664e-06
Capana00g003399	151.303	-3.05845	0.590116	-5.18279	2.18586e-07	7.62398e-06
Capana04g002885	105.503	2.07258	0.400598	5.17372	2.29484e-07	7.93272e-06
Capana10g002221	7629.25	2.26707	0.439321	5.16039	2.46437e-07	8.44348e-06
Capana05g000811	55.8485	-2.06096	0.400602	-5.14465	2.68023e-07	9.1159e-06
Capana00g003240	114.538	2.63691	0.513289	5.13727	2.78755e-07	9.43952e-06
Capana03g002526	18.7942	3.51997	0.685762	5.13293	2.85271e-07	9.61818e-06
Capana00g002178	28.2081	-6.15198	1.1986	-5.13264	2.857e-07	9.61869e-06
Capana00g004766	18.0201	-4.59941	0.89883	-5.1171	3.10263e-07	1.03261e-05
Capana02g001912	8442.25	2.12559	0.415956	5.11013	3.21936e-07	1.05934e-05
Capana04g002545	35.7762	2.97158	0.581892	5.10675	3.2774e-07	1.07237e-05
Capana02g002302	34.5774	-3.61127	0.708186	-5.09932	3.40875e-07	1.10759e-05
Capana06g000794	13.6095	4.28444	0.840179	5.09944	3.40666e-07	1.10759e-05
Capana07g001612	38.6827	-2.62548	0.515994	-5.0882	3.61473e-07	1.16473e-05
Capana01g000677	48.1326	4.71915	0.930897	5.06947	3.98927e-07	1.26785e-05
Capana06g003007	77.301	-2.0107	0.396828	-5.06692	4.0431e-07	1.2832e-05
Capana00g004469	1154.94	-2.03668	0.402057	-5.06566	4.06979e-07	1.28816e-05
Capana01g000522	230.272	2.80536	0.554153	5.06243	4.13955e-07	1.30668e-05
Capana06g001471	49.7291	-2.02142	0.399865	-5.05525	4.29831e-07	1.34403e-05
Capana08g002820	209.324	-2.17788	0.431014	-5.05291	4.35128e-07	1.35875e-05
Capana08g000429	98.0147	-2.6416	0.523209	-5.04885	4.44483e-07	1.38057e-05
Capana08g001749	398.632	2.00262	0.398319	5.02768	4.96455e-07	1.5257e-05
Capana02g000945	2077.24	-3.34878	0.667929	-5.01368	5.33998e-07	1.63031e-05
Capana03g004123	766.087	2.22236	0.443839	5.00713	5.52463e-07	1.68007e-05
Capana05g000255	35.9061	-2.5495	0.512528	-4.97436	6.5463e-07	1.96254e-05
Capana01g004210	349.687	-2.6912	0.541372	-4.97107	6.65844e-07	1.98689e-05
Capana09g002163	55.4047	-3.17263	0.638262	-4.97073	6.67022e-07	1.98689e-05
Capana09g002311	32.6193	3.45075	0.694957	4.96542	6.85529e-07	2.03161e-05
Capana06g000529	57.9287	-2.45488	0.494637	-4.96299	6.94165e-07	2.05459e-05
Capana12g002818	125.482	-2.21514	0.446412	-4.96209	6.97373e-07	2.06146e-05
Capana09g000405	26.6184	-4.18212	0.843756	-4.95656	7.17527e-07	2.11566e-05
Capana00g001227	138.734	-2.18718	0.442792	-4.93953	7.8313e-07	2.29167e-05
Capana01g002782	56.1228	-2.59972	0.526693	-4.93593	7.97684e-07	2.32685e-05
Capana02g001020	15.9382	-6.87748	1.39639	-4.92518	8.4284e-07	2.44487e-05
Capana04g000321	15.9132	-3.79371	0.771089	-4.91994	8.6572e-07	2.50499e-05
Capana00g003094	156.801	2.58403	0.525914	4.9134	8.95089e-07	2.58354e-05
Capana02g003086	45.2692	-2.92389	0.596101	-4.90502	9.34171e-07	2.68303e-05
Capana07g001046	30.1368	3.28462	0.670156	4.90128	9.5214e-07	2.73127e-05
Capana00g002497	7.53416	7.56526	1.54609	4.89314	9.92384e-07	2.82581e-05
Capana01g002905	96.3314	-3.51895	0.719238	-4.8926	9.95117e-07	2.83012e-05
Capana00g001637	50.1835	-2.08364	0.426666	-4.88355	1.04195e-06	2.94261e-05
Capana02g000926	33.0735	-2.93661	0.60189	-4.87899	1.06631e-06	3.00323e-05
Capana00g000113	77.2305	-2.10066	0.430804	-4.87615	1.08178e-06	3.03212e-05
Capana01g001964	87.4027	2.06691	0.423872	4.87626	1.08116e-06	3.03212e-05
Capana03g001069	169.226	-2.90031	0.595848	-4.86754	1.12997e-06	3.14823e-05
Capana02g001118	636.706	-2.28122	0.468741	-4.86668	1.13486e-06	3.15807e-05
Capana06g000284	922.236	-2.79745	0.576612	-4.85152	1.22519e-06	3.38111e-05
Capana07g001980	706.141	-2.01516	0.415498	-4.84998	1.23475e-06	3.39944e-05
Capana07g002339	105.459	-2.0728	0.428896	-4.83287	1.34582e-06	3.65334e-05
Capana05g002167	81.4677	3.24878	0.678492	4.78824	1.68247e-06	4.47327e-05
Capana11g000295	30.1641	-4.92949	1.02985	-4.78661	1.69623e-06	4.49443e-05
Capana00g000246	182.121	-2.507	0.524187	-4.78264	1.73009e-06	4.55819e-05
Capana00g002881	76.4735	-2.18485	0.456926	-4.78163	1.73883e-06	4.57602e-05
Capana03g003491	134.182	-2.3025	0.4819	-4.77796	1.77083e-06	4.65499e-05
Capana03g003794	90.1264	-2.60851	0.546155	-4.77614	1.78691e-06	4.69194e-05
Capana02g003394	167.729	2.41461	0.508226	4.75106	2.02358e-06	5.23465e-05
Capana03g003620	38.8463	-3.17818	0.670881	-4.73733	2.16556e-06	5.58533e-05
Capana07g001667	65.3351	2.16346	0.457164	4.73236	2.21928e-06	5.70489e-05
Capana04g000049	50.8843	-2.82562	0.599812	-4.71084	2.46702e-06	6.26557e-05
Capana05g000978	104.977	-2.51607	0.534181	-4.71015	2.47534e-06	6.27987e-05
Capana10g001604	31.8238	3.15269	0.66982	4.70677	2.5167e-06	6.37784e-05
Capana02g003200	45.5478	-2.2427	0.4781	-4.69086	2.72061e-06	6.82029e-05
Capana07g002177	125.311	-2.10945	0.451241	-4.67477	2.94287e-06	7.29882e-05
Capana02g002314	124.944	-2.73079	0.584639	-4.6709	2.99877e-06	7.42163e-05
Capana06g002971	9.14439	-6.54617	1.40194	-4.66938	3.02113e-06	7.46763e-05
Capana01g001053	138.347	-3.16174	0.678144	-4.66235	3.12621e-06	7.67984e-05
Capana11g002295	338.238	2.39715	0.515353	4.65148	3.29568e-06	8.03677e-05
Capana00g001027	77.6115	-2.13188	0.45844	-4.6503	3.3146e-06	8.07443e-05
Capana02g002303	57.2142	-2.21185	0.476256	-4.64424	3.41333e-06	8.2889e-05
Capana02g001021	176.256	-2.85292	0.615014	-4.63878	3.50469e-06	8.4842e-05
Capana02g001804	117.816	2.03167	0.440485	4.61234	3.98157e-06	9.50023e-05
Capana00g002491	390.45	2.14092	0.465116	4.60297	4.16499e-06	9.84407e-05
Capana03g002389	297.339	-4.10624	0.893775	-4.59427	4.34268e-06	0.000102359
Capana00g002901	33.6656	2.3372	0.509163	4.59027	4.42663e-06	0.000104013
Capana12g001826	29.8079	-3.36288	0.736275	-4.56743	4.9375e-06	0.000114181
Capana02g003087	58.2205	-3.02905	0.664165	-4.56068	5.09871e-06	0.000117442
Capana03g000037	62.3995	-2.41838	0.530362	-4.55988	5.11834e-06	0.000117778
Capana03g001558	22.9577	-2.88706	0.633831	-4.55493	5.24026e-06	0.000120108
Capana00g004268	87.5454	-3.74916	0.825826	-4.53989	5.62833e-06	0.00012754
Capana00g003628	86.8677	-2.44335	0.540444	-4.521	6.15482e-06	0.000137944
Capana02g003128	512.847	-2.29602	0.508483	-4.51542	6.31901e-06	0.000140406
Capana11g002303	163.125	-2.30395	0.511778	-4.50185	6.73653e-06	0.000148408
Capana00g003424	253.331	2.477	0.552309	4.48481	7.29778e-06	0.000159367
Capana04g000445	36.1138	-2.39518	0.534513	-4.48105	7.42783e-06	0.000161106
Capana10g002299	8.90618	-6.24059	1.39269	-4.48096	7.43067e-06	0.000161106
Capana00g001724	121.985	-2.02726	0.454248	-4.4629	8.0858e-06	0.000173212
Capana01g000331	181.602	-2.61774	0.587221	-4.45784	8.27906e-06	0.000177026
Capana04g000429	64.5678	3.03992	0.682552	4.45376	8.43778e-06	0.000179759
Capana02g002252	146.435	2.30614	0.518073	4.45139	8.53178e-06	0.000181595
Capana02g003534	1203.94	-2.13415	0.481337	-4.4338	9.25885e-06	0.000194578
Capana01g003377	140.342	2.0718	0.468206	4.42497	9.64557e-06	0.000201794
Capana00g001699	67.4129	2.06684	0.467497	4.42109	9.82059e-06	0.000205271
Capana00g003163	94.0516	-2.63287	0.595807	-4.41901	9.9156e-06	0.000206885
Capana06g000494	68.9128	-2.98358	0.678006	-4.40052	1.0799e-05	0.000223115
Capana07g002143	9.22959	-6.93377	1.57617	-4.39911	1.08695e-05	0.000224174
Capana01g002906	72.5912	-3.36325	0.764997	-4.39642	1.10049e-05	0.000226163
Capana02g001951	227.235	2.1882	0.498033	4.39368	1.11447e-05	0.000228633
Capana01g000646	30.316	-2.19418	0.499782	-4.39027	1.13211e-05	0.000231435
Capana09g001164	13.573	3.86749	0.882829	4.38079	1.18252e-05	0.000240263
Capana06g000755	36.6691	-2.86475	0.653983	-4.38047	1.18423e-05	0.0002404
Capana12g001028	30.6916	-3.58468	0.820863	-4.36697	1.25984e-05	0.000254197
Capana05g001864	125.099	2.30021	0.526972	4.36496	1.27147e-05	0.0002561
Capana02g002139	39.0238	-3.07939	0.706175	-4.36066	1.29669e-05	0.000260054
Capana08g002322	219.498	-2.17572	0.499466	-4.35608	1.3241e-05	0.00026441
Capana03g002495	60.7791	3.65687	0.839876	4.35406	1.33642e-05	0.000266413
Capana12g002118	42.2907	-4.46892	1.02766	-4.34862	1.36996e-05	0.000272399
Capana02g001040	178.503	-2.74991	0.634079	-4.33685	1.44539e-05	0.000284962
Capana01g003125	298.539	-2.52954	0.584485	-4.32782	1.50595e-05	0.000295898
Capana05g001632	41.4595	-2.10415	0.488842	-4.30436	1.67466e-05	0.000325475
Capana12g002688	37.5761	2.98173	0.692906	4.30323	1.68328e-05	0.000326604
Capana02g001151	53.41	-2.81214	0.655177	-4.29219	1.76918e-05	0.000342129
Capana01g001467	91.0073	2.23004	0.520108	4.28765	1.80575e-05	0.000347755
Capana01g002831	20.2049	-2.69563	0.631855	-4.26622	1.98812e-05	0.00037542
Capana07g001679	47.0798	2.15533	0.506061	4.25902	2.05324e-05	0.000386461
Capana03g001447	48.238	2.32983	0.547256	4.2573	2.06909e-05	0.000388815
Capana08g002624	29128.8	-2.00939	0.472324	-4.25426	2.09737e-05	0.000393493
Capana08g000683	40.3136	-4.30239	1.01171	-4.25258	2.1132e-05	0.000395826
Capana04g001611	217.371	-2.25954	0.533615	-4.2344	2.29163e-05	0.000424801
Capana10g002496	46.577	-2.54331	0.60191	-4.2254	2.38512e-05	0.00043933
Capana01g002194	98.9663	2.45183	0.581602	4.21564	2.49068e-05	0.000454495
Capana00g004773	31.8565	-2.21041	0.524451	-4.21472	2.50093e-05	0.000455969
Capana12g001883	110.376	-2.13562	0.507241	-4.21028	2.55055e-05	0.000463563
Capana03g004511	23.3984	-2.525	0.602095	-4.19368	2.74466e-05	0.000493063
Capana09g000481	38.3132	2.56413	0.612204	4.18837	2.80968e-05	0.000503577
Capana09g001606	92.8456	-2.1189	0.506185	-4.18601	2.83896e-05	0.000507262
Capana03g004287	13.4461	3.51453	0.840822	4.17988	2.91665e-05	0.000520744
Capana02g000471	1384.15	-2.58776	0.619827	-4.17497	2.98029e-05	0.000530477
Capana01g004188	39.3872	2.33036	0.558215	4.17465	2.9844e-05	0.000530803
Capana03g003248	167.001	2.94134	0.705501	4.16915	3.05739e-05	0.000540891
Capana01g004492	6.87054	-5.70342	1.3686	-4.16734	3.08176e-05	0.000544788
Capana04g002782	10.5132	-3.88213	0.935161	-4.1513	3.30595e-05	0.000580012
Capana01g000486	49.4759	-2.16475	0.521801	-4.14861	3.34493e-05	0.000585087
Capana08g001992	70.2554	2.80864	0.676999	4.14866	3.34429e-05	0.000585087
Capana08g002389	138.353	-4.06769	0.980581	-4.14825	3.35031e-05	0.000585587
Capana09g000277	128.288	5.42555	1.31201	4.13529	3.54507e-05	0.000614091
Capana05g002100	62.9167	-2.05345	0.496944	-4.13214	3.59397e-05	0.000620376
Capana01g002746	36.2132	-4.04464	0.981656	-4.12022	3.78505e-05	0.000649233
Capana07g002212	16.6571	-3.16216	0.769595	-4.10886	3.97611e-05	0.000680148
Capana07g001552	16.78	-2.51558	0.614072	-4.09657	4.19325e-05	0.000712058
Capana02g002525	28.2127	2.54264	0.620859	4.09536	4.21517e-05	0.000713695
Capana00g004542	36.3631	-2.80155	0.684804	-4.09102	4.29481e-05	0.000725069
Capana02g002641	31.5398	2.70411	0.661539	4.08761	4.35843e-05	0.00073368
Capana12g002655	80.3461	-2.17282	0.532834	-4.07786	4.54525e-05	0.000757454
Capana08g000144	400.05	2.10658	0.51753	4.07045	4.69222e-05	0.000777492
Capana03g004093	371.994	2.09362	0.514841	4.06654	4.77162e-05	0.000788402
Capana09g000051	15.9705	4.23245	1.043	4.05797	4.95017e-05	0.000814641
Capana11g000407	105.501	-2.45154	0.604651	-4.05447	5.02479e-05	0.000825542
Capana03g001006	28.5399	-2.54924	0.629171	-4.05175	5.08359e-05	0.000833437
Capana08g002097	1668.6	-2.54616	0.628893	-4.04863	5.15181e-05	0.000842839
Capana03g000954	20.4444	2.8695	0.712044	4.02994	5.57912e-05	0.000905741
Capana09g002330	80.3072	2.68274	0.666514	4.02503	5.69671e-05	0.000922256
Capana10g000761	158.795	2.02215	0.502454	4.02454	5.70866e-05	0.000923548
Capana01g003679	25.7968	2.65659	0.66173	4.01462	5.95419e-05	0.000956618
Capana11g000297	89.3787	-3.11659	0.777621	-4.00786	6.12724e-05	0.000981033
Capana02g001731	86.5637	3.6588	0.913505	4.00523	6.19567e-05	0.000989946
Capana08g002848	13.1806	-3.03165	0.757807	-4.00056	6.31928e-05	0.00100693
Capana02g000568	57.8286	-4.04654	1.01231	-3.99732	6.40636e-05	0.00101732
Capana01g003184	38.9057	-2.7901	0.699323	-3.98971	6.61536e-05	0.00104622
Capana10g001571	30.6094	-2.56405	0.642831	-3.98869	6.64404e-05	0.00105005
Capana12g000379	115.282	2.03907	0.511346	3.98765	6.67307e-05	0.00105392
Capana06g002566	35.1162	-2.61015	0.656061	-3.97851	6.9347e-05	0.00108932
Capana01g000500	549.639	2.04264	0.513934	3.97452	7.05222e-05	0.0011048
Capana03g002366	112.498	2.69103	0.679641	3.95949	7.51085e-05	0.00117113
Capana09g001763	13.7103	-3.71548	0.940362	-3.95112	7.77859e-05	0.001203
Capana08g000105	16.6557	-4.72761	1.19987	-3.94009	8.14522e-05	0.00125574
Capana08g002099	2140.8	-2.54789	0.649283	-3.92415	8.70349e-05	0.00132599
Capana04g002594	13.1954	-4.25617	1.08729	-3.91447	9.0603e-05	0.00137405
Capana07g001629	39.7679	2.35686	0.604692	3.89762	9.71429e-05	0.0014599
Capana02g002731	142.569	2.4565	0.630853	3.89394	9.86305e-05	0.00147654
Capana03g004428	74.5986	-2.40485	0.617552	-3.89416	9.85377e-05	0.00147654
Capana06g000664	168.085	-2.23687	0.574961	-3.89048	0.000100047	0.0014939
Capana12g000377	2882.93	-2.14308	0.551619	-3.88507	0.0001023	0.00152558
Capana08g002647	50.6688	2.55656	0.659462	3.87673	0.000105869	0.00157075
Capana10g001654	51.1642	2.30521	0.59468	3.87638	0.000106021	0.001572
Capana04g000685	17.7569	-5.17828	1.33696	-3.87317	0.000107431	0.00159088
Capana01g003087	78.1109	-2.72654	0.7041	-3.87238	0.000107776	0.00159455
Capana11g000561	30.2944	-5.60895	1.45481	-3.85547	0.000115509	0.00168794
Capana08g001844	86.0663	-5.2829	1.37114	-3.85292	0.000116719	0.00170455
Capana03g002443	27.5675	2.07074	0.53766	3.8514	0.000117444	0.00171299
Capana02g000995	23.2017	-2.04455	0.532317	-3.84085	0.00012261	0.00176949
Capana09g001252	20.4549	-2.34797	0.613061	-3.8299	0.000128193	0.00183525
Capana03g004627	125.567	-2.07435	0.542524	-3.82351	0.000131567	0.00187778
Capana04g002718	11.8274	-4.67453	1.22425	-3.81828	0.000134387	0.00191099
Capana06g002441	42.1015	-2.33361	0.613351	-3.80469	0.000141982	0.00199581
Capana11g001535	170.018	2.18577	0.575538	3.79778	0.000145998	0.00204363
Capana01g002204	5.53154	-5.27413	1.3907	-3.79243	0.000149181	0.00208566
Capana09g001729	11.171	3.19779	0.843241	3.79226	0.00014928	0.0020858
Capana08g000978	50.9685	-2.0001	0.528777	-3.78251	0.000155256	0.00215377
Capana10g002297	82.7778	2.07212	0.548074	3.78073	0.00015637	0.00216536
Capana03g002388	205.039	-2.83537	0.750085	-3.78006	0.000156789	0.00216884
Capana09g000408	51.5764	-2.21077	0.586148	-3.7717	0.000162142	0.00223332
Capana00g003180	18.3569	2.67175	0.712745	3.74853	0.000177874	0.00241709
Capana10g001978	18.7766	-3.7095	0.990007	-3.74694	0.000179003	0.00242817
Capana12g002217	68.4698	-2.26046	0.604986	-3.73638	0.000186689	0.00251484
Capana04g001014	14.053	-2.84835	0.762863	-3.73376	0.000188639	0.00253964
Capana00g001993	77.7969	-4.74829	1.27327	-3.7292	0.000192088	0.00257712
Capana08g001557	33.3805	-2.66604	0.715929	-3.72389	0.000196179	0.00262444
Capana08g001453	6.23398	-6.08203	1.63466	-3.72066	0.000198699	0.0026475
Capana00g004279	29.0795	-3.15069	0.847148	-3.71917	0.000199878	0.00266016
Capana12g000012	19.5492	-2.19597	0.590604	-3.71817	0.00020067	0.00266766
Capana02g002950	59.9971	2.80698	0.755314	3.71631	0.000202155	0.00268432
Capana02g000927	13.028	-3.63439	0.981335	-3.70351	0.000212635	0.00281384
Capana02g002503	37.4882	4.18316	1.13152	3.69693	0.000218219	0.00287141
Capana09g000227	11.4608	-5.00816	1.35497	-3.69615	0.000218897	0.00287841
Capana03g003639	15.1951	-3.07955	0.833479	-3.69481	0.000220052	0.00288899
Capana03g001100	112.129	-4.14384	1.1227	-3.69097	0.000223399	0.0029267
Capana00g003692	182.907	4.52288	1.22665	3.68719	0.000226746	0.00296683
Capana01g000054	33.3964	-3.71378	1.01057	-3.67495	0.000237897	0.00308154
Capana11g000204	7.04672	-5.1521	1.40353	-3.67083	0.000241768	0.00311952
Capana04g000932	30.6353	2.01936	0.550344	3.66927	0.000243247	0.00313165
Capana03g001778	49.1565	2.36569	0.646003	3.66204	0.000250218	0.00320782
Capana02g001216	41.9532	-2.07542	0.567346	-3.65812	0.000254068	0.00324226
Capana00g003320	21.1506	-2.49998	0.68428	-3.65345	0.000258743	0.00329289
Capana11g001222	27.2404	-2.52349	0.691693	-3.64828	0.000264003	0.00335066
Capana06g002030	22.9403	2.55697	0.701167	3.64673	0.000265594	0.00336375
Capana03g002433	52.6994	-4.79344	1.31685	-3.64009	0.000272538	0.00343462
Capana00g002676	9.09708	-3.77736	1.03785	-3.63959	0.000273073	0.0034395
Capana02g000930	12.6238	-4.26413	1.17192	-3.63858	0.000274149	0.00344746
Capana02g002049	237.5	-2.0486	0.563627	-3.63467	0.000278336	0.00349257
Capana10g000615	7.29751	5.34483	1.47417	3.62565	0.00028824	0.00360323
Capana02g003359	934.956	-2.31162	0.637813	-3.62428	0.000289765	0.00361647
Capana04g002888	34.013	-2.08529	0.576843	-3.61499	0.000300354	0.0037326
Capana07g000259	16.5686	-2.71172	0.751979	-3.60612	0.000310814	0.00382784
Capana12g000014	34.9008	-2.23775	0.621498	-3.60058	0.000317508	0.00389583
Capana00g003107	13.4729	-3.49107	0.970298	-3.59793	0.000320758	0.0039233
Capana01g002555	23.3346	-2.94651	0.820361	-3.59172	0.000328504	0.00400751
Capana12g000723	29.1567	-2.47601	0.690269	-3.58703	0.000334471	0.00406963
Capana12g000612	6.67973	3.47119	0.969375	3.58085	0.000342473	0.00414532
Capana08g000116	7.49978	-3.36305	0.943937	-3.56279	0.000366929	0.00439333
Capana04g000457	33.3802	3.43151	0.963843	3.56024	0.000370521	0.00442949
Capana07g002118	19.0771	-2.71483	0.764137	-3.5528	0.000381148	0.00454021
Capana04g001162	77.3784	-3.986	1.12584	-3.54047	0.000399422	0.00471682
Capana02g003594	87.3091	2.96771	0.838806	3.53802	0.000403143	0.00475354
Capana00g004142	10.3465	2.66941	0.756117	3.53041	0.000414912	0.00487008
Capana03g000604	24.2908	-3.03526	0.863315	-3.51582	0.000438391	0.00507148
Capana04g001159	54.9963	3.6516	1.04799	3.48439	0.000493266	0.00558411
Capana10g000447	91.1449	-4.64256	1.33698	-3.47243	0.000515768	0.00579093
Capana09g000593	13.4477	-2.72796	0.788291	-3.4606	0.000538974	0.00602532
Capana07g000214	1204.96	2.21051	0.639895	3.45448	0.000551353	0.00613389
Capana03g001316	26.5524	-2.37202	0.687331	-3.45106	0.000558394	0.00619774
Capana07g000257	32.7597	-2.02763	0.587529	-3.45112	0.000558266	0.00619774
Capana02g003097	46.0673	-2.55787	0.742134	-3.44664	0.00056761	0.00627608
Capana09g001561	35.1949	2.77887	0.806688	3.44479	0.000571501	0.00631011
Capana00g004112	70.1032	-2.56672	0.747466	-3.43389	0.000594988	0.00653223
Capana04g002105	26.2458	-2.02135	0.588975	-3.43198	0.000599189	0.00657215
Capana01g002199	9.96316	-3.42125	1.00078	-3.41857	0.000629512	0.00684025
Capana00g004557	20.429	2.65947	0.778189	3.41751	0.000631978	0.00686384
Capana10g001467	22.6577	3.88676	1.13779	3.41607	0.000635317	0.00689366
Capana08g000924	42.062	2.54874	0.753035	3.38462	0.000712758	0.00757497
Capana10g000376	52.4635	3.00769	0.88996	3.37958	0.000725971	0.00768563
Capana11g002217	19.9873	-2.54886	0.756704	-3.36837	0.000756139	0.00793451
Capana02g001716	66.6176	-2.0664	0.613937	-3.36582	0.000763153	0.00798651
Capana02g002842	96.8971	-2.66685	0.79526	-3.35343	0.000798166	0.00829322
Capana10g000895	39.9719	-2.15349	0.642936	-3.34946	0.000809688	0.00839794
Capana03g001693	499.848	-2.04072	0.609846	-3.34629	0.000819017	0.00847821
Capana10g000968	24.8445	-2.20414	0.662511	-3.32695	0.000878037	0.0089748
Capana03g001666	4.97357	-5.14416	1.54783	-3.32347	0.000889058	0.00907947
Capana03g002484	118.222	-2.00876	0.604848	-3.32109	0.000896658	0.00914845
Capana09g000993	225.245	-2.29204	0.690413	-3.31981	0.000900781	0.00917101
Capana02g002591	25.3969	2.312	0.696619	3.31889	0.000903757	0.00918925
Capana02g001465	26.1257	2.19836	0.663629	3.31264	0.000924208	0.0093563
Capana03g000378	29.4523	2.00539	0.60783	3.29926	0.000969415	0.00972089
Capana04g002398	19.9628	2.58394	0.784909	3.29202	0.0009947	0.00993589

## Sheet: CL5_VS_FL5
Geneid	baseMean	log2FoldChange	lfcSE	stat	pvalue	padj
Capana10g002301	5276.8	-6.09618	0.217341	-28.0489	4.12138e-173	9.78952e-169
Capana10g000698	5137.06	-6.0215	0.253089	-23.7921	4.03369e-125	4.79061e-121
Capana12g002781	4095.14	-5.93244	0.280253	-21.1681	1.87836e-99	1.48722e-95
Capana06g000478	1173.57	-4.20208	0.215478	-19.5012	1.07235e-84	6.36788e-81
Capana10g000688	932.019	-4.87618	0.252599	-19.304	4.96896e-83	2.36055e-79
Capana08g002021	2697.54	-3.67335	0.190725	-19.2599	1.16521e-82	4.61288e-79
Capana08g002625	709.185	-5.33182	0.280039	-19.0396	8.01719e-81	2.72046e-77
Capana08g002330	2587.44	-3.61816	0.194282	-18.6232	2.08283e-77	6.18419e-74
Capana07g001588	752.964	-6.053	0.338601	-17.8765	1.79754e-71	4.74411e-68
Capana06g000100	2680.45	-3.0651	0.17921	-17.1034	1.39994e-65	3.32528e-62
Capana10g000085	479.396	-4.59323	0.27037	-16.9887	9.95564e-65	2.14978e-61
Capana02g003278	1724.63	-3.17729	0.190521	-16.6769	1.93072e-62	3.82171e-59
Capana00g002899	1186.63	-5.14866	0.309258	-16.6484	3.10726e-62	5.67744e-59
Capana01g004403	3679.75	-4.34005	0.262574	-16.5289	2.27353e-61	3.85736e-58
Capana07g000220	2333.36	-4.61441	0.279469	-16.5114	3.03976e-61	4.81356e-58
Capana02g002620	616.924	-5.54407	0.342322	-16.1955	5.42789e-59	8.05805e-56
Capana01g000010	4490.07	-5.22364	0.323147	-16.1649	8.91651e-59	1.24585e-55
Capana03g001270	742.795	-5.20471	0.326377	-15.9469	2.99277e-57	3.94929e-54
Capana07g002054	1646.71	-2.90993	0.182801	-15.9185	4.7139e-57	5.89312e-54
Capana03g001733	515.157	-3.47902	0.220727	-15.7616	5.71276e-56	6.78476e-53
Capana12g002417	7993.52	-4.342	0.276892	-15.6812	2.03415e-55	2.30082e-52
Capana00g002898	1138.05	-6.28037	0.400686	-15.6741	2.2756e-55	2.45692e-52
Capana06g000167	501.813	-7.38184	0.473182	-15.6004	7.23318e-55	7.46999e-52
Capana02g001381	1298.72	-3.81543	0.246756	-15.4623	6.22879e-54	6.16468e-51
Capana10g001790	1037.27	-4.9574	0.328375	-15.0968	1.70007e-51	1.61527e-48
Capana01g002821	2034.77	-3.49315	0.23168	-15.0774	2.27906e-51	2.0821e-48
Capana06g000781	1196.15	-3.32005	0.2226	-14.9149	2.63722e-50	2.32007e-47
Capana02g002649	2316.29	-5.87246	0.397183	-14.7853	1.82276e-49	1.54629e-46
Capana09g000500	2633.39	-4.91519	0.332703	-14.7735	2.17198e-49	1.779e-46
Capana03g002073	1388.55	-3.86975	0.262593	-14.7367	3.74768e-49	2.96729e-46
Capana05g000672	1023.85	2.11698	0.144396	14.6609	1.14678e-48	8.78694e-46
Capana02g002266	1374.92	-3.57347	0.243941	-14.6489	1.3695e-48	1.01655e-45
Capana01g002853	797.831	-2.90475	0.199401	-14.5674	4.5281e-48	3.25927e-45
Capana03g000475	1345.18	-2.87403	0.197777	-14.5316	7.63615e-48	5.33475e-45
Capana01g001014	4038.03	-3.59688	0.248384	-14.4811	1.59516e-47	1.08256e-44
Capana03g000578	3239.22	-2.00075	0.13964	-14.328	1.46295e-46	9.6526e-44
Capana07g002431	2829.34	-2.64383	0.184653	-14.3179	1.69263e-46	1.08662e-43
Capana12g001239	7888.82	-2.39579	0.167642	-14.2912	2.48433e-46	1.5529e-43
Capana01g001347	410.456	-5.16019	0.361974	-14.2557	4.13247e-46	2.51688e-43
Capana11g000856	403.591	-3.2813	0.231555	-14.1708	1.39005e-45	8.25449e-43
Capana03g001546	460.965	-4.25101	0.300495	-14.1467	1.9567e-45	1.1336e-42
Capana03g001596	2962.66	-2.28981	0.162991	-14.0487	7.84948e-45	4.43925e-42
Capana03g000352	623.372	-4.90384	0.351635	-13.9458	3.33459e-44	1.84201e-41
Capana01g000644	1745.11	-3.83061	0.27501	-13.929	4.22351e-44	2.28003e-41
Capana02g002814	960.376	-4.65612	0.335652	-13.8719	9.38214e-44	4.95231e-41
Capana02g001122	8215.63	-4.69719	0.339888	-13.8198	1.93619e-43	9.99791e-41
Capana08g001155	531.279	-5.75908	0.421794	-13.6538	1.91673e-42	9.68685e-40
Capana04g000658	922.468	-5.18028	0.382162	-13.5552	7.37922e-42	3.65164e-39
Capana08g000413	710.178	-2.73211	0.202161	-13.5146	1.28302e-41	6.21952e-39
Capana02g003105	2343.02	-2.94095	0.218906	-13.4348	3.78128e-41	1.79633e-38
Capana09g002161	7086.5	-5.99487	0.447409	-13.3991	6.1216e-41	2.8511e-38
Capana12g000666	412.971	-5.87334	0.439293	-13.37	9.05333e-41	4.13546e-38
Capana10g002334	1292.69	-3.4698	0.261949	-13.2461	4.75198e-40	2.1297e-37
Capana06g000722	15013	-3.12775	0.236288	-13.237	5.36157e-40	2.3584e-37
Capana08g001043	3918.09	-2.26437	0.171197	-13.2267	6.15502e-40	2.65818e-37
Capana05g002551	295.441	-4.27847	0.324924	-13.1676	1.34827e-39	5.71882e-37
Capana03g001064	475.539	-2.91456	0.221929	-13.1329	2.13412e-39	8.8933e-37
Capana04g000078	663.536	-3.71678	0.2833	-13.1196	2.54329e-39	1.04157e-36
Capana09g001797	2539.49	-3.7521	0.286592	-13.0921	3.65129e-39	1.46998e-36
Capana01g000018	655.751	-4.67228	0.357426	-13.072	4.75926e-39	1.88411e-36
Capana11g000505	2298.36	-3.56693	0.273701	-13.0322	8.02627e-39	3.12538e-36
Capana10g002248	978.014	-4.81349	0.371621	-12.9527	2.26901e-38	8.69286e-36
Capana09g001986	215.293	-4.68878	0.362838	-12.9225	3.35859e-38	1.26629e-35
Capana12g000737	1070.8	-3.67407	0.285533	-12.8674	6.86586e-38	2.5482e-35
Capana06g000735	2330.46	-3.16813	0.246851	-12.8342	1.05518e-37	3.85595e-35
Capana02g001704	1441.63	-4.71715	0.367742	-12.8273	1.15243e-37	4.14752e-35
Capana09g001983	811.481	-3.88394	0.303347	-12.8036	1.56457e-37	5.54674e-35
Capana06g000413	466.665	-3.01864	0.235966	-12.7927	1.80146e-37	6.29265e-35
Capana02g001108	493.473	-2.32071	0.182352	-12.7266	4.21003e-37	1.42858e-34
Capana03g003392	564.492	-3.60895	0.285718	-12.6312	1.42163e-36	4.75605e-34
Capana02g002207	12545.1	-3.2259	0.255821	-12.61	1.86028e-36	6.13713e-34
Capana03g001732	525.166	-4.09881	0.326733	-12.5448	4.24315e-36	1.38065e-33
Capana00g004703	1750.63	-2.57506	0.20563	-12.5228	5.6023e-36	1.77687e-33
Capana12g002476	694.13	-4.03887	0.322524	-12.5227	5.61046e-36	1.77687e-33
Capana05g002185	1075.58	-3.80489	0.306603	-12.4098	2.31166e-35	7.22485e-33
Capana06g001723	2398.87	-3.087	0.250352	-12.3306	6.19729e-35	1.91174e-32
Capana12g002893	605.07	-2.10232	0.170804	-12.3084	8.16379e-35	2.48608e-32
Capana02g003199	2031.64	-5.05469	0.412359	-12.258	1.52204e-34	4.57632e-32
Capana05g000193	1486.51	-2.3634	0.194415	-12.1564	5.3031e-34	1.57456e-31
Capana05g002190	581.688	-6.76448	0.559868	-12.0823	1.31057e-33	3.84322e-31
Capana07g000030	1540.76	-4.03514	0.334436	-12.0655	1.60715e-33	4.65544e-31
Capana07g001288	2415.02	-3.60423	0.298899	-12.0583	1.75305e-33	5.0169e-31
Capana12g000209	398.462	-4.41648	0.366407	-12.0535	1.8587e-33	5.25591e-31
Capana11g001282	7338.25	-2.41107	0.202245	-11.9215	9.14298e-33	2.55498e-30
Capana08g002509	107.667	-4.41699	0.37212	-11.8698	1.6988e-32	4.69204e-30
Capana04g001108	750.849	-3.17571	0.268902	-11.8099	3.46902e-32	9.47121e-30
Capana05g002560	3836.67	-2.49663	0.212085	-11.7718	5.45361e-32	1.47204e-29
Capana12g001790	1599.28	-3.10198	0.264479	-11.7286	9.09171e-32	2.42647e-29
Capana02g001118	636.706	-6.21554	0.531925	-11.685	1.521e-31	4.01425e-29
Capana07g000672	1519.06	-2.14151	0.18343	-11.6748	1.71553e-31	4.47791e-29
Capana02g002292	831.326	-2.47052	0.211746	-11.6673	1.87177e-31	4.83263e-29
Capana02g001966	1098.11	-3.8311	0.328498	-11.6625	1.98169e-31	5.0614e-29
Capana04g000638	1680.18	-3.09105	0.265972	-11.6217	3.19766e-31	8.0802e-29
Capana09g000324	2903.7	-2.78379	0.239608	-11.6181	3.33558e-31	8.34e-29
Capana03g003225	244.674	-4.14506	0.35901	-11.5458	7.74991e-31	1.91754e-28
Capana03g001694	2226.46	-2.53399	0.219977	-11.5193	1.0541e-30	2.58123e-28
Capana11g002166	182.741	-4.54068	0.395729	-11.4742	1.77768e-30	4.22253e-28
Capana03g000794	2177.53	-2.79067	0.244513	-11.4132	3.59307e-30	8.45012e-28
Capana03g003391	160.596	-3.93311	0.345663	-11.3784	5.35436e-30	1.24688e-27
Capana12g001690	1546.92	-3.12269	0.274709	-11.3672	6.08778e-30	1.40391e-27
Capana10g000656	435.962	-2.30817	0.203569	-11.3385	8.46e-30	1.93221e-27
Capana09g002200	915.984	-2.77194	0.244683	-11.3287	9.4623e-30	2.14055e-27
Capana01g004446	9.39472	-19.6664	1.73831	-11.3135	1.12476e-29	2.52041e-27
Capana03g003626	251.37	-4.87438	0.432972	-11.258	2.11605e-29	4.69744e-27
Capana08g000956	1156.69	-3.40593	0.30313	-11.2359	2.71704e-29	5.97572e-27
Capana03g000259	151.884	-4.80227	0.4328	-11.0958	1.3145e-28	2.86452e-26
Capana02g003188	511.982	-2.44584	0.221137	-11.0603	1.95452e-28	4.22052e-26
Capana02g002845	1196.95	2.1524	0.195023	11.0367	2.54322e-28	5.44227e-26
Capana03g003444	947.929	-2.674	0.243502	-10.9814	4.69537e-28	9.95795e-26
Capana00g002886	291.317	3.04629	0.277618	10.973	5.15576e-28	1.08376e-25
Capana05g001195	83.983	3.80902	0.348802	10.9203	9.2191e-28	1.92089e-25
Capana09g000194	191.266	3.34649	0.306785	10.9083	1.05247e-27	2.17386e-25
Capana03g001389	329.141	-2.77398	0.25633	-10.8219	2.71124e-27	5.55173e-25
Capana02g001705	1580.32	-2.27617	0.211228	-10.7759	4.47434e-27	9.08368e-25
Capana02g000008	5836.01	-3.36348	0.313523	-10.728	7.521e-27	1.51395e-24
Capana11g001426	428.311	3.06554	0.286599	10.6963	1.05954e-26	2.1149e-24
Capana01g000756	519.002	-2.67696	0.250871	-10.6707	1.39628e-26	2.76383e-24
Capana03g000746	524.948	2.88817	0.270736	10.6678	1.43947e-26	2.82577e-24
Capana05g000891	254.796	3.31754	0.311408	10.6534	1.68175e-26	3.27432e-24
Capana06g002498	2109.68	-3.26431	0.306589	-10.6472	1.79683e-26	3.46993e-24
Capana00g003499	7126.54	-2.11543	0.199618	-10.5974	3.06432e-26	5.8699e-24
Capana10g002476	1882.05	-2.33702	0.220584	-10.5947	3.15353e-26	5.99246e-24
Capana03g003445	1485.3	-2.54958	0.240699	-10.5924	3.23204e-26	6.07278e-24
Capana06g001111	327.624	-3.23662	0.305573	-10.592	3.24693e-26	6.07278e-24
Capana04g000181	2167.62	-2.57799	0.24385	-10.572	4.01808e-26	7.45636e-24
Capana09g002162	8579.9	-3.30408	0.312761	-10.5642	4.36477e-26	8.03692e-24
Capana01g002747	1010.24	-3.40737	0.322694	-10.5591	4.60907e-26	8.42149e-24
Capana09g002190	2235.88	-2.34812	0.22242	-10.5571	4.70872e-26	8.53788e-24
Capana01g004210	349.687	-7.7899	0.738993	-10.5412	5.57657e-26	1.00349e-23
Capana06g001506	3709.11	-3.04999	0.289449	-10.5372	5.81864e-26	1.03917e-23
Capana05g000517	102.756	-4.834	0.460534	-10.4965	8.96384e-26	1.58894e-23
Capana02g003002	171.153	-3.22887	0.307939	-10.4854	1.00791e-25	1.761e-23
Capana06g000408	578.202	-3.23349	0.309889	-10.4344	1.72759e-25	2.97359e-23
Capana01g002796	495.822	-2.97018	0.287139	-10.3441	4.45259e-25	7.50087e-23
Capana06g002369	5213.04	-3.31721	0.325966	-10.1765	2.52411e-24	4.2222e-22
Capana01g000175	189.043	-4.80444	0.473714	-10.1421	3.59448e-24	5.97061e-22
Capana10g002451	794.084	-2.05688	0.203902	-10.0876	6.26797e-24	1.03391e-21
Capana02g000842	575.825	-2.69616	0.26757	-10.0765	7.02054e-24	1.15006e-21
Capana04g001003	904.655	-4.01031	0.39878	-10.0564	8.60544e-24	1.40003e-21
Capana03g001109	176.233	3.01928	0.301145	10.026	1.17147e-23	1.89292e-21
Capana00g004469	1154.94	-4.04137	0.403553	-10.0145	1.31688e-23	2.1135e-21
Capana12g001779	1844.85	-5.00726	0.500844	-9.99766	1.56044e-23	2.4876e-21
Capana02g002055	177.976	2.56778	0.258196	9.94508	2.64966e-23	4.19582e-21
Capana01g002745	1495.9	-2.3099	0.232449	-9.93724	2.8667e-23	4.50946e-21
Capana11g000075	392.366	2.04148	0.2055	9.93421	2.95518e-23	4.61805e-21
Capana02g002823	1286.58	-2.3731	0.2398	-9.89614	4.3265e-23	6.6732e-21
Capana07g002184	701.821	-2.9068	0.294885	-9.85741	6.36737e-23	9.63338e-21
Capana02g002452	6423.83	-2.46125	0.250261	-9.83474	7.97752e-23	1.1993e-20
Capana01g000661	322.552	-4.44866	0.453034	-9.81969	9.26239e-23	1.38371e-20
Capana01g000491	241.89	-3.21936	0.328146	-9.81074	1.01219e-22	1.49367e-20
Capana02g003144	708.633	-2.21473	0.225746	-9.81072	1.01242e-22	1.49367e-20
Capana06g002616	2652.15	2.41965	0.247057	9.79388	1.19616e-22	1.7431e-20
Capana02g003382	989.269	-2.37709	0.243982	-9.74289	1.97846e-22	2.81404e-20
Capana06g000748	775.372	2.36377	0.244284	9.67634	3.80092e-22	5.31079e-20
Capana05g000452	504.305	-2.7375	0.283145	-9.66819	4.11573e-22	5.71702e-20
Capana11g000662	1306.28	-2.49712	0.258328	-9.66646	4.18621e-22	5.7811e-20
Capana02g003591	873.408	-2.55808	0.266171	-9.61066	7.20833e-22	9.8402e-20
Capana01g004380	176.301	-3.89636	0.407639	-9.55837	1.19627e-21	1.62372e-19
Capana03g000892	199.559	-3.53084	0.370137	-9.53927	1.43846e-21	1.93038e-19
Capana00g004302	953.733	-2.03826	0.2139	-9.52905	1.58736e-21	2.11823e-19
Capana07g002010	2223.9	-2.45309	0.25762	-9.52211	1.69695e-21	2.25183e-19
Capana05g000569	546.96	-3.57265	0.375252	-9.52065	1.72102e-21	2.27108e-19
Capana09g001938	1120.66	-3.39352	0.356627	-9.51561	1.80651e-21	2.37073e-19
Capana02g001365	2795.62	-2.86481	0.301561	-9.49992	2.10054e-21	2.74144e-19
Capana04g001897	15692.9	-2.50404	0.264803	-9.45623	3.19249e-21	4.14378e-19
Capana11g000681	1343.28	2.32169	0.246717	9.41034	4.9455e-21	6.38426e-19
Capana00g000533	36.7409	4.2781	0.454897	9.40453	5.22611e-21	6.71005e-19
Capana09g000232	550.824	-2.05535	0.218603	-9.40222	5.3423e-21	6.78587e-19
Capana06g000814	535.57	-3.60299	0.38377	-9.38842	6.09068e-21	7.69531e-19
Capana00g003093	195.976	3.17177	0.339851	9.33283	1.03086e-20	1.28873e-18
Capana00g003114	604.361	-3.73001	0.401064	-9.30027	1.40087e-20	1.74214e-18
Capana09g001610	318.097	-4.17069	0.449474	-9.27905	1.70997e-20	2.1045e-18
Capana10g001138	304.677	-3.99065	0.430125	-9.2779	1.72858e-20	2.11644e-18
Capana12g000414	3734.94	-2.66991	0.288039	-9.26926	1.87447e-20	2.2833e-18
Capana03g001329	249.435	-3.24168	0.350024	-9.2613	2.01958e-20	2.43508e-18
Capana04g000173	869.33	-2.69252	0.290982	-9.25322	2.17835e-20	2.61325e-18
Capana10g000271	477.716	-3.43342	0.371343	-9.24593	2.33197e-20	2.78348e-18
Capana12g001023	1086.63	-2.01988	0.219244	-9.21292	3.17364e-20	3.75043e-18
Capana03g004277	1065.45	-2.4088	0.26284	-9.16449	4.97807e-20	5.82484e-18
Capana10g000370	435.574	-2.86711	0.313921	-9.13322	6.64905e-20	7.74191e-18
Capana05g002400	1082.95	-2.32825	0.255033	-9.12919	6.90115e-20	7.99625e-18
Capana05g001734	452.472	-2.77478	0.304701	-9.10659	8.50142e-20	9.75527e-18
Capana06g000269	680.552	-2.49483	0.274329	-9.0943	9.51986e-20	1.08194e-17
Capana00g004374	7743.4	-2.15379	0.236975	-9.08867	1.0026e-19	1.13404e-17
Capana10g002082	607.986	-4.22448	0.466092	-9.06361	1.26199e-19	1.42066e-17
Capana10g000864	2158.27	-2.1969	0.24252	-9.05865	1.32079e-19	1.47984e-17
Capana00g002600	939.792	2.25738	0.249351	9.05302	1.39069e-19	1.5436e-17
Capana06g002002	301.135	-2.36866	0.261638	-9.05321	1.38826e-19	1.5436e-17
Capana04g000400	653.21	-2.96493	0.328005	-9.03927	1.57716e-19	1.73436e-17
Capana08g002304	4192.6	-2.33847	0.259262	-9.01971	1.88586e-19	2.0548e-17
Capana01g001487	17321	-2.0617	0.228908	-9.00667	2.12411e-19	2.29384e-17
Capana02g001361	1063.66	-2.59138	0.287719	-9.00665	2.12455e-19	2.29384e-17
Capana01g001017	730.041	2.92764	0.325236	9.00159	2.22475e-19	2.39116e-17
Capana08g002555	1467.36	-2.37817	0.264472	-8.99216	2.42423e-19	2.59382e-17
Capana12g000773	537.926	-4.27276	0.475912	-8.97804	2.75635e-19	2.93595e-17
Capana03g001781	678.422	-3.03195	0.339326	-8.93521	4.06416e-19	4.27151e-17
Capana08g002064	3832.17	-2.06004	0.23099	-8.9183	4.73486e-19	4.93277e-17
Capana04g002426	83.9767	-3.77598	0.424429	-8.8966	5.75814e-19	5.92092e-17
Capana06g000622	318.943	-3.77873	0.424836	-8.89454	5.86593e-19	6.00575e-17
Capana08g002673	463.947	-2.50271	0.282081	-8.8723	7.16508e-19	7.30439e-17
Capana04g001004	389.457	-3.97646	0.449838	-8.83976	9.5926e-19	9.69587e-17
Capana01g004197	403.542	-3.31758	0.375703	-8.83032	1.04375e-18	1.05052e-16
Capana06g000284	922.236	-5.26779	0.597041	-8.82317	1.11262e-18	1.11511e-16
Capana02g001446	239.24	2.36752	0.269122	8.79721	1.40254e-18	1.39977e-16
Capana12g002139	1499.47	-2.12531	0.242209	-8.7747	1.71365e-18	1.69985e-16
Capana06g001231	68.4838	-3.66927	0.418385	-8.77009	1.78529e-18	1.75958e-16
Capana06g002252	469.129	-2.0516	0.23436	-8.75403	2.05871e-18	2.02068e-16
Capana08g002709	868.185	2.87505	0.331217	8.68027	3.94847e-18	3.78178e-16
Capana00g000918	480.052	2.38555	0.275116	8.67106	4.2813e-18	4.08408e-16
Capana09g001548	2076.6	-2.68623	0.30984	-8.66971	4.33205e-18	4.11596e-16
Capana01g004230	909.849	-3.85557	0.446313	-8.63871	5.68503e-18	5.37994e-16
Capana02g000894	929.847	2.31198	0.267893	8.6302	6.12423e-18	5.74976e-16
Capana02g001679	283.363	-2.64904	0.307342	-8.61917	6.74411e-18	6.3068e-16
Capana02g003128	512.847	-4.49731	0.521932	-8.61665	6.89411e-18	6.4218e-16
Capana03g000103	1053.52	-3.24486	0.376934	-8.60856	7.39843e-18	6.81143e-16
Capana09g001251	267.339	-3.40784	0.397928	-8.56397	1.09048e-17	9.92419e-16
Capana01g003067	616.322	-3.63469	0.424735	-8.55755	1.15289e-17	1.04521e-15
Capana03g001306	144.46	2.73155	0.320478	8.52338	1.54965e-17	1.39957e-15
Capana01g004480	1428.94	-2.34196	0.275003	-8.51612	1.64987e-17	1.48445e-15
Capana07g002440	90.6105	3.18931	0.374866	8.50789	1.77132e-17	1.58174e-15
Capana04g001310	113.043	-2.85079	0.33513	-8.50651	1.79246e-17	1.59462e-15
Capana11g002234	1741.4	-2.62852	0.309228	-8.50027	1.89151e-17	1.67022e-15
Capana03g001056	397.466	-2.43944	0.287612	-8.48172	2.21881e-17	1.94477e-15
Capana05g002040	5356.55	-2.63682	0.311419	-8.46713	2.51518e-17	2.19643e-15
Capana03g004588	2946.88	-2.25601	0.266588	-8.46252	2.61654e-17	2.27659e-15
Capana01g002963	176.308	-2.22804	0.264	-8.43955	3.1855e-17	2.7615e-15
Capana08g000873	356.6	-2.65499	0.315431	-8.41704	3.8613e-17	3.33518e-15
Capana02g003074	555.908	-3.04951	0.36243	-8.41406	3.96061e-17	3.40856e-15
Capana03g000857	1029.16	-2.44473	0.290571	-8.41352	3.97899e-17	3.41202e-15
Capana12g002658	319.256	-2.63392	0.313101	-8.41237	4.0181e-17	3.43317e-15
Capana01g004373	362.287	3.24778	0.386732	8.39801	4.54109e-17	3.86611e-15
Capana07g002280	454.235	-3.07702	0.367285	-8.37775	5.39502e-17	4.56043e-15
Capana04g002593	192.373	-3.01388	0.360039	-8.37099	5.71379e-17	4.79575e-15
Capana04g001255	521.762	2.56039	0.306178	8.36242	6.14445e-17	5.12102e-15
Capana01g003394	161.204	2.45865	0.294236	8.35604	6.4861e-17	5.38686e-15
Capana04g000459	67.4387	-3.64665	0.436782	-8.34889	6.89094e-17	5.66369e-15
Capana00g001096	366.196	-2.51115	0.301074	-8.34065	7.38863e-17	6.031e-15
Capana01g000349	1881.87	-3.29079	0.396723	-8.29492	1.08658e-16	8.83885e-15
Capana08g002402	252.121	-2.68777	0.32419	-8.29074	1.12545e-16	9.12379e-15
Capana07g000719	415.982	-3.42443	0.413915	-8.27327	1.30334e-16	1.04589e-14
Capana00g004604	66.2357	-5.01252	0.606722	-8.26164	1.43688e-16	1.14148e-14
Capana05g001949	1988.07	-3.26319	0.394975	-8.26176	1.43539e-16	1.14148e-14
Capana02g003581	1252.83	-2.28213	0.276818	-8.24417	1.66316e-16	1.31246e-14
Capana08g001709	191.294	2.5183	0.305712	8.2375	1.75853e-16	1.37856e-14
Capana00g002983	366.612	-2.34291	0.286402	-8.1805	2.82671e-16	2.17996e-14
Capana05g000023	712.36	-2.07239	0.253759	-8.16678	3.16736e-16	2.42692e-14
Capana12g002081	496.02	-3.42878	0.419924	-8.16526	3.20756e-16	2.44981e-14
Capana02g002358	215.928	2.22827	0.273067	8.16017	3.34557e-16	2.53518e-14
Capana12g002162	238.901	-3.44232	0.42288	-8.14018	3.94686e-16	2.96677e-14
Capana00g002885	474.935	2.15393	0.264831	8.1332	4.1809e-16	3.12292e-14
Capana06g000459	98.3218	-3.36681	0.413942	-8.13351	4.1702e-16	3.12292e-14
Capana11g001403	117.515	-3.64304	0.448076	-8.13039	4.27898e-16	3.18616e-14
Capana08g002219	1170.81	-3.6069	0.444157	-8.12077	4.63242e-16	3.43856e-14
Capana09g001593	205.69	3.62174	0.446118	8.11836	4.72531e-16	3.49658e-14
Capana00g002797	3837.05	-3.64184	0.448724	-8.11601	4.81778e-16	3.55394e-14
Capana07g001384	393.737	-2.80905	0.347013	-8.09493	5.72978e-16	4.18768e-14
Capana12g000939	259.631	-2.61586	0.324073	-8.07182	6.92563e-16	5.00014e-14
Capana00g005033	304.995	2.09227	0.259488	8.06305	7.44147e-16	5.35628e-14
Capana01g003618	286.118	-3.21272	0.398752	-8.05694	7.82294e-16	5.61385e-14
Capana03g003571	1435.99	-2.27495	0.283608	-8.02146	1.04493e-15	7.40905e-14
Capana03g001370	71.7003	2.46263	0.307148	8.01772	1.07729e-15	7.61573e-14
Capana10g001287	2769.55	-2.21716	0.276735	-8.01185	1.12993e-15	7.96416e-14
Capana12g002703	3528.45	-2.27368	0.28457	-7.98988	1.35066e-15	9.46375e-14
Capana11g002083	52.1824	-5.23338	0.655592	-7.98267	1.43199e-15	1.00042e-13
Capana07g001181	138.305	2.88214	0.361244	7.97837	1.4828e-15	1.03287e-13
Capana06g002754	706.006	2.89527	0.363174	7.97213	1.55957e-15	1.08317e-13
Capana03g001707	486.118	-2.78004	0.348849	-7.96919	1.59721e-15	1.10287e-13
Capana06g000348	8122.27	-2.02839	0.254789	-7.96108	1.70551e-15	1.17423e-13
Capana03g001614	227.941	-3.28878	0.41349	-7.95372	1.80995e-15	1.23895e-13
Capana04g000412	2141.9	-2.00689	0.252864	-7.93663	2.07746e-15	1.41799e-13
Capana01g004217	39.1923	-4.77598	0.6019	-7.93484	2.10762e-15	1.43035e-13
Capana03g003513	750.581	2.37172	0.29897	7.93299	2.13934e-15	1.44774e-13
Capana12g000664	253.009	2.29151	0.289035	7.92817	2.22407e-15	1.50081e-13
Capana07g002111	1450.76	-2.6073	0.329205	-7.91997	2.37565e-15	1.59855e-13
Capana07g001600	652.342	-3.9264	0.497181	-7.89732	2.8496e-15	1.90667e-13
Capana12g001883	110.376	-4.47297	0.567157	-7.88665	3.10399e-15	2.06524e-13
Capana03g002426	87.4393	2.55257	0.324403	7.86853	3.58823e-15	2.37413e-13
Capana02g000475	133.907	-3.3415	0.424921	-7.86381	3.72627e-15	2.45862e-13
Capana07g002220	192.842	-2.20513	0.280632	-7.85773	3.91161e-15	2.55957e-13
Capana02g003324	1513.67	-2.02939	0.258403	-7.85357	4.04352e-15	2.63862e-13
Capana06g002178	238.235	-3.76833	0.481436	-7.82728	4.9855e-15	3.22672e-13
Capana10g000499	1264.26	-3.06943	0.392228	-7.82564	5.05086e-15	3.26014e-13
Capana09g001680	1390.43	-2.58478	0.331725	-7.79194	6.59868e-15	4.22475e-13
Capana05g001328	440.937	-2.13706	0.274648	-7.78109	7.19015e-15	4.59107e-13
Capana00g000395	128.773	3.0291	0.389903	7.76887	7.91916e-15	5.02952e-13
Capana08g002250	903.003	-3.6096	0.465179	-7.75959	8.52045e-15	5.37517e-13
Capana03g001818	1046.07	-2.81973	0.363857	-7.74954	9.22246e-15	5.79526e-13
Capana10g001683	98.2811	-4.39991	0.567841	-7.74849	9.29906e-15	5.82798e-13
Capana04g000912	251.153	-3.18487	0.414296	-7.68743	1.50124e-14	9.33481e-13
Capana07g002177	125.311	-4.27037	0.556055	-7.67976	1.59393e-14	9.85952e-13
Capana00g004675	790.76	-2.63059	0.343077	-7.66765	1.75174e-14	1.07651e-12
Capana02g002871	333.743	-2.05109	0.267557	-7.66599	1.77453e-14	1.08635e-12
Capana02g002997	1924.95	-2.25996	0.295166	-7.65657	1.90959e-14	1.16304e-12
Capana10g001289	226.899	2.12873	0.278069	7.65541	1.92692e-14	1.17059e-12
Capana04g002562	115.911	-2.80738	0.366814	-7.65341	1.95716e-14	1.18593e-12
Capana10g000100	550.585	-2.14323	0.280262	-7.64725	2.05325e-14	1.24099e-12
Capana03g001954	419.461	-2.23325	0.292167	-7.64372	2.11026e-14	1.27221e-12
Capana04g000454	386.985	-3.00824	0.394602	-7.62347	2.46938e-14	1.47746e-12
Capana09g002283	124.222	2.66334	0.350168	7.60587	2.82984e-14	1.68043e-12
Capana12g002688	37.5761	5.21487	0.685797	7.60411	2.8688e-14	1.69932e-12
Capana11g001904	1317.35	2.05717	0.270649	7.60089	2.9411e-14	1.7335e-12
Capana02g002617	97.2767	-2.48749	0.327549	-7.59426	3.09547e-14	1.81547e-12
Capana01g002809	123.003	-4.07346	0.537221	-7.58246	3.39074e-14	1.97945e-12
Capana08g002564	369.509	-2.55843	0.337416	-7.58242	3.39172e-14	1.97945e-12
Capana02g000804	3045.39	-2.0244	0.267156	-7.57762	3.51957e-14	2.04402e-12
Capana02g000893	426.956	2.12232	0.280211	7.57401	3.61877e-14	2.09651e-12
Capana03g000812	281.388	2.20698	0.292059	7.55663	4.13662e-14	2.39069e-12
Capana12g002303	96.106	2.14274	0.283713	7.55249	4.27014e-14	2.46186e-12
Capana00g004133	272.419	-2.77119	0.367183	-7.54718	4.44796e-14	2.55817e-12
Capana07g000417	845.77	-3.21404	0.425938	-7.5458	4.49528e-14	2.57914e-12
Capana04g000621	202.646	2.41796	0.320863	7.53579	4.85401e-14	2.77825e-12
Capana06g001071	147.677	2.61925	0.348013	7.52629	5.22006e-14	2.97343e-12
Capana06g001078	193.75	2.8057	0.372846	7.52509	5.26826e-14	2.99371e-12
Capana02g002538	143.502	2.0499	0.272943	7.51035	5.89708e-14	3.31927e-12
Capana03g004227	254.298	3.30296	0.439771	7.51063	5.88453e-14	3.31927e-12
Capana07g000255	124.515	-3.10819	0.414169	-7.50465	6.15913e-14	3.45858e-12
Capana08g000857	193.623	-2.59712	0.346108	-7.50379	6.19974e-14	3.46687e-12
Capana03g000760	99.2541	2.43332	0.324906	7.48931	6.92347e-14	3.86041e-12
Capana00g003219	919.954	-2.14792	0.287042	-7.48294	7.268e-14	4.03357e-12
Capana07g002310	264.82	-2.77334	0.370612	-7.48313	7.25731e-14	4.03357e-12
Capana08g001582	1076.7	-2.53161	0.338402	-7.48107	7.37179e-14	4.08163e-12
Capana06g001221	769.625	-2.03484	0.272128	-7.47752	7.57393e-14	4.18381e-12
Capana00g002802	31479.2	-3.16335	0.424408	-7.45356	9.0852e-14	4.99539e-12
Capana00g003240	114.538	3.87671	0.520624	7.44627	9.60133e-14	5.26698e-12
Capana02g001862	208.45	3.86522	0.520563	7.42509	1.12704e-13	6.13871e-12
Capana02g003629	84.0755	-3.33804	0.449579	-7.42481	1.12938e-13	6.13871e-12
Capana09g000144	926.384	-3.23632	0.436412	-7.41573	1.20954e-13	6.55942e-12
Capana03g003794	90.1264	-4.14563	0.559487	-7.40969	1.26598e-13	6.84985e-12
Capana08g000842	609.682	-3.75084	0.50654	-7.40483	1.31321e-13	7.07315e-12
Capana02g001089	620.811	-3.74197	0.505372	-7.40438	1.31763e-13	7.07939e-12
Capana10g002210	134.457	2.23184	0.301432	7.40411	1.32033e-13	7.07939e-12
Capana00g002736	1323.36	-3.18413	0.430078	-7.40361	1.32533e-13	7.09023e-12
Capana00g002636	835.859	-2.39655	0.323842	-7.40038	1.35796e-13	7.24844e-12
Capana03g004339	1094.89	3.73961	0.505508	7.39773	1.38527e-13	7.37765e-12
Capana06g000752	751.534	-2.20167	0.298034	-7.38732	1.49823e-13	7.94364e-12
Capana01g000550	3007.65	-4.39636	0.595224	-7.38607	1.51238e-13	8.00078e-12
Capana07g000439	384.184	-2.67218	0.361929	-7.38315	1.54587e-13	8.1598e-12
Capana03g002401	574.906	-2.25607	0.305656	-7.38106	1.57032e-13	8.25607e-12
Capana00g003124	164.373	-2.88439	0.391581	-7.36601	1.7581e-13	9.19826e-12
Capana11g002375	129.573	-3.07232	0.417785	-7.35383	1.92603e-13	1.00326e-11
Capana11g001454	231.408	2.33981	0.318382	7.34906	1.99609e-13	1.03297e-11
Capana07g002004	2043.98	-3.1678	0.431958	-7.33358	2.24085e-13	1.1546e-11
Capana02g002878	1110.74	-2.63421	0.359451	-7.32841	2.32905e-13	1.19486e-11
Capana02g002298	752.816	-2.43061	0.332046	-7.32008	2.47826e-13	1.26866e-11
Capana02g002230	1051.86	-2.13113	0.291648	-7.30717	2.72828e-13	1.39365e-11
Capana01g001359	224.45	2.09678	0.28705	7.30458	2.78127e-13	1.41767e-11
Capana10g000992	68.1401	2.38097	0.326408	7.29446	2.99861e-13	1.52518e-11
Capana02g001952	237.461	-3.41775	0.469054	-7.28648	3.18162e-13	1.61481e-11
Capana11g001074	98.8812	-4.8752	0.669259	-7.28448	3.2292e-13	1.63546e-11
Capana10g002048	303.097	2.08551	0.287236	7.26059	3.85409e-13	1.94239e-11
Capana01g000524	503.953	-2.0106	0.277067	-7.25676	3.9648e-13	1.98683e-11
Capana07g002145	312.407	2.71322	0.374568	7.24358	4.36988e-13	2.17605e-11
Capana00g000246	182.121	-3.94533	0.545064	-7.23828	4.54415e-13	2.2581e-11
Capana03g000473	364.892	-4.3296	0.598179	-7.23797	4.55434e-13	2.25844e-11
Capana09g000993	225.245	-4.70106	0.650318	-7.22886	4.87072e-13	2.4103e-11
Capana12g000377	2882.93	-3.99141	0.552631	-7.22256	5.10193e-13	2.51424e-11
Capana03g000986	236.159	-3.92981	0.544285	-7.22012	5.19403e-13	2.55432e-11
Capana07g001866	77.3252	-3.62627	0.502331	-7.21889	5.24154e-13	2.57236e-11
Capana01g001964	87.4027	3.11524	0.432464	7.20346	5.87047e-13	2.83994e-11
Capana00g004111	1445.59	-2.21793	0.307958	-7.20206	5.93113e-13	2.86346e-11
Capana02g002405	495.228	-2.13132	0.295988	-7.20071	5.9901e-13	2.88022e-11
Capana09g000346	601.307	-2.36706	0.328724	-7.20076	5.98762e-13	2.88022e-11
Capana05g001038	580.579	-3.69661	0.514346	-7.18701	6.62276e-13	3.15884e-11
Capana07g002339	105.459	-3.20434	0.447839	-7.15512	8.35991e-13	3.93994e-11
Capana09g001764	2239.55	-2.76471	0.387128	-7.1416	9.22532e-13	4.32207e-11
Capana04g000899	159.303	-2.76448	0.388329	-7.11893	1.0877e-12	5.07586e-11
Capana10g000131	175.518	-2.88239	0.405195	-7.1136	1.13059e-12	5.26565e-11
Capana08g000853	553.882	-2.76942	0.389336	-7.11318	1.13399e-12	5.27119e-11
Capana01g001284	2928.61	-2.17389	0.305879	-7.10702	1.18575e-12	5.50099e-11
Capana04g001413	676.462	-2.04088	0.28767	-7.09452	1.29798e-12	5.98657e-11
Capana11g000407	105.501	-5.14597	0.727015	-7.07821	1.46029e-12	6.70913e-11
Capana07g001824	207.347	2.06036	0.291827	7.0602	1.6626e-12	7.60918e-11
Capana03g002557	3076.67	-2.4738	0.350668	-7.05452	1.73198e-12	7.89631e-11
Capana01g000646	30.316	-7.89999	1.12276	-7.03624	1.97491e-12	8.90135e-11
Capana02g001893	333.581	2.61757	0.372157	7.03352	2.01392e-12	9.05999e-11
Capana03g003258	2360.57	-2.17893	0.310113	-7.02626	2.1215e-12	9.49003e-11
Capana02g002513	423.521	2.40106	0.342886	7.00249	2.51458e-12	1.11227e-10
Capana09g002173	66.4331	-3.61627	0.51704	-6.99419	2.66796e-12	1.17792e-10
Capana11g000380	291.102	2.89304	0.413981	6.98834	2.78159e-12	1.22581e-10
Capana12g002404	61.9911	-4.55616	0.652198	-6.98585	2.83128e-12	1.24309e-10
Capana07g000377	53.4443	3.85526	0.552155	6.98221	2.90577e-12	1.2711e-10
Capana03g003491	134.182	-3.00653	0.431195	-6.97256	3.11224e-12	1.35402e-10
Capana07g000253	139.686	-2.03727	0.292678	-6.96079	3.38381e-12	1.46671e-10
Capana03g002301	820.242	-6.52684	0.939008	-6.95078	3.63276e-12	1.56889e-10
Capana00g000562	386.944	2.15995	0.310893	6.94756	3.71645e-12	1.60212e-10
Capana05g001141	228.468	-2.48877	0.358576	-6.94069	3.90185e-12	1.67294e-10
Capana07g001787	98.543	2.67528	0.385814	6.93412	4.08762e-12	1.74943e-10
Capana01g003166	108.784	-2.25805	0.325893	-6.92881	4.244e-12	1.80336e-10
Capana03g002905	299.448	2.01514	0.29117	6.92084	4.48974e-12	1.89759e-10
Capana12g001884	91.9243	2.24773	0.324898	6.91826	4.57215e-12	1.92899e-10
Capana12g000028	4747.14	2.30432	0.333102	6.91776	4.58845e-12	1.93244e-10
Capana04g002374	3323.17	-2.07866	0.300824	-6.90989	4.85043e-12	2.03555e-10
Capana08g001589	180.158	-2.13997	0.30992	-6.90491	5.0235e-12	2.10076e-10
Capana06g000067	166.769	-2.55454	0.370556	-6.8938	5.43197e-12	2.25569e-10
Capana06g001182	838.669	-2.75111	0.40049	-6.86935	6.44953e-12	2.65965e-10
Capana06g002292	12647.8	-2.04517	0.298057	-6.86168	6.8054e-12	2.79669e-10
Capana04g002144	236.6	-2.28906	0.333789	-6.8578	6.99295e-12	2.8688e-10
Capana10g002221	7629.25	3.00472	0.438721	6.84881	7.4466e-12	3.04964e-10
Capana10g002246	140.597	-2.45141	0.358199	-6.84371	7.71667e-12	3.14938e-10
Capana03g000547	1295.15	-2.75648	0.403188	-6.83671	8.10348e-12	3.29592e-10
Capana01g000929	189.303	-3.34353	0.489408	-6.83179	8.38608e-12	3.39923e-10
Capana04g001650	1978.92	-2.62571	0.384721	-6.82498	8.79389e-12	3.55845e-10
Capana07g000249	456.608	2.32636	0.342862	6.78512	1.15992e-11	4.63051e-10
Capana02g001415	795.235	-2.1508	0.317159	-6.78144	1.18987e-11	4.74213e-10
Capana04g001652	139.834	-2.31092	0.341107	-6.77477	1.24603e-11	4.94932e-10
Capana07g001980	706.141	-2.80869	0.414603	-6.77441	1.24916e-11	4.95346e-10
Capana03g001641	29.9012	-4.4174	0.652284	-6.77221	1.26832e-11	5.02107e-10
Capana08g002245	433.624	-2.5711	0.380642	-6.75464	1.43186e-11	5.62166e-10
Capana12g000704	337.086	2.55235	0.377952	6.75311	1.44706e-11	5.67194e-10
Capana04g000840	108.69	2.03066	0.301244	6.74089	1.57417e-11	6.12973e-10
Capana03g004276	423.587	-2.33167	0.346472	-6.72973	1.6998e-11	6.60809e-10
Capana02g003578	169.372	2.04484	0.303985	6.72678	1.73456e-11	6.73219e-10
Capana04g000616	75.287	3.24536	0.482691	6.72347	1.77453e-11	6.87608e-10
Capana12g000999	92.398	2.29131	0.340864	6.72207	1.79165e-11	6.9311e-10
Capana01g000922	73.0609	2.73179	0.40657	6.7191	1.82851e-11	7.06222e-10
Capana08g002398	430.643	-2.14012	0.31861	-6.71705	1.85437e-11	7.15044e-10
Capana05g001819	299.823	-2.75347	0.410134	-6.71359	1.89896e-11	7.31053e-10
Capana03g004186	487.174	2.71273	0.404504	6.70631	1.99611e-11	7.65973e-10
Capana02g003428	73.6825	2.6415	0.394366	6.69808	2.11179e-11	8.07752e-10
Capana06g002755	654.953	2.72867	0.408006	6.68783	2.26511e-11	8.65003e-10
Capana03g001788	207.49	-3.69353	0.552314	-6.68737	2.27222e-11	8.66326e-10
Capana00g003094	156.801	3.2118	0.480317	6.68684	2.28049e-11	8.68083e-10
Capana03g004613	303.845	-2.92241	0.437248	-6.68365	2.33058e-11	8.85731e-10
Capana02g003359	934.956	-4.26525	0.638266	-6.68256	2.3481e-11	8.90964e-10
Capana05g002339	742.3	-2.26222	0.338936	-6.67449	2.48087e-11	9.39841e-10
Capana12g000375	418.013	-3.00095	0.44964	-6.6741	2.48747e-11	9.40841e-10
Capana11g001465	53.0954	2.59937	0.389622	6.67153	2.53148e-11	9.55967e-10
Capana04g002598	64.8933	2.73701	0.410546	6.66676	2.61508e-11	9.82849e-10
Capana04g000020	131.011	-2.5133	0.37732	-6.66092	2.72121e-11	1.02112e-09
Capana01g002683	157.192	2.60897	0.391987	6.65574	2.81876e-11	1.05319e-09
Capana11g002295	338.238	3.43699	0.516633	6.65267	2.8783e-11	1.07328e-09
Capana02g002784	415.191	2.70333	0.406466	6.65083	2.91452e-11	1.0817e-09
Capana08g001495	1294.81	-2.22841	0.335287	-6.64628	3.00593e-11	1.10869e-09
Capana04g002603	102.623	2.33038	0.351059	6.63814	3.17669e-11	1.16805e-09
Capana10g002007	49.2835	2.97525	0.448556	6.63296	3.29025e-11	1.20793e-09
Capana01g003545	346.369	2.32937	0.351296	6.63079	3.3389e-11	1.22202e-09
Capana08g002792	707.438	-3.6583	0.552239	-6.62448	3.48471e-11	1.27146e-09
Capana11g001697	1905.03	-2.30629	0.348326	-6.62108	3.56583e-11	1.29708e-09
Capana00g000688	440.119	-3.08032	0.465407	-6.61855	3.62731e-11	1.31742e-09
Capana07g001680	160.662	2.33646	0.35312	6.6166	3.6755e-11	1.33289e-09
Capana09g000466	76.0567	6.91263	1.04572	6.61042	3.83234e-11	1.38765e-09
Capana00g001306	143.935	2.22269	0.336272	6.60981	3.84807e-11	1.39122e-09
Capana03g003769	309.055	-3.53306	0.534957	-6.60439	3.99154e-11	1.43653e-09
Capana04g000159	3860.77	-2.11444	0.320214	-6.60321	4.0234e-11	1.44581e-09
Capana04g001550	713.991	-2.19962	0.333785	-6.58994	4.4e-11	1.57399e-09
Capana11g000722	143.778	2.56363	0.389237	6.5863	4.50931e-11	1.60584e-09
Capana06g002882	260.165	-2.02916	0.308878	-6.56945	5.05016e-11	1.78241e-09
Capana03g002526	18.7942	3.93968	0.600302	6.56284	5.27924e-11	1.8605e-09
Capana02g001940	4384.12	2.57704	0.394146	6.5383	6.22221e-11	2.18619e-09
Capana01g001421	279.183	-2.41851	0.370207	-6.53286	6.45256e-11	2.26059e-09
Capana03g003731	465.537	-2.5116	0.385175	-6.52066	6.99993e-11	2.44874e-09
Capana05g002503	61.1717	2.4418	0.374554	6.51923	7.06697e-11	2.46855e-09
Capana04g002545	35.7762	3.67167	0.563815	6.5122	7.40582e-11	2.58312e-09
Capana01g000577	1560.48	-2.29293	0.352202	-6.51026	7.50191e-11	2.61034e-09
Capana02g000058	437.291	-2.37158	0.364288	-6.51018	7.50584e-11	2.61034e-09
Capana06g000918	79.684	-3.10912	0.477667	-6.50897	7.56694e-11	2.62391e-09
Capana00g000272	155.837	-3.30821	0.508295	-6.50844	7.59338e-11	2.62923e-09
Capana04g001435	466.27	-2.94501	0.452507	-6.5082	7.60563e-11	2.62964e-09
Capana02g003440	63.2089	-4.71116	0.724145	-6.50582	7.72702e-11	2.66386e-09
Capana03g002338	39.2717	2.66641	0.41003	6.50297	7.87492e-11	2.71091e-09
Capana12g001989	374.297	-2.16306	0.332665	-6.50222	7.91457e-11	2.72062e-09
Capana01g000662	197.198	-2.47815	0.381345	-6.49846	8.1146e-11	2.78535e-09
Capana01g003416	200.87	2.24713	0.346365	6.48775	8.713e-11	2.97356e-09
Capana05g000519	179.559	-2.1447	0.331214	-6.47527	9.46399e-11	3.216e-09
Capana08g001182	106.95	-2.15297	0.332575	-6.47363	9.56749e-11	3.24652e-09
Capana11g000652	72.7483	2.9171	0.451791	6.45675	1.06979e-10	3.60435e-09
Capana10g000432	663.394	-2.10197	0.32557	-6.45629	1.07299e-10	3.61003e-09
Capana11g002294	114.283	2.64782	0.41017	6.45543	1.07911e-10	3.62546e-09
Capana04g000049	50.8843	-3.61507	0.560255	-6.45253	1.09995e-10	3.69028e-09
Capana08g002322	219.498	-3.20647	0.497383	-6.44668	1.14325e-10	3.81935e-09
Capana04g002550	86.4731	3.35504	0.521068	6.43876	1.2045e-10	4.00707e-09
Capana02g002314	124.944	-3.88999	0.6043	-6.4372	1.21702e-10	4.0374e-09
Capana02g003254	65.2839	3.56246	0.555325	6.4151	1.40731e-10	4.6299e-09
Capana01g004371	42.856	2.84766	0.44408	6.41249	1.43162e-10	4.70335e-09
Capana05g000563	38.1831	3.23836	0.505713	6.40355	1.5181e-10	4.95322e-09
Capana09g000745	603.196	-2.17568	0.339788	-6.40305	1.52303e-10	4.9625e-09
Capana08g002054	116.794	-2.45296	0.38324	-6.40058	1.54791e-10	5.02976e-09
Capana05g002063	101.716	-2.7639	0.434024	-6.36809	1.91396e-10	6.15186e-09
Capana03g000989	168.261	-2.48503	0.390475	-6.36412	1.96407e-10	6.29588e-09
Capana02g003085	139.701	-2.94372	0.462827	-6.36031	2.0135e-10	6.44565e-09
Capana06g000008	77.0312	3.26013	0.514202	6.34017	2.29511e-10	7.28819e-09
Capana11g002194	111.098	-2.26515	0.357353	-6.3387	2.31717e-10	7.33862e-09
Capana02g001090	950.894	-2.34736	0.370728	-6.33176	2.42378e-10	7.65586e-09
Capana07g001679	47.0798	3.39486	0.536893	6.32316	2.56272e-10	8.07324e-09
Capana00g004561	189.123	-3.70597	0.586191	-6.32212	2.57998e-10	8.11687e-09
Capana02g003515	167.677	-2.40622	0.380678	-6.32088	2.6007e-10	8.17122e-09
Capana12g001260	106.856	-2.42492	0.383655	-6.32057	2.60607e-10	8.17727e-09
Capana12g002131	85.2981	-2.26072	0.35776	-6.31908	2.63127e-10	8.24547e-09
Capana03g004605	558.992	2.45089	0.388015	6.31648	2.67582e-10	8.35201e-09
Capana02g002493	41.8116	-5.67223	0.898514	-6.31291	2.7384e-10	8.53612e-09
Capana06g002710	117.894	2.03536	0.322552	6.31016	2.78739e-10	8.67744e-09
Capana03g001826	136.992	-3.08405	0.489841	-6.29602	3.05389e-10	9.44519e-09
Capana06g002162	184.161	-2.36264	0.375336	-6.29473	3.0793e-10	9.49904e-09
Capana10g002389	160.953	-6.97075	1.10766	-6.29324	3.10903e-10	9.56591e-09
Capana02g001734	339.214	-2.30837	0.367004	-6.28975	3.17976e-10	9.77087e-09
Capana06g000725	6810.04	-2.53833	0.404017	-6.28274	3.32664e-10	1.01958e-08
Capana00g003134	102.045	-3.0727	0.489356	-6.27907	3.40597e-10	1.04255e-08
Capana04g002534	178.377	-2.06114	0.328386	-6.27657	3.46114e-10	1.05808e-08
Capana06g000356	33.0312	2.51113	0.400602	6.26841	3.64764e-10	1.11222e-08
Capana02g000945	2077.24	-4.19498	0.669263	-6.26806	3.65578e-10	1.11328e-08
Capana01g000276	402.693	2.19077	0.34959	6.26667	3.68842e-10	1.12178e-08
Capana08g001562	303.802	-2.12519	0.339257	-6.26426	3.74601e-10	1.13784e-08
Capana03g003678	446.444	2.58685	0.413468	6.25648	3.93756e-10	1.1945e-08
Capana12g000452	403.229	-2.03406	0.325205	-6.25471	3.98245e-10	1.20657e-08
Capana04g000351	69.4245	2.22432	0.355715	6.25308	4.02424e-10	1.21768e-08
Capana10g000048	86.6236	-3.4221	0.547468	-6.25077	4.08439e-10	1.23431e-08
Capana08g002014	821.211	-2.584	0.413518	-6.24883	4.13536e-10	1.24812e-08
Capana05g000978	104.977	-3.56737	0.570907	-6.24859	4.14172e-10	1.24846e-08
Capana03g003473	166.496	-2.55776	0.40993	-6.23951	4.38949e-10	1.31646e-08
Capana05g001156	194.007	-4.01316	0.643167	-6.23968	4.38468e-10	1.31646e-08
Capana08g002081	88.1033	-3.6174	0.580278	-6.2339	4.54962e-10	1.35934e-08
Capana08g002820	209.324	-2.67946	0.430437	-6.22497	4.8166e-10	1.43369e-08
Capana03g001831	474.096	-3.46459	0.557419	-6.21541	5.11901e-10	1.5199e-08
Capana00g002008	276.303	-2.47039	0.397509	-6.21468	5.14286e-10	1.52507e-08
Capana02g003614	372.473	-2.12482	0.342035	-6.2123	5.22153e-10	1.54262e-08
Capana09g001737	223.536	-3.55169	0.572258	-6.20645	5.41935e-10	1.58921e-08
Capana00g003374	121.223	2.60904	0.420415	6.20585	5.4401e-10	1.59333e-08
Capana03g003815	470.689	-3.12067	0.504549	-6.18506	6.20777e-10	1.80261e-08
Capana05g001526	219.571	2.0097	0.326291	6.15922	7.31021e-10	2.10217e-08
Capana00g003691	2711.39	-2.55772	0.415597	-6.15433	7.5395e-10	2.16549e-08
Capana00g000616	56.814	2.82135	0.459346	6.1421	8.14387e-10	2.32502e-08
Capana03g001235	145.581	2.58461	0.421014	6.13902	8.30333e-10	2.3677e-08
Capana08g001718	1943.49	-2.11687	0.345344	-6.12976	8.80127e-10	2.50367e-08
Capana01g000494	102.313	-2.05787	0.336228	-6.12045	9.33139e-10	2.64813e-08
Capana11g000601	218.291	-2.81666	0.460599	-6.1152	9.64331e-10	2.73012e-08
Capana03g000696	64.1965	-3.99529	0.654003	-6.10897	1.00276e-09	2.83218e-08
Capana02g002094	125.433	2.0812	0.340886	6.10526	1.02633e-09	2.8953e-08
Capana08g000223	394.377	-2.18213	0.357997	-6.09538	1.09181e-09	3.06907e-08
Capana12g000826	347.339	-2.94163	0.482699	-6.09413	1.10035e-09	3.08945e-08
Capana03g001589	166.347	3.15324	0.517588	6.09217	1.11388e-09	3.12373e-08
Capana02g002765	431.465	-4.24402	0.697187	-6.08734	1.14799e-09	3.20803e-08
Capana03g004274	137.319	2.40164	0.394554	6.08698	1.15063e-09	3.21161e-08
Capana10g001361	180.31	2.09937	0.345074	6.08383	1.17347e-09	3.27154e-08
Capana11g002217	19.9873	-5.22894	0.85952	-6.08356	1.17545e-09	3.27322e-08
Capana04g002116	86.4107	-2.1499	0.353546	-6.08097	1.19461e-09	3.32266e-08
Capana10g001795	385.724	-2.18455	0.35941	-6.07816	1.21569e-09	3.37736e-08
Capana08g002389	138.353	-8.33304	1.37138	-6.0764	1.22912e-09	3.41066e-08
Capana06g002164	330.178	-2.29828	0.37855	-6.07127	1.26906e-09	3.51329e-08
Capana02g001115	329.134	-2.38394	0.392755	-6.06978	1.28086e-09	3.54181e-08
Capana05g002274	2351.36	-2.43447	0.401304	-6.06639	1.30815e-09	3.61308e-08
Capana09g002413	1225.19	-2.20283	0.363394	-6.06181	1.34601e-09	3.70901e-08
Capana12g001647	545.366	-2.24324	0.370641	-6.05232	1.42778e-09	3.92524e-08
Capana01g004391	74.1412	2.07621	0.344338	6.02957	1.64399e-09	4.46792e-08
Capana03g003781	31.1616	3.02544	0.502165	6.02478	1.69338e-09	4.59164e-08
Capana09g002217	132.466	2.2013	0.365606	6.02097	1.73377e-09	4.69581e-08
Capana02g003087	58.2205	-7.99437	1.32789	-6.02037	1.74017e-09	4.70779e-08
Capana00g001944	41.6837	2.42819	0.403358	6.01994	1.74483e-09	4.71501e-08
Capana00g004603	42.214	3.72747	0.619783	6.01415	1.80831e-09	4.86994e-08
Capana03g003930	1390.33	-3.42741	0.570351	-6.0093	1.86327e-09	5.01226e-08
Capana07g002306	126.941	-2.52534	0.420327	-6.00804	1.87781e-09	5.03996e-08
Capana01g002509	228.514	2.00149	0.333318	6.00476	1.91621e-09	5.13142e-08
Capana11g000297	89.3787	-4.75409	0.79199	-6.00271	1.9405e-09	5.18478e-08
Capana02g000471	1384.15	-3.74902	0.624581	-6.00245	1.94358e-09	5.18718e-08
Capana08g001749	398.632	2.40303	0.400985	5.9928	2.06257e-09	5.47399e-08
Capana00g002792	71.3062	2.67599	0.446566	5.99238	2.06789e-09	5.48198e-08
Capana03g001129	136.958	2.74406	0.457987	5.99156	2.07843e-09	5.49765e-08
Capana07g000855	113.577	3.29281	0.549634	5.99092	2.0866e-09	5.51313e-08
Capana01g001266	546.009	-2.16436	0.361902	-5.98051	2.22444e-09	5.83835e-08
Capana02g000666	1994.96	-2.39457	0.400536	-5.97841	2.25323e-09	5.9074e-08
Capana03g000311	80.5904	-2.68303	0.449704	-5.9662	2.42836e-09	6.34552e-08
Capana04g001059	255.176	2.22789	0.37347	5.96537	2.44082e-09	6.36408e-08
Capana04g002689	108.769	2.14169	0.359574	5.95619	2.58182e-09	6.70963e-08
Capana03g003660	525.286	-2.87092	0.482324	-5.95226	2.64472e-09	6.86557e-08
Capana02g001287	144.936	2.76893	0.465569	5.94741	2.72421e-09	7.04114e-08
Capana09g000331	82.4691	2.27388	0.383388	5.93102	3.01062e-09	7.72259e-08
Capana03g004551	299.297	-2.83162	0.478266	-5.9206	3.20768e-09	8.19268e-08
Capana07g002402	45.1248	2.36575	0.399861	5.91643	3.29013e-09	8.38525e-08
Capana04g001859	14.9083	4.89168	0.830384	5.89087	3.84164e-09	9.71783e-08
Capana00g002279	361.022	-2.82984	0.481074	-5.88234	4.04502e-09	1.01889e-07
Capana12g002030	42.5679	3.05547	0.520209	5.87356	4.26544e-09	1.071e-07
Capana09g001606	92.8456	-2.92465	0.498414	-5.86792	4.41307e-09	1.10457e-07
Capana03g000715	95.0392	-3.10377	0.529008	-5.86715	4.4336e-09	1.10854e-07
Capana06g000287	39.3451	-2.84117	0.484964	-5.85852	4.67012e-09	1.16465e-07
Capana10g000647	354.985	-2.42585	0.414366	-5.85436	4.7884e-09	1.18725e-07
Capana10g000895	39.9719	-4.38006	0.748243	-5.85379	4.80481e-09	1.18884e-07
Capana06g003007	77.301	-2.35757	0.40321	-5.84699	5.00533e-09	1.23076e-07
Capana02g001021	176.256	-3.51621	0.601784	-5.84297	5.12787e-09	1.25699e-07
Capana02g001610	71.4811	2.80171	0.480007	5.83682	5.32053e-09	1.30287e-07
Capana05g001071	280.561	-2.79057	0.47816	-5.83607	5.34457e-09	1.30741e-07
Capana02g003354	44.8979	2.18657	0.374703	5.83547	5.36405e-09	1.31083e-07
Capana12g002043	364.168	-2.28796	0.392173	-5.83405	5.40978e-09	1.32064e-07
Capana01g002905	96.3314	-4.57904	0.785016	-5.83305	5.44243e-09	1.32589e-07
Capana00g003163	94.0516	-3.52686	0.605517	-5.82455	5.72666e-09	1.38943e-07
Capana00g003628	86.8677	-3.33438	0.572813	-5.82106	5.84742e-09	1.4141e-07
Capana08g002510	32.0512	-5.44676	0.935698	-5.82106	5.84751e-09	1.4141e-07
Capana03g001827	129.087	-2.70008	0.46399	-5.81925	5.91122e-09	1.42692e-07
Capana00g004762	81.8747	2.21882	0.381421	5.81724	5.98259e-09	1.44122e-07
Capana00g004268	87.5454	-5.65736	0.973969	-5.80856	6.30117e-09	1.51291e-07
Capana09g000184	365.094	-2.33328	0.402779	-5.79295	6.91588e-09	1.65431e-07
Capana01g002758	2438.38	2.12467	0.367037	5.78869	7.09379e-09	1.69346e-07
Capana05g001948	288.932	-2.34928	0.406279	-5.78243	7.36295e-09	1.75067e-07
Capana08g000979	2716.08	-2.00737	0.347206	-5.78148	7.40452e-09	1.75704e-07
Capana02g002441	447.829	-2.43345	0.421493	-5.77341	7.76818e-09	1.83966e-07
Capana00g004932	170.198	3.10379	0.537895	5.77025	7.91539e-09	1.87079e-07
Capana02g001634	32.1	-5.20374	0.902539	-5.76566	8.13384e-09	1.9186e-07
Capana06g001251	129.831	3.36268	0.58463	5.75182	8.82897e-09	2.07023e-07
Capana10g001629	661.957	-2.24424	0.39035	-5.7493	8.96151e-09	2.09924e-07
Capana12g002676	40.4207	2.71349	0.472513	5.74268	9.31917e-09	2.17658e-07
Capana00g003127	21.9652	-3.28159	0.571496	-5.7421	9.3507e-09	2.17966e-07
Capana08g002548	68.8466	2.13777	0.372576	5.73782	9.59024e-09	2.22675e-07
Capana03g001923	274.77	-2.39222	0.417621	-5.72822	1.01491e-08	2.34278e-07
Capana10g002298	8.09399	-7.76821	1.35671	-5.72575	1.02975e-08	2.37242e-07
Capana08g000094	222.159	-2.08628	0.364592	-5.72222	1.0514e-08	2.41761e-07
Capana01g001053	138.347	-4.02025	0.704479	-5.7067	1.1519e-08	2.62834e-07
Capana11g001143	267.375	2.13614	0.375242	5.6927	1.25049e-08	2.83696e-07
Capana03g001595	221.256	-2.38737	0.420246	-5.68088	1.34003e-08	3.02843e-07
Capana03g002038	307.909	-2.41855	0.425825	-5.67969	1.3494e-08	3.0439e-07
Capana03g001834	139.575	-3.89416	0.685979	-5.67679	1.37242e-08	3.08996e-07
Capana01g000747	49.2441	2.43193	0.430138	5.65384	1.56901e-08	3.4994e-07
Capana03g000570	40.1534	4.51682	0.800724	5.64092	1.69147e-08	3.7479e-07
Capana06g002913	99.2529	-2.26636	0.401856	-5.63973	1.70312e-08	3.77021e-07
Capana01g003378	216.615	2.03488	0.361722	5.62552	1.84951e-08	4.07905e-07
Capana07g001666	58.3991	2.81028	0.501618	5.60243	2.11366e-08	4.6358e-07
Capana06g000318	184.629	-2.05201	0.366666	-5.59639	2.18867e-08	4.79147e-07
Capana08g001841	69.2503	-2.28354	0.408409	-5.59131	2.25361e-08	4.92456e-07
Capana00g002415	88.4054	2.64906	0.473976	5.58901	2.28373e-08	4.98122e-07
Capana07g002143	9.22959	-8.77352	1.57019	-5.58754	2.30305e-08	5.01415e-07
Capana04g000100	54620.4	-2.74537	0.492116	-5.57871	2.42315e-08	5.2708e-07
Capana03g000097	118.107	-2.96771	0.532017	-5.57823	2.42976e-08	5.28033e-07
Capana11g002317	122.779	-2.26269	0.405756	-5.57649	2.45423e-08	5.32863e-07
Capana00g004657	267.859	-2.08409	0.373861	-5.57451	2.48234e-08	5.37984e-07
Capana00g004816	332.225	-2.40663	0.43234	-5.56651	2.59892e-08	5.62224e-07
Capana03g003770	143.107	-3.00756	0.540536	-5.56402	2.63626e-08	5.69782e-07
Capana07g000282	62.1373	2.09893	0.377757	5.55629	2.75574e-08	5.92908e-07
Capana01g003123	140.705	2.03554	0.366449	5.55477	2.77983e-08	5.9647e-07
Capana07g000750	1988.4	-2.23659	0.402905	-5.55116	2.83775e-08	6.07801e-07
Capana04g001960	98.687	-2.19763	0.396689	-5.53992	3.02609e-08	6.44652e-07
Capana02g002049	237.5	-3.18158	0.575375	-5.52958	3.21002e-08	6.80175e-07
Capana04g000184	552.153	-2.08764	0.377581	-5.52899	3.22077e-08	6.81844e-07
Capana10g001080	480.019	2.62209	0.474325	5.52805	3.23815e-08	6.84304e-07
Capana06g000217	72.375	-3.74592	0.678289	-5.52261	3.33999e-08	7.03774e-07
Capana11g000436	60.3913	-6.03003	1.09243	-5.51982	3.3935e-08	7.13326e-07
Capana04g002794	74.5406	-3.18688	0.579527	-5.49911	3.81707e-08	7.93931e-07
Capana08g001481	43.765	2.23877	0.407627	5.49219	3.96991e-08	8.23556e-07
Capana09g000298	189.331	2.23213	0.407171	5.48204	4.20452e-08	8.68434e-07
Capana06g002344	153.497	2.93354	0.536297	5.47	4.5004e-08	9.23661e-07
Capana08g001341	66.0861	-5.95827	1.08934	-5.46961	4.51029e-08	9.24356e-07
Capana02g003203	1668.98	2.32752	0.426895	5.45221	4.97486e-08	1.00912e-06
Capana10g002081	769.367	-2.84894	0.52281	-5.44929	5.05709e-08	1.02405e-06
Capana10g002228	26.2677	2.54606	0.46752	5.44588	5.15485e-08	1.04118e-06
Capana03g003230	236.402	2.07529	0.381275	5.44303	5.23831e-08	1.05581e-06
Capana09g002337	336.358	-4.31696	0.793129	-5.44295	5.24058e-08	1.05581e-06
Capana01g001717	82.9642	2.48919	0.457348	5.44265	5.24941e-08	1.05669e-06
Capana05g000037	166.183	2.1709	0.399048	5.44019	5.32228e-08	1.06774e-06
Capana01g002606	144.686	-2.87653	0.52908	-5.43686	5.42288e-08	1.08517e-06
Capana04g000645	1619.2	-2.10913	0.388273	-5.43208	5.56999e-08	1.11273e-06
Capana01g000247	255.139	-2.2389	0.412382	-5.4292	5.66069e-08	1.12895e-06
Capana04g001261	171.967	-3.23725	0.596435	-5.42766	5.70987e-08	1.1359e-06
Capana08g001367	38.697	-3.16378	0.583212	-5.42474	5.80375e-08	1.15265e-06
Capana00g004773	31.8565	-3.40856	0.629008	-5.41893	5.99553e-08	1.18875e-06
Capana00g003768	905.917	2.49601	0.463446	5.38576	7.21404e-08	1.41733e-06
Capana06g001402	117.577	-2.05628	0.382876	-5.37061	7.84692e-08	1.53406e-06
Capana07g001820	79.71	2.05419	0.382714	5.36744	7.98621e-08	1.55616e-06
Capana02g001813	79.3122	2.16186	0.402888	5.3659	8.0545e-08	1.56755e-06
Capana10g001997	30.6547	3.38278	0.631059	5.36048	8.29993e-08	1.61201e-06
Capana12g002721	167.866	-2.06301	0.384994	-5.35856	8.389e-08	1.62797e-06
Capana00g004452	238.309	-3.81426	0.712753	-5.35145	8.72509e-08	1.68972e-06
Capana07g000033	51.9749	3.54388	0.662237	5.35138	8.72854e-08	1.68972e-06
Capana08g001109	29.4237	2.91958	0.545777	5.34941	8.82435e-08	1.70549e-06
Capana01g003125	298.539	-3.0542	0.572364	-5.33611	9.49596e-08	1.82048e-06
Capana00g002038	22.9778	-3.01774	0.566827	-5.32392	1.01553e-07	1.92821e-06
Capana03g002330	61.092	-3.11641	0.585774	-5.32016	1.03675e-07	1.96378e-06
Capana00g004542	36.3631	-3.29307	0.619095	-5.31917	1.04244e-07	1.973e-06
Capana08g001875	72.4323	2.15358	0.405061	5.31668	1.05675e-07	1.99531e-06
Capana01g004227	34.6454	2.72501	0.513246	5.30937	1.10006e-07	2.07051e-06
Capana01g001072	133.268	-2.23388	0.421618	-5.29835	1.16854e-07	2.19765e-06
Capana08g002089	4339.41	-2.2182	0.419385	-5.28918	1.22868e-07	2.30165e-06
Capana08g001183	96.3026	-2.01508	0.381119	-5.28726	1.24161e-07	2.32404e-06
Capana03g002109	187.054	-2.18119	0.412589	-5.2866	1.24612e-07	2.33065e-06
Capana10g002299	8.90618	-7.36067	1.39362	-5.28171	1.27984e-07	2.38842e-06
Capana01g004447	22.4547	-8.11512	1.53656	-5.28136	1.28229e-07	2.38888e-06
Capana00g004275	675.566	-2.72273	0.516464	-5.27187	1.35039e-07	2.50788e-06
Capana01g002944	502.866	2.64501	0.50327	5.25565	1.475e-07	2.73114e-06
Capana05g001398	358.434	2.03965	0.388317	5.25254	1.50018e-07	2.76875e-06
Capana02g003534	1203.94	-2.52681	0.481112	-5.25201	1.50445e-07	2.77447e-06
Capana05g002100	62.9167	-2.69704	0.514111	-5.24602	1.55417e-07	2.8595e-06
Capana01g004082	113.497	2.16259	0.412387	5.24407	1.57071e-07	2.88769e-06
Capana02g000402	373.435	2.06669	0.394231	5.24234	1.5855e-07	2.91038e-06
Capana00g002178	28.2081	-7.00138	1.33577	-5.24145	1.59317e-07	2.91995e-06
Capana03g000714	128.018	-4.04162	0.771329	-5.23981	1.60743e-07	2.94214e-06
Capana02g002621	20287.4	-2.57365	0.491989	-5.23111	1.68498e-07	3.07635e-06
Capana10g000291	52.4654	-2.45071	0.469156	-5.22365	1.75434e-07	3.19317e-06
Capana09g001762	71.5645	-2.69577	0.517037	-5.21387	1.84938e-07	3.34309e-06
Capana12g001908	110.139	-2.31863	0.446567	-5.19211	2.07921e-07	3.71893e-06
Capana07g001974	118.435	-2.60717	0.502509	-5.18829	2.12233e-07	3.77899e-06
Capana11g000182	199.74	2.00904	0.387322	5.18699	2.13724e-07	3.797e-06
Capana00g002160	24.0342	-4.07519	0.785936	-5.18514	2.15849e-07	3.82902e-06
Capana07g000856	172.444	2.09999	0.405294	5.18139	2.20237e-07	3.89812e-06
Capana00g000035	128.871	-2.33782	0.451376	-5.17931	2.22707e-07	3.93305e-06
Capana00g001228	129.805	-2.09968	0.405411	-5.17913	2.22927e-07	3.93402e-06
Capana06g001141	125.989	2.3464	0.453159	5.17786	2.2444e-07	3.95191e-06
Capana06g000953	64.9588	2.77045	0.535296	5.17554	2.27255e-07	3.99851e-06
Capana12g000048	86.5847	4.1466	0.807764	5.13343	2.8451e-07	4.93643e-06
Capana01g003087	78.1109	-3.42371	0.66715	-5.13183	2.86931e-07	4.9748e-06
Capana02g003667	18.1564	3.55135	0.693976	5.1174	3.09776e-07	5.3397e-06
Capana02g002989	116.863	2.33161	0.456147	5.11154	3.19536e-07	5.49995e-06
Capana03g000440	137.368	-2.24254	0.439306	-5.10473	3.31263e-07	5.68944e-06
Capana02g002111	73.1908	2.0125	0.394465	5.10185	3.36353e-07	5.76436e-06
Capana05g000255	35.9061	-3.67089	0.720352	-5.09597	3.46953e-07	5.92039e-06
Capana04g002602	997.268	-3.61553	0.709564	-5.09543	3.47959e-07	5.92904e-06
Capana07g001208	499.276	-2.30252	0.452436	-5.08916	3.59656e-07	6.11957e-06
Capana01g003502	121.731	4.88081	0.961801	5.07466	3.88199e-07	6.57226e-06
Capana12g002673	245.347	-2.91676	0.575535	-5.0679	4.02223e-07	6.79034e-06
Capana08g002055	22.0116	-3.24833	0.641419	-5.06428	4.09949e-07	6.90114e-06
Capana12g002110	43.8357	2.19344	0.433244	5.06283	4.1307e-07	6.93894e-06
Capana08g001097	25.9492	-3.83866	0.758857	-5.05848	4.22616e-07	7.07927e-06
Capana02g003039	189.888	2.19123	0.433322	5.05682	4.26302e-07	7.13598e-06
Capana02g002809	61.3172	2.58658	0.511788	5.05402	4.32612e-07	7.23141e-06
Capana02g001094	244.566	-2.94274	0.582511	-5.05181	4.37635e-07	7.31022e-06
Capana08g002650	27.2703	2.90164	0.574402	5.05158	4.38179e-07	7.31416e-06
Capana06g002656	751	2.34218	0.464084	5.0469	4.49033e-07	7.47351e-06
Capana10g002352	22.0531	3.42526	0.679046	5.04423	4.55353e-07	7.55835e-06
Capana02g001851	224.707	-3.72141	0.738282	-5.04063	4.63995e-07	7.68568e-06
Capana00g000219	25.0652	-4.11938	0.818295	-5.0341	4.80103e-07	7.94143e-06
Capana08g000978	50.9685	-2.68191	0.533451	-5.02748	4.96978e-07	8.19203e-06
Capana03g002170	161.454	-2.41209	0.480032	-5.02485	5.03816e-07	8.29323e-06
Capana02g000568	57.8286	-4.28085	0.852432	-5.02192	5.11576e-07	8.40931e-06
Capana08g002404	157.231	-2.00157	0.398683	-5.02046	5.1548e-07	8.46615e-06
Capana04g000321	15.9132	-6.77003	1.34925	-5.01761	5.23169e-07	8.57615e-06
Capana01g003626	26.5706	-6.81286	1.36051	-5.0076	5.51139e-07	9.00977e-06
Capana03g002389	297.339	-4.30169	0.860122	-5.00126	5.69561e-07	9.27995e-06
Capana09g000595	87.9366	-2.43469	0.487861	-4.99054	6.02094e-07	9.74884e-06
Capana12g002227	50.7183	2.05867	0.412594	4.98959	6.05066e-07	9.79028e-06
Capana02g003630	34.0918	-7.09988	1.42455	-4.98394	6.23033e-07	1.004e-05
Capana08g002695	79.4606	2.21315	0.444266	4.9816	6.30622e-07	1.01485e-05
Capana11g001545	32.0663	2.14024	0.429863	4.97888	6.39533e-07	1.02641e-05
Capana01g003632	25.163	-2.6936	0.542011	-4.96964	6.70769e-07	1.07364e-05
Capana03g002680	46.0371	-6.61805	1.33424	-4.96016	7.04362e-07	1.12665e-05
Capana02g002389	376.923	-2.33799	0.471526	-4.95836	7.10909e-07	1.13559e-05
Capana03g000272	127.569	2.5042	0.50587	4.95028	7.41066e-07	1.17979e-05
Capana08g002624	29128.8	-2.33523	0.472351	-4.94385	7.6594e-07	1.21776e-05
Capana04g002492	97.1943	-2.01535	0.407972	-4.93993	7.81512e-07	1.24003e-05
Capana04g002367	107.106	-2.16425	0.438976	-4.93021	8.21397e-07	1.29553e-05
Capana04g001130	645.755	-2.22957	0.452511	-4.92711	8.34551e-07	1.3131e-05
Capana05g002005	52.1062	-2.94387	0.59749	-4.92706	8.34752e-07	1.3131e-05
Capana03g003989	14.8068	-5.65805	1.14881	-4.92515	8.4297e-07	1.3234e-05
Capana08g002133	42.0312	2.10976	0.429874	4.90785	9.20791e-07	1.43732e-05
Capana03g003019	37.2634	2.49443	0.508983	4.9008	9.54463e-07	1.48373e-05
Capana12g002832	16.0845	3.02729	0.619137	4.88953	1.01075e-06	1.56203e-05
Capana00g003229	61.3268	-2.66598	0.54531	-4.88893	1.01387e-06	1.56482e-05
Capana00g002800	17306.2	-2.29832	0.471105	-4.87857	1.06857e-06	1.63979e-05
Capana03g000612	127.194	2.01694	0.4136	4.87655	1.07957e-06	1.65439e-05
Capana05g002442	130.154	3.65155	0.749137	4.87434	1.09175e-06	1.67089e-05
Capana11g000767	43.4369	2.06019	0.422731	4.87353	1.09624e-06	1.67561e-05
Capana08g002166	101.669	2.00345	0.412354	4.85857	1.18239e-06	1.79459e-05
Capana07g001667	65.3351	2.26834	0.467674	4.85026	1.23299e-06	1.86661e-05
Capana01g003965	740.666	-2.56228	0.528674	-4.84661	1.25587e-06	1.89599e-05
Capana01g000331	181.602	-3.34095	0.689918	-4.84254	1.28192e-06	1.9284e-05
Capana03g004287	13.4461	4.08905	0.845382	4.83693	1.31862e-06	1.9786e-05
Capana06g000675	249.593	2.17544	0.449925	4.83512	1.33067e-06	1.99541e-05
Capana07g001551	185.663	-3.43658	0.711044	-4.83314	1.34396e-06	2.0128e-05
Capana03g001100	112.129	-3.81262	0.788984	-4.83232	1.3495e-06	2.01983e-05
Capana05g001092	64.2454	-3.24253	0.67131	-4.83015	1.36428e-06	2.04066e-05
Capana03g002348	110.281	-2.70058	0.559216	-4.82922	1.37068e-06	2.04766e-05
Capana06g000990	280.942	-2.22498	0.460908	-4.82739	1.38331e-06	2.06135e-05
Capana02g003210	163.856	2.05664	0.426468	4.82248	1.41781e-06	2.11143e-05
Capana02g003097	46.0673	-4.02512	0.834891	-4.82113	1.42745e-06	2.12312e-05
Capana03g002388	205.039	-4.04257	0.839256	-4.81685	1.45842e-06	2.16512e-05
Capana02g001231	23.3934	-3.98581	0.827696	-4.81555	1.46798e-06	2.17658e-05
Capana08g001038	8.97022	6.35597	1.31996	4.81526	1.47009e-06	2.17836e-05
Capana12g002118	42.2907	-4.94845	1.02782	-4.8145	1.47572e-06	2.18534e-05
Capana02g002517	396.655	-3.31713	0.689104	-4.81368	1.48174e-06	2.19152e-05
Capana03g001224	101.36	2.15986	0.449263	4.80757	1.52778e-06	2.2582e-05
Capana05g000897	33.2297	-4.09412	0.852071	-4.8049	1.54826e-06	2.28422e-05
Capana12g000079	101.527	2.09196	0.43541	4.80456	1.55089e-06	2.28666e-05
Capana01g000575	393.871	-2.24523	0.467441	-4.80324	1.5612e-06	2.29902e-05
Capana01g001821	73.8652	2.19288	0.456943	4.79903	1.59435e-06	2.34058e-05
Capana00g000659	40.4188	-3.34441	0.697866	-4.79234	1.64844e-06	2.41254e-05
Capana08g000146	75.2777	-3.56801	0.744881	-4.79004	1.66747e-06	2.43588e-05
Capana01g000510	159.924	-3.01835	0.630871	-4.78442	1.71479e-06	2.50039e-05
Capana08g001084	366.85	2.1214	0.443489	4.78343	1.72329e-06	2.51124e-05
Capana11g001963	169.687	-2.35372	0.492202	-4.78202	1.73546e-06	2.51971e-05
Capana04g000466	40.4717	-2.80216	0.586317	-4.77926	1.75945e-06	2.54986e-05
Capana03g001154	374.421	-2.2745	0.476054	-4.77782	1.77204e-06	2.56655e-05
Capana01g003704	17.3789	-4.70898	0.985699	-4.7773	1.77667e-06	2.57161e-05
Capana09g002224	37.2901	2.89181	0.605338	4.77718	1.77771e-06	2.57161e-05
Capana01g000574	225.551	-2.3052	0.482674	-4.7759	1.78908e-06	2.58435e-05
Capana03g001752	238.142	-2.02187	0.423339	-4.77601	1.78805e-06	2.58435e-05
Capana07g000984	51.1441	-2.79266	0.584881	-4.77475	1.79931e-06	2.59654e-05
Capana00g004766	18.0201	-5.01156	1.05123	-4.76735	1.86669e-06	2.68236e-05
Capana08g001666	768.489	-2.10758	0.442274	-4.76533	1.88548e-06	2.7061e-05
Capana03g004511	23.3984	-3.0565	0.641566	-4.76412	1.89678e-06	2.71902e-05
Capana00g003888	22.7242	4.20411	0.885908	4.74554	2.07952e-06	2.9631e-05
Capana09g000051	15.9705	6.33579	1.33631	4.74124	2.12409e-06	3.01756e-05
Capana12g000820	65.5572	2.16309	0.457221	4.73096	2.23458e-06	3.15189e-05
Capana01g004472	349.528	-2.39184	0.506756	-4.71992	2.35941e-06	3.30833e-05
Capana06g002130	80.2553	2.43345	0.515693	4.71879	2.37254e-06	3.32477e-05
Capana08g001846	11.1549	4.09419	0.870058	4.70565	2.53064e-06	3.52967e-05
Capana03g003680	60.2948	2.43242	0.517244	4.70266	2.56795e-06	3.57961e-05
Capana05g001394	42.8785	-2.40056	0.510529	-4.70209	2.57509e-06	3.58536e-05
Capana00g002290	18.4734	-3.22782	0.686786	-4.69989	2.60304e-06	3.62003e-05
Capana01g003550	258.548	-2.59924	0.553574	-4.69537	2.66123e-06	3.68799e-05
Capana11g001379	26.5533	4.66891	0.998929	4.67392	2.95504e-06	4.06905e-05
Capana03g001069	169.226	-2.77725	0.594228	-4.67372	2.95793e-06	4.07067e-05
Capana02g000080	83.9776	-2.01229	0.430723	-4.6719	2.98432e-06	4.09986e-05
Capana04g001611	217.371	-2.4732	0.52976	-4.66853	3.03368e-06	4.16286e-05
Capana01g000522	230.272	2.71469	0.582206	4.66276	3.11995e-06	4.27382e-05
Capana00g001375	4.50125	6.72925	1.4436	4.66142	3.14029e-06	4.29673e-05
Capana12g000698	76.2969	2.08659	0.448441	4.65298	3.27172e-06	4.45093e-05
Capana03g000954	20.4444	3.3658	0.72446	4.64594	3.3853e-06	4.58705e-05
Capana12g000298	67.0436	2.75162	0.592705	4.64248	3.44252e-06	4.64226e-05
Capana04g002644	427.268	2.55556	0.550914	4.63877	3.50493e-06	4.71953e-05
Capana11g002098	34.9039	2.18081	0.470178	4.63827	3.51341e-06	4.72827e-05
Capana05g000777	103.837	-3.07374	0.663629	-4.63171	3.62662e-06	4.85861e-05
Capana04g002690	121.341	-2.2975	0.496115	-4.63097	3.6395e-06	4.87311e-05
Capana00g001526	88.592	-2.30201	0.497364	-4.62841	3.68488e-06	4.92554e-05
Capana07g002260	73.2024	-2.08226	0.450102	-4.62619	3.72447e-06	4.97287e-05
Capana10g002288	17.2595	3.03987	0.657304	4.62476	3.75032e-06	4.99896e-05
Capana03g004123	766.087	2.05013	0.44339	4.62377	3.76828e-06	5.02008e-05
Capana09g000698	280.082	2.04057	0.441731	4.61949	3.84693e-06	5.11052e-05
Capana03g002085	119.209	2.58265	0.559516	4.61587	3.91448e-06	5.19735e-05
Capana11g002084	21.1483	-6.05036	1.3112	-4.61438	3.94276e-06	5.22905e-05
Capana12g002446	426.326	-2.74427	0.595995	-4.60453	4.13405e-06	5.44903e-05
Capana05g000574	19.2981	3.577	0.777918	4.59817	4.2621e-06	5.60874e-05
Capana12g001643	46.3059	-2.00176	0.436379	-4.5872	4.49239e-06	5.87274e-05
Capana02g001117	14.753	3.01772	0.658167	4.58504	4.53899e-06	5.92388e-05
Capana05g001864	125.099	2.5818	0.564194	4.57608	4.73765e-06	6.15609e-05
Capana00g002225	27.6595	3.27253	0.715349	4.57473	4.76832e-06	6.18918e-05
Capana08g002152	41.2124	2.61426	0.57147	4.57461	4.77098e-06	6.18925e-05
Capana03g001837	95.0618	-4.20899	0.920121	-4.57439	4.77605e-06	6.19244e-05
Capana01g001051	21.1033	2.57929	0.563879	4.57418	4.78082e-06	6.19524e-05
Capana00g003858	188.033	-2.23995	0.490516	-4.56652	4.95893e-06	6.41904e-05
Capana04g000130	39.1618	-2.54897	0.55906	-4.55939	5.13015e-06	6.63307e-05
Capana03g000416	93.8179	-6.85247	1.50431	-4.55522	5.23299e-06	6.75539e-05
Capana02g000082	33.9547	2.38861	0.525943	4.54158	5.58344e-06	7.18048e-05
Capana04g001651	25.0996	-3.3043	0.727721	-4.54062	5.60897e-06	7.20672e-05
Capana01g004444	38.6015	-7.3652	1.62236	-4.53982	5.6303e-06	7.229e-05
Capana00g004112	70.1032	-3.39625	0.748176	-4.53938	5.64206e-06	7.23833e-05
Capana00g000587	10.805	-6.56406	1.44798	-4.53324	5.80864e-06	7.42187e-05
Capana03g001352	188.627	-2.70927	0.59806	-4.5301	5.89551e-06	7.52073e-05
Capana06g000255	18.5812	2.82718	0.624827	4.52474	6.0471e-06	7.68933e-05
Capana06g002698	24.1738	2.34509	0.518927	4.51911	6.21001e-06	7.88382e-05
Capana01g002831	20.2049	-5.91808	1.30966	-4.5188	6.21906e-06	7.8911e-05
Capana00g003775	71.3352	2.08234	0.461983	4.5074	6.56275e-06	8.29617e-05
Capana06g002803	34.4117	2.19244	0.486455	4.50697	6.57604e-06	8.30855e-05
Capana03g001975	13.7465	-4.49243	0.998433	-4.49948	6.81189e-06	8.57461e-05
Capana02g002252	146.435	2.3117	0.514239	4.49537	6.945e-06	8.72828e-05
Capana03g000037	62.3995	-2.3777	0.529302	-4.49215	7.0509e-06	8.82403e-05
Capana06g000927	30.8306	-2.66112	0.59381	-4.48142	7.41472e-06	9.20177e-05
Capana09g002163	55.4047	-2.90057	0.648105	-4.47547	7.62444e-06	9.42756e-05
Capana10g001604	31.8238	2.9621	0.662562	4.47067	7.79752e-06	9.61654e-05
Capana01g000226	20.8172	-4.10082	0.917656	-4.4688	7.86607e-06	9.67596e-05
Capana08g002033	17.0785	-3.33731	0.748878	-4.45641	8.33444e-06	0.00010194
Capana10g001436	47.4572	2.86631	0.643452	4.45459	8.40542e-06	0.000102755
Capana06g001835	51.5254	3.50218	0.786539	4.45264	8.48192e-06	0.000103637
Capana08g001391	38.3308	2.26103	0.508987	4.44221	8.90379e-06	0.000108346
Capana03g000827	62.3312	2.63699	0.593665	4.44188	8.91778e-06	0.000108461
Capana03g001971	29.3868	2.80032	0.631771	4.4325	9.31466e-06	0.000112653
Capana12g000208	45.721	-4.79123	1.08209	-4.42777	9.52106e-06	0.000114624
Capana00g004911	18.3569	-5.76781	1.30395	-4.42334	9.71876e-06	0.000116709
Capana00g002837	62.1087	2.86218	0.647142	4.4228	9.74304e-06	0.000116882
Capana11g000718	37.824	-4.60822	1.04335	-4.41675	1.00195e-05	0.000119417
Capana03g000378	29.4523	2.8166	0.637994	4.41478	1.01114e-05	0.000120389
Capana01g000883	27.2298	2.43597	0.552313	4.41049	1.03139e-05	0.000122677
Capana11g002303	163.125	-2.32506	0.527951	-4.40393	1.06309e-05	0.000125817
Capana04g001726	14.8077	-4.21592	0.957771	-4.4018	1.07355e-05	0.000126865
Capana07g001552	16.78	-3.14743	0.715409	-4.39948	1.08509e-05	0.000127911
Capana12g002829	17.2832	2.88634	0.656531	4.39635	1.10087e-05	0.000129628
Capana10g001356	47.4608	-2.30299	0.524016	-4.39488	1.10835e-05	0.000130201
Capana12g002445	477.58	-2.05383	0.467694	-4.3914	1.12623e-05	0.000132105
Capana01g001108	37.1553	-2.5156	0.573352	-4.38753	1.14645e-05	0.000134136
Capana06g000600	86.4615	-5.6944	1.29974	-4.3812	1.18028e-05	0.000137765
Capana09g000481	38.3132	2.65636	0.606361	4.38083	1.18228e-05	0.000137796
Capana03g001693	499.848	-2.67644	0.611388	-4.37764	1.19973e-05	0.000139487
Capana03g000732	44.2962	2.18566	0.499499	4.3757	1.21042e-05	0.000140592
Capana06g000029	27.3801	2.23327	0.510932	4.37098	1.23689e-05	0.000143386
Capana02g001770	56.5046	2.71155	0.620403	4.37063	1.23888e-05	0.000143476
Capana02g002850	368.181	-5.38693	1.23259	-4.37042	1.24006e-05	0.000143543
Capana03g003512	65.0332	2.09791	0.480545	4.36569	1.26725e-05	0.000145909
Capana04g001455	84.1587	2.12735	0.489277	4.34795	1.37416e-05	0.000156774
Capana05g002167	81.4677	3.01369	0.693325	4.34672	1.38191e-05	0.000157583
Capana12g000613	20.6024	2.37725	0.547245	4.34403	1.39891e-05	0.000159168
Capana06g000921	263.518	-2.09187	0.481826	-4.34155	1.4148e-05	0.000160716
Capana01g003748	35.5156	2.50505	0.578498	4.33026	1.48931e-05	0.000168135
Capana00g002676	9.09708	-5.31888	1.22911	-4.32742	1.50863e-05	0.000170073
Capana03g001346	32.9646	-6.43219	1.48871	-4.32065	1.55569e-05	0.00017455
Capana12g000395	9.61304	-5.81618	1.3487	-4.31245	1.61458e-05	0.00018056
Capana07g001867	41.7687	-2.59852	0.602752	-4.3111	1.62443e-05	0.000181406
Capana07g001425	109.096	2.26861	0.526857	4.30593	1.66289e-05	0.000185353
Capana00g000573	245.997	-2.33333	0.542149	-4.30384	1.6786e-05	0.000186929
Capana04g001896	243.911	-2.64239	0.614829	-4.29776	1.72532e-05	0.000191592
Capana02g002332	12.4766	-2.80199	0.65208	-4.29701	1.73118e-05	0.000192153
Capana01g002555	23.3346	-3.67766	0.856339	-4.29462	1.7499e-05	0.00019414
Capana05g000527	16.1884	-3.71558	0.865289	-4.29403	1.75458e-05	0.000194568
Capana12g002127	44.1674	2.08715	0.48622	4.29259	1.76598e-05	0.000195741
Capana12g002655	80.3461	-2.30963	0.538658	-4.28775	1.80494e-05	0.00019978
Capana03g000219	108.254	2.30784	0.538648	4.2845	1.83153e-05	0.000202252
Capana02g002952	53.9385	2.375	0.554405	4.28388	1.83664e-05	0.000202533
Capana06g002693	15.68	2.57865	0.602715	4.2784	1.88242e-05	0.000206909
Capana01g000181	45.1597	-2.24314	0.524474	-4.27693	1.89485e-05	0.00020818
Capana09g001679	182.598	-2.33671	0.546896	-4.27267	1.93143e-05	0.000212002
Capana04g002800	107.091	-2.11513	0.495908	-4.26518	1.99745e-05	0.000218542
Capana03g000910	38.0658	-2.8014	0.657207	-4.26258	2.02078e-05	0.000220485
Capana00g003692	182.907	4.36486	1.02429	4.26137	2.03179e-05	0.000221483
Capana03g004411	173.964	3.10886	0.730143	4.25787	2.06381e-05	0.000224561
Capana09g001500	57.5664	-2.21627	0.521666	-4.24845	2.15257e-05	0.000233257
Capana03g000521	103.34	2.17338	0.512602	4.23989	2.23627e-05	0.000240918
Capana02g003423	18.1173	2.79413	0.659368	4.2376	2.25927e-05	0.000243214
Capana00g001698	16.3858	-3.14902	0.744593	-4.22919	2.34538e-05	0.000251512
Capana01g003627	38.3222	-2.95371	0.698509	-4.2286	2.35149e-05	0.000252053
Capana06g000172	48.9458	-2.17585	0.516171	-4.21536	2.49376e-05	0.000265863
Capana01g001602	57.5284	-3.4415	0.817231	-4.21118	2.54046e-05	0.000270235
Capana03g002675	754.641	2.04453	0.485798	4.2086	2.56952e-05	0.000272838
Capana03g002443	27.5675	2.30554	0.548125	4.20624	2.59656e-05	0.00027534
Capana07g002420	35.6946	2.07071	0.492467	4.20478	2.61339e-05	0.000277001
Capana00g004937	26.8239	-3.05336	0.726692	-4.20172	2.64896e-05	0.000280271
Capana08g001453	6.23398	-6.84841	1.63033	-4.20064	2.66165e-05	0.000281488
Capana10g000042	51.7672	-2.2476	0.535364	-4.19827	2.68964e-05	0.000284195
Capana00g000227	79.0029	2.6788	0.638689	4.19421	2.7382e-05	0.00028894
Capana09g000201	165.285	-2.57083	0.613228	-4.19229	2.76151e-05	0.00029116
Capana10g002303	303.822	2.16864	0.517318	4.19208	2.76414e-05	0.00029116
Capana07g000693	54.1125	-3.40996	0.81535	-4.1822	2.88705e-05	0.000302231
Capana09g000515	25.7403	-2.9115	0.696193	-4.18202	2.88926e-05	0.000302328
Capana12g000248	9.82608	-3.89376	0.932592	-4.17519	2.97731e-05	0.000310448
Capana03g001477	35.2462	-3.35129	0.803335	-4.17172	3.02314e-05	0.00031495
Capana04g001225	27.2031	2.00588	0.48096	4.17057	3.03836e-05	0.000315982
Capana04g000690	91.6041	-2.3819	0.571182	-4.17013	3.04431e-05	0.000316462
Capana01g003679	25.7968	2.66272	0.639484	4.16385	3.12919e-05	0.000324859
Capana03g002187	6.46089	-6.30219	1.51392	-4.16283	3.14328e-05	0.000325752
Capana00g000052	8.80329	-6.08427	1.46191	-4.16187	3.15651e-05	0.000326837
Capana00g001933	17.9255	-5.12494	1.2321	-4.15951	3.1893e-05	0.000329934
Capana07g000089	59.8857	-2.03187	0.4885	-4.15942	3.19062e-05	0.000329934
Capana09g001411	27.1115	2.21271	0.531989	4.15932	3.19197e-05	0.000329934
Capana09g001252	20.4549	-2.58653	0.621971	-4.1586	3.202e-05	0.000330629
Capana08g000300	17.2101	4.09709	0.987627	4.14842	3.34783e-05	0.000343949
Capana02g001151	53.41	-2.35819	0.569166	-4.14324	3.42438e-05	0.000351054
Capana10g002153	72.5607	-3.76914	0.909918	-4.14228	3.43864e-05	0.000352365
Capana01g000368	20.489	2.51002	0.608209	4.1269	3.67688e-05	0.000374194
Capana02g003201	10.0239	4.29442	1.04141	4.12368	3.72869e-05	0.000378734
Capana07g001520	85.6424	-2.1904	0.531351	-4.12232	3.7507e-05	0.000380215
Capana10g001648	24.0637	2.89604	0.703121	4.11884	3.80783e-05	0.00038521
Capana05g001871	32.7665	-2.64957	0.643891	-4.11493	3.87294e-05	0.000390466
Capana03g001016	127.406	-3.27444	0.79635	-4.11181	3.92566e-05	0.000395279
Capana01g000105	103.419	2.34296	0.570289	4.10837	3.98463e-05	0.000400707
Capana02g002422	51.129	2.82755	0.688709	4.10558	4.03299e-05	0.000405227
Capana03g001445	33.2611	2.33689	0.569694	4.10202	4.09563e-05	0.000410593
Capana06g001163	36.7971	-2.90791	0.709517	-4.09844	4.15945e-05	0.000415823
Capana04g001433	69.4373	2.26412	0.552943	4.09467	4.22765e-05	0.000421753
Capana07g000260	57.3221	-2.5875	0.632336	-4.09197	4.27716e-05	0.000425619
Capana02g003421	24.1119	2.41745	0.590912	4.09104	4.29439e-05	0.000426977
Capana05g000033	24.8589	-6.94921	1.70085	-4.08572	4.39401e-05	0.000435969
Capana03g002161	668.124	-2.79605	0.686176	-4.07483	4.60486e-05	0.000454233
Capana06g000852	6.75591	-6.81732	1.67301	-4.07487	4.60395e-05	0.000454233
Capana04g001243	8.97107	-5.7532	1.41483	-4.06635	4.77552e-05	0.000469313
Capana09g002311	32.6193	3.15738	0.777296	4.06201	4.86517e-05	0.000477531
Capana00g001138	16.2002	-5.10942	1.25981	-4.05571	4.99823e-05	0.000488371
Capana03g003006	15.7129	2.94107	0.725211	4.05546	5.00347e-05	0.00048856
Capana01g002746	36.2132	-3.71119	0.918134	-4.0421	5.29757e-05	0.000512072
Capana02g003480	29.1235	2.50539	0.62024	4.0394	5.35887e-05	0.000517647
Capana05g000896	72.303	-3.09852	0.768006	-4.0345	5.47196e-05	0.000527497
Capana04g002765	28.7258	-2.88418	0.715011	-4.03375	5.48928e-05	0.000528739
Capana08g000429	98.0147	-2.07248	0.515004	-4.0242	5.71697e-05	0.000548003
Capana01g002204	5.53154	-5.65115	1.40489	-4.0225	5.75834e-05	0.000551746
Capana04g000617	14.4884	4.7742	1.18794	4.01888	5.8475e-05	0.000559163
Capana00g003591	7.69616	-4.0292	1.00285	-4.01777	5.87524e-05	0.000561588
Capana11g000295	30.1641	-3.44348	0.857616	-4.01518	5.94014e-05	0.000566879
Capana03g001476	21.2394	-3.38837	0.844558	-4.012	6.02059e-05	0.000574095
Capana03g001743	89.2497	-5.11466	1.27514	-4.01107	6.04438e-05	0.000576132
Capana07g001590	40.0132	-2.76703	0.691207	-4.00318	6.24965e-05	0.000593554
Capana07g002371	36.9206	2.15561	0.539211	3.99772	6.39569e-05	0.000605005
Capana12g000012	19.5492	-2.4428	0.611807	-3.99276	6.53081e-05	0.00061607
Capana10g002416	12.6524	5.72484	1.43829	3.98032	6.88232e-05	0.000644875
Capana12g001783	10.9184	-3.31623	0.835249	-3.97035	7.17658e-05	0.000668229
Capana04g002787	16.941	2.91073	0.734051	3.96529	7.33053e-05	0.00068043
Capana05g000349	166.062	-3.13959	0.792917	-3.95954	7.50933e-05	0.000694855
Capana01g002285	5.80369	-5.28236	1.33458	-3.95806	7.55624e-05	0.00069865
Capana09g000593	13.4477	-4.00309	1.01408	-3.94749	7.89755e-05	0.000726503
Capana12g001933	67.5088	2.20765	0.560513	3.93862	8.19531e-05	0.000748705
Capana01g000240	19.1282	3.0263	0.768485	3.938	8.21623e-05	0.000750327
Capana01g002906	72.5912	-3.48975	0.887119	-3.93381	8.36115e-05	0.000761804
Capana11g000739	54.7725	-3.78103	0.962223	-3.92947	8.51319e-05	0.000772693
Capana05g000242	42.5828	-2.68038	0.682571	-3.92689	8.60528e-05	0.000778968
Capana02g002302	34.5774	-2.42003	0.616462	-3.92568	8.64853e-05	0.000781989
Capana01g000882	28.2349	2.38547	0.608096	3.92285	8.75086e-05	0.000789615
Capana01g004383	10.287	-4.82749	1.23363	-3.91325	9.10627e-05	0.000817774
Capana00g004634	19.0804	-4.24116	1.08383	-3.91312	9.11123e-05	0.00081791
Capana11g000616	21.5776	3.10848	0.795404	3.90806	9.30414e-05	0.000833338
Capana03g003755	313.912	-2.07316	0.530895	-3.90504	9.42105e-05	0.000841905
Capana04g002782	10.5132	-3.6058	0.924243	-3.90136	9.56532e-05	0.000853513
Capana05g002406	17.5378	-5.17006	1.32576	-3.89969	9.63149e-05	0.000859094
Capana00g003763	24.2778	-5.00582	1.28469	-3.89653	9.75814e-05	0.000869738
Capana12g002441	103.061	-2.01486	0.518792	-3.88376	0.000102854	0.000912285
Capana00g003514	24.8549	2.12843	0.548514	3.88036	0.000104301	0.000923048
Capana07g000961	9419.62	2.39933	0.618626	3.87848	0.000105109	0.000927782
Capana04g002802	46.5904	-2.13946	0.551942	-3.87624	0.000106084	0.000935687
Capana11g001874	7.71929	-5.705	1.47318	-3.87257	0.000107693	0.00094777
Capana04g000445	36.1138	-2.11766	0.546852	-3.87246	0.000107743	0.000947861
Capana00g000274	33.9186	-3.45109	0.892449	-3.86698	0.000110189	0.000966517
Capana00g004165	46.4154	2.49761	0.646318	3.86437	0.000111376	0.0009762
Capana12g002914	35.8923	3.29518	0.853052	3.86281	0.000112091	0.000982107
Capana00g004922	20.2397	-4.65414	1.20527	-3.86148	0.000112703	0.000985799
Capana02g003640	42.0195	-3.25068	0.842979	-3.85617	0.000115175	0.00100468
Capana01g001369	25.8086	2.2034	0.571586	3.8549	0.000115779	0.00100773
Capana11g002168	2.25504	-6.92276	1.7965	-3.85347	0.000116453	0.00101286
Capana00g003424	253.331	2.13767	0.555097	3.85099	0.000117639	0.00102123
Capana02g001216	41.9532	-2.03797	0.530211	-3.84371	0.00012119	0.0010483
Capana04g000746	3.98807	-5.82039	1.51713	-3.83644	0.00012483	0.00107509
Capana00g002634	56.7599	-2.12684	0.555539	-3.82842	0.000128968	0.00110456
Capana00g004697	63.7679	-5.80272	1.5157	-3.82842	0.000128968	0.00110456
Capana01g001558	119.718	-2.08367	0.544365	-3.8277	0.000129344	0.00110674
Capana02g000971	38.3119	2.16977	0.56826	3.81826	0.000134396	0.00114338
Capana06g001806	14.3802	2.77181	0.726725	3.81412	0.000136672	0.00116066
Capana00g003293	16.1954	2.31744	0.60811	3.81089	0.000138468	0.00117423
Capana00g001057	129.167	-2.42474	0.636291	-3.81074	0.000138552	0.00117448
Capana09g000321	57.3239	2.5391	0.666316	3.81066	0.000138595	0.00117448
Capana11g002039	757.156	4.83024	1.26872	3.80718	0.000140558	0.00118814
Capana10g002474	134.708	-2.21995	0.58434	-3.79907	0.000145241	0.00122035
Capana06g001323	81.4135	2.38226	0.629132	3.78657	0.00015274	0.00127748
Capana09g001961	19.4613	2.73533	0.722953	3.78355	0.000154609	0.00129038
Capana05g000955	19.617	-2.2111	0.584944	-3.78001	0.00015682	0.00130608
Capana06g001896	19.9887	2.63019	0.695951	3.77928	0.000157282	0.00130901
Capana01g002326	25.1987	-2.5357	0.672891	-3.76836	0.000164323	0.00136046
Capana00g002534	51.0812	-2.21472	0.587845	-3.76753	0.000164874	0.00136336
Capana10g000842	18.519	2.56369	0.680649	3.76654	0.000165526	0.00136709
Capana12g002834	35.9843	-2.31322	0.614655	-3.76344	0.00016759	0.00138221
Capana03g002576	12.4288	-3.83762	1.02016	-3.76178	0.000168711	0.00139
Capana11g000372	7.34278	4.33101	1.15296	3.75642	0.000172364	0.00141667
Capana11g002169	5.29508	-4.88946	1.30191	-3.7556	0.000172924	0.00142078
Capana07g002056	40.8749	2.01515	0.537114	3.7518	0.000175569	0.00144096
Capana01g003402	789.826	2.16	0.576283	3.74816	0.000178135	0.00145955
Capana03g000539	26.0753	2.19296	0.585177	3.74752	0.000178591	0.00146178
Capana01g004442	4.99825	6.1161	1.6337	3.74371	0.000181324	0.0014821
Capana07g001856	68.8482	2.12468	0.567674	3.74278	0.000181994	0.00148656
Capana03g001278	81.2711	-2.0285	0.542324	-3.74038	0.000183745	0.00149725
Capana10g001621	25.8733	3.09785	0.829538	3.73443	0.000188142	0.00152993
Capana04g000968	148.846	-2.32148	0.621716	-3.73398	0.000188476	0.00153213
Capana05g002305	42.5762	2.19413	0.588068	3.73108	0.000190658	0.00154827
Capana01g001434	65.5203	-2.53938	0.680981	-3.72901	0.000192236	0.00156056
Capana07g001832	15.2819	-5.57897	1.49727	-3.72609	0.000194477	0.0015782
Capana10g001986	40.2908	-2.48539	0.667115	-3.72557	0.000194873	0.00157927
Capana12g000062	17.1735	2.25801	0.606113	3.72539	0.00019501	0.00157929
Capana00g003399	151.303	-2.1622	0.582425	-3.7124	0.000205303	0.00165195
Capana01g002376	29.6476	-2.2296	0.601306	-3.70793	0.00020896	0.00167853
Capana06g000634	4.28514	5.70897	1.54209	3.70211	0.000213812	0.00171114
Capana06g001474	4.88528	-6.26563	1.69386	-3.69902	0.000216436	0.00172981
Capana02g000018	11.5077	-6.05491	1.64508	-3.68061	0.00023268	0.00183494
Capana04g000522	66.4046	-2.34655	0.637562	-3.6805	0.000232777	0.0018351
Capana12g000723	29.1567	-2.21924	0.603584	-3.67677	0.00023621	0.0018597
Capana02g003092	95.0894	2.23583	0.608191	3.6762	0.000236737	0.00186323
Capana01g002194	98.9663	2.11861	0.576948	3.6721	0.000240565	0.00188897
Capana03g003767	180.445	2.05057	0.558748	3.66993	0.000242616	0.00190382
Capana00g003166	9.01343	-5.40996	1.4742	-3.66975	0.000242784	0.00190451
Capana04g002606	20.2208	2.5013	0.682646	3.66412	0.000248188	0.00193985
Capana11g001343	3.14952	-7.1237	1.9443	-3.66388	0.00024842	0.00194103
Capana05g002412	454.394	-2.97266	0.811815	-3.66174	0.000250508	0.00195413
Capana04g000470	36.8531	2.25079	0.614728	3.66143	0.000250809	0.00195455
Capana00g001469	16.0683	-3.5221	0.962449	-3.65952	0.00025269	0.00196663
Capana11g000609	10.0479	3.03783	0.830813	3.65645	0.000255733	0.00198835
Capana12g000356	141.972	2.2471	0.614816	3.65492	0.000257264	0.00199699
Capana03g003765	28.6136	2.00743	0.549292	3.65458	0.000257605	0.00199833
Capana00g000183	43.576	-3.00893	0.823639	-3.65322	0.000258972	0.00200631
Capana00g003375	9.20939	3.52313	0.964744	3.65188	0.000260323	0.00201415
Capana02g001731	86.5637	2.73383	0.748644	3.6517	0.000260509	0.00201494
Capana00g004935	15.2421	-2.69197	0.737433	-3.65046	0.000261768	0.00202336
Capana12g001028	30.6916	-2.46775	0.676846	-3.64596	0.000266397	0.00205512
Capana10g000378	205.438	2.10518	0.577682	3.64419	0.000268238	0.00206396
Capana12g001826	29.8079	-2.47487	0.679704	-3.6411	0.000271474	0.00208346
Capana08g002508	3.96113	-5.6543	1.5534	-3.63994	0.000272696	0.0020896
Capana09g000008	8.08218	4.07185	1.11857	3.64022	0.000272402	0.0020896
Capana12g000583	28.7381	3.20698	0.881056	3.63993	0.000272714	0.0020896
Capana07g002006	12.7556	-4.8112	1.32223	-3.6387	0.000274022	0.00209733
Capana00g001128	12.1072	-3.37185	0.926949	-3.63758	0.000275213	0.00210332
Capana02g003086	45.2692	-2.20228	0.606057	-3.63379	0.000279285	0.00212828
Capana03g001099	144.661	-2.93685	0.809007	-3.6302	0.000283205	0.00215332
Capana06g000794	13.6095	3.34074	0.92079	3.62812	0.000285489	0.0021686
Capana06g001119	68.5046	2.04857	0.565356	3.6235	0.000290644	0.00220266
Capana00g004087	14.6811	2.7589	0.761523	3.62287	0.000291352	0.00220679
Capana09g000592	18.1292	-2.81641	0.777436	-3.62269	0.000291559	0.00220765
Capana00g000410	9.53724	-5.38025	1.48605	-3.6205	0.000294033	0.00222355
Capana01g000905	10.9876	3.01784	0.833645	3.62006	0.000294536	0.00222523
Capana12g000076	13.5611	2.62084	0.725525	3.61234	0.000303449	0.00228747
Capana00g002732	28.7052	2.17788	0.603163	3.61076	0.000305298	0.00229995
Capana03g001388	5.97569	-5.6574	1.56734	-3.60956	0.000306719	0.002307
Capana09g001562	4.42605	5.57392	1.54614	3.60505	0.000312097	0.0023393
Capana09g001082	17.9012	2.26956	0.629936	3.60283	0.000314766	0.00235856
Capana03g001377	17.0415	-5.66617	1.57473	-3.5982	0.000320431	0.00239421
Capana02g001020	15.9382	-5.05739	1.40959	-3.58785	0.000333419	0.00247616
Capana01g003382	22.5536	2.05753	0.574438	3.58181	0.000341223	0.00252573
Capana09g000120	46.8473	2.18529	0.610176	3.58141	0.000341743	0.002528
Capana02g002950	59.9971	2.27612	0.635893	3.57941	0.000344376	0.00254669
Capana04g002336	27.5784	2.0197	0.566013	3.56829	0.000359314	0.00265055
Capana07g001575	522.931	-2.1791	0.610786	-3.5677	0.000360131	0.00265576
Capana05g000161	27.1142	2.6433	0.741768	3.56351	0.00036593	0.00269518
Capana07g001660	28.5324	2.17371	0.610062	3.56309	0.000366512	0.00269778
Capana10g001079	22.1573	2.34306	0.657787	3.56203	0.000368003	0.00270661
Capana05g000393	41.7476	2.03179	0.570801	3.55955	0.000371492	0.00272853
Capana00g001113	571.63	-2.15502	0.605745	-3.55763	0.000374215	0.00274683
Capana05g001790	10.2261	2.78033	0.782237	3.55434	0.000378932	0.0027763
Capana00g001098	4.15945	-6.23355	1.75445	-3.55299	0.000380877	0.00278711
Capana09g001763	13.7103	-4.75205	1.33964	-3.54725	0.000389273	0.00284067
Capana03g000789	13.9045	2.39421	0.675588	3.54388	0.000394283	0.0028737
Capana03g001778	49.1565	2.27115	0.641479	3.5405	0.000399377	0.00290637
Capana02g001833	254.527	-2.48879	0.703351	-3.53848	0.000402444	0.00292601
Capana08g002647	50.6688	2.33519	0.659936	3.53851	0.000402386	0.00292601
Capana01g002927	66.9317	-4.59978	1.30179	-3.53342	0.000410219	0.00297798
Capana01g003257	490.438	-2.17898	0.61675	-3.533	0.000410865	0.00298175
Capana01g002483	85.1886	-2.39745	0.678736	-3.53222	0.000412081	0.00298784
Capana02g003697	4.26094	-6.38103	1.80759	-3.53014	0.000415348	0.00300785
Capana06g000435	12.2043	-4.33571	1.2293	-3.52696	0.000420355	0.00303856
Capana00g000702	10.6287	-4.53235	1.28547	-3.52584	0.000422147	0.0030478
Capana00g003180	18.3569	2.68693	0.763784	3.51793	0.000434935	0.00312682
Capana03g000552	342.501	-2.78949	0.792935	-3.51793	0.000434921	0.00312682
Capana02g000189	12.1775	4.98156	1.4175	3.51433	0.000440858	0.00316365
Capana07g000330	62.8925	-2.5813	0.735821	-3.50805	0.000451403	0.00323054
Capana05g001886	8.43322	3.32053	0.947083	3.50606	0.000454791	0.00324891
Capana08g001166	24.6359	-2.53557	0.725196	-3.4964	0.000471587	0.00334676
Capana03g000348	36.568	2.01818	0.577249	3.49621	0.000471922	0.00334802
Capana06g000010	15.4502	3.09513	0.885301	3.49614	0.000472047	0.00334802
Capana04g001323	9.94177	3.64986	1.04483	3.49325	0.000477178	0.00337578
Capana10g000409	7.164	-3.91342	1.12049	-3.4926	0.000478337	0.00337952
Capana06g002541	7.17549	-4.64402	1.33026	-3.49105	0.000481124	0.00339719
Capana02g002139	39.0238	-2.32686	0.666844	-3.48936	0.000484173	0.00341669
Capana02g002772	18.0575	-3.52391	1.01141	-3.48415	0.000493708	0.00347365
Capana01g000768	20.7369	2.08987	0.600603	3.47962	0.000502118	0.00352343
Capana06g003053	12.2154	3.38859	0.975053	3.47529	0.000510303	0.00357474
Capana09g001729	11.171	2.91792	0.839846	3.47435	0.000512085	0.0035849
Capana12g000690	56.8615	2.1445	0.618878	3.46514	0.000529964	0.00368941
Capana12g001938	25.9354	-4.74061	1.36806	-3.46522	0.000529802	0.00368941
Capana12g000981	13.6706	2.07073	0.598655	3.45898	0.000542225	0.00376703
Capana09g002072	43.9461	-4.51251	1.306	-3.45521	0.000549856	0.00381224
Capana12g002087	11.1182	3.3357	0.965463	3.45502	0.000550244	0.00381381
Capana06g000664	168.085	-2.03097	0.588771	-3.44951	0.000561606	0.00388011
Capana12g002529	23.6536	-3.72457	1.07985	-3.44915	0.00056235	0.00388287
Capana09g002320	20.3586	-2.86824	0.832476	-3.44543	0.000570142	0.0039288
Capana01g004304	15.6621	2.17772	0.632484	3.44313	0.000575026	0.00395672
Capana05g002424	16.8357	2.39547	0.696068	3.44143	0.000578638	0.00397467
Capana08g000733	9.41781	-3.52162	1.02402	-3.439	0.000583857	0.00400472
Capana01g001247	45.5778	2.01596	0.586931	3.43475	0.000593101	0.00406461
Capana04g002124	26.4806	-3.08532	0.899608	-3.42963	0.000604409	0.00413018
Capana02g001716	66.6176	-2.15561	0.628808	-3.42809	0.000607836	0.00414883
Capana09g000013	9.84964	-4.79878	1.40031	-3.42693	0.000610446	0.00416544
Capana05g002209	14121.7	-2.06362	0.60223	-3.42664	0.000611106	0.00416756
Capana07g000392	9.24664	3.78767	1.10604	3.42454	0.000615848	0.00419579
Capana03g000447	6.76626	-4.2366	1.23776	-3.42279	0.000619815	0.00421847
Capana06g000988	179.251	-2.47205	0.722783	-3.42018	0.000625793	0.00425307
Capana08g002096	508.799	-2.60577	0.762584	-3.41703	0.000633075	0.00429641
Capana11g000352	55.9783	-2.25263	0.659232	-3.41706	0.000633024	0.00429641
Capana01g004494	32.0774	-2.08005	0.609007	-3.41548	0.000636688	0.004316
Capana02g001005	15.6695	-2.37242	0.695302	-3.41207	0.000644714	0.00436293
Capana07g001413	58.9323	-2.50737	0.734975	-3.4115	0.00064606	0.00436831
Capana06g000024	15.8222	2.09265	0.613728	3.40974	0.000650255	0.00439167
Capana01g000094	3.80325	-6.61424	1.94228	-3.40539	0.000660696	0.0044508
Capana02g002865	109.871	-2.28907	0.673401	-3.39927	0.00067567	0.00453751
Capana05g000213	37.9368	2.84028	0.836507	3.3954	0.000685286	0.0045943
Capana10g002496	46.577	-2.14442	0.632047	-3.39281	0.000691792	0.00462984
Capana08g001914	18.5718	2.00661	0.591904	3.39009	0.000698687	0.00466833
Capana03g001613	10.8633	2.5826	0.761861	3.38986	0.000699273	0.00467093
Capana07g001078	7.10055	-4.99013	1.47354	-3.38649	0.000707925	0.00471944
Capana02g001859	366.905	-2.16167	0.638451	-3.38581	0.000709686	0.00472852
Capana03g000780	13.5106	2.94265	0.869228	3.38536	0.00071086	0.00473502
Capana11g000534	11.3646	-3.17094	0.937369	-3.38281	0.000717478	0.00477508
Capana12g000597	103.053	-4.52221	1.33732	-3.38154	0.000720812	0.0047919
Capana12g000682	4.81299	-5.99305	1.77371	-3.37883	0.000727963	0.00483267
Capana03g001586	25.3727	-3.07362	0.912934	-3.36676	0.000760582	0.00501072
Capana07g001475	43.2222	2.40293	0.713731	3.36672	0.000760689	0.00501072
Capana02g002834	105.51	3.07185	0.912439	3.36663	0.000760923	0.00501087
Capana00g000532	7.30921	3.7956	1.12788	3.36524	0.000764763	0.00503058
Capana04g002221	98.979	2.00937	0.59734	3.36386	0.000768614	0.00505078
Capana10g002193	14.6218	-3.01218	0.897682	-3.35551	0.000792179	0.00518222
Capana00g004142	10.3465	2.6959	0.803511	3.35515	0.00079323	0.00518766
Capana00g002497	7.53416	4.83811	1.44301	3.35279	0.000800004	0.00522047
Capana12g001617	6.62399	-5.51614	1.64603	-3.35118	0.000804674	0.00524806
Capana03g000955	72.9611	-2.40201	0.716993	-3.35011	0.00080778	0.00526687
Capana00g001422	24.6191	2.24229	0.669678	3.34831	0.00081305	0.00529832
Capana01g002551	53.2863	-2.72603	0.815099	-3.34441	0.000824567	0.00535484
Capana03g003205	15.1595	2.22071	0.665213	3.33835	0.000842778	0.00545315
Capana04g000530	16.3161	2.03448	0.609444	3.33826	0.00084304	0.00545335
Capana04g000538	100.655	-2.40045	0.719258	-3.33739	0.000845683	0.00546748
Capana07g002012	16.0784	2.44186	0.731774	3.3369	0.000847172	0.00547412
Capana05g001327	170.968	-2.27002	0.680476	-3.33594	0.000850124	0.00548574
Capana01g003963	372.215	-2.42859	0.728798	-3.33232	0.000861255	0.00554216
Capana09g000596	40.7816	-2.08761	0.627138	-3.32879	0.00087223	0.00559646
Capana03g000895	11.3483	2.34977	0.706743	3.32479	0.000884858	0.00566523
Capana02g003594	87.3091	2.34091	0.704131	3.32454	0.000885657	0.00566883
Capana02g003083	12.3306	-3.1402	0.944683	-3.32408	0.000887099	0.005675
Capana02g001201	21.1007	-4.58794	1.38044	-3.32353	0.000888859	0.00568348
Capana11g001239	20.5648	4.60564	1.38611	3.32271	0.000891484	0.00569597
Capana04g000248	28.4328	3.31131	0.996905	3.32159	0.000895075	0.00571512
Capana00g003098	44.9779	-2.41022	0.725771	-3.3209	0.000897267	0.00572616
Capana00g001636	15.4066	2.3473	0.70708	3.3197	0.00090113	0.00574465
Capana12g000600	16.6551	-3.47337	1.04785	-3.31476	0.00091722	0.00583156
Capana00g002035	15.1707	-3.16669	0.956147	-3.31193	0.000926534	0.00588291
Capana01g000563	19.5647	-4.34183	1.31174	-3.30998	0.000933035	0.00592102
Capana04g000823	21.7174	-3.26747	0.987317	-3.30944	0.000934825	0.0059308
Capana02g000604	42.805	2.05705	0.621998	3.30716	0.000942454	0.00597441
Capana02g001926	30.972	-3.0026	0.909028	-3.30309	0.000956257	0.00604899
Capana02g000742	5.25644	4.00416	1.21252	3.30234	0.000958833	0.00606206
Capana06g000238	7.38282	2.98628	0.904837	3.30035	0.000965642	0.00609635
Capana07g002007	10.5194	-4.51831	1.3703	-3.29731	0.000976149	0.00614048
Capana12g002449	20.399	-5.08847	1.54362	-3.29646	0.000979114	0.00615751
Capana03g002366	112.498	2.21799	0.673149	3.29495	0.000984384	0.00618156
Capana05g002468	16.3406	2.12167	0.644238	3.2933	0.000990184	0.00621068
Capana03g002992	25.6088	2.15461	0.654832	3.29033	0.00100071	0.00626676
Capana05g000390	13.4506	2.88841	0.878202	3.28901	0.00100542	0.00629293
Capana03g001471	660.967	-2.36443	0.719256	-3.28733	0.00101143	0.00632893
Capana02g002525	28.2127	2.08407	0.634102	3.28666	0.00101385	0.00633772
Capana12g002882	299.555	2.16852	0.659791	3.28668	0.00101374	0.00633772
Capana02g001445	12.5102	-2.933	0.894077	-3.28047	0.00103633	0.00646429
Capana03g004337	44.4886	-3.18735	0.974401	-3.27109	0.00107134	0.00666169
Capana05g001110	5.34378	-5.02386	1.53889	-3.26461	0.00109616	0.00678328
Capana03g003609	15.9435	-3.8775	1.18786	-3.26427	0.00109747	0.0067886
Capana06g002632	2.85923	6.13099	1.87976	3.26158	0.00110793	0.00684437
Capana00g004637	57.8485	4.2263	1.29668	3.25933	0.00111677	0.00689183
Capana07g001938	6.21968	4.56273	1.40032	3.25834	0.00112066	0.00690866
Capana08g000062	34.8776	3.94622	1.21161	3.25701	0.00112592	0.0069357
Capana02g003609	6.55756	2.99294	0.919224	3.25594	0.00113018	0.00695682
Capana07g001868	16.0661	-2.17601	0.66885	-3.25336	0.00114049	0.00700906
Capana03g001507	10.334	2.56023	0.78824	3.24804	0.00116204	0.00712492
Capana12g000784	15.5969	2.62956	0.809667	3.24771	0.00116338	0.00712901
Capana00g003452	23.7515	2.17322	0.669379	3.24662	0.00116784	0.00715308
Capana04g001422	40.6625	-4.22969	1.30288	-3.24641	0.00116869	0.00715646
Capana07g001553	8.62346	-3.14437	0.968984	-3.24502	0.00117442	0.00718413
Capana01g002213	21.1267	-4.48022	1.38123	-3.24364	0.00118012	0.00720599
Capana08g001844	86.0663	-3.98187	1.22962	-3.2383	0.00120245	0.00731606
Capana09g001637	14.7735	-2.40214	0.742141	-3.23676	0.00120893	0.00734981
Capana03g002433	52.6994	-3.32126	1.02712	-3.23357	0.00122251	0.00742479
Capana01g004443	9.62743	3.423	1.05899	3.23234	0.0012278	0.007455
Capana02g002126	5.26148	-5.09387	1.58042	-3.2231	0.00126809	0.00766437
Capana07g002119	11.3769	-3.23816	1.00574	-3.21967	0.0012834	0.00773326
Capana11g000745	12.3054	3.11221	0.96688	3.21882	0.00128721	0.00774852
Capana08g001547	11.7444	-2.61458	0.812776	-3.21685	0.00129607	0.00779774
Capana00g002632	22.5663	-2.15014	0.668462	-3.21655	0.00129742	0.00780389
Capana02g001133	21.4832	2.26024	0.703953	3.21078	0.00132375	0.00793617
Capana12g002156	9.30211	-4.7976	1.49598	-3.207	0.00134125	0.0080168
Capana08g000734	32.6754	-2.50945	0.782638	-3.2064	0.00134405	0.00802745
Capana07g001046	30.1368	2.15609	0.672499	3.20609	0.0013455	0.00803411
Capana12g000398	10.3188	-4.44445	1.38812	-3.20178	0.00136579	0.00814299
Capana08g001081	82.6587	-4.36449	1.36409	-3.19956	0.00137639	0.00819795
Capana01g002297	28.3498	-2.08626	0.652188	-3.19886	0.00137972	0.0082157
Capana05g000135	10.0033	2.46139	0.770653	3.1939	0.00140364	0.00832892
Capana03g000668	8.21984	3.01074	0.943295	3.19173	0.00141424	0.00838421
Capana01g000362	37.7897	2.07245	0.649666	3.19002	0.00142263	0.00842898
Capana09g001392	19.7019	2.15487	0.675571	3.1897	0.00142418	0.00843607
Capana04g001429	14.7812	2.265	0.711909	3.18159	0.0014647	0.0086266
Capana10g000461	20.5686	2.37958	0.748849	3.17766	0.0014847	0.00872492
Capana09g000058	21.9236	-2.24529	0.70805	-3.1711	0.00151864	0.00888696
Capana11g000204	7.04672	-2.97676	0.93928	-3.1692	0.0015286	0.00892986
Capana01g001580	13.6968	-2.44724	0.773061	-3.16565	0.00154739	0.00901821
Capana03g000809	8.57492	2.71728	0.858371	3.16562	0.00154752	0.00901821
Capana01g003022	6.19319	4.18859	1.324	3.16358	0.00155839	0.00906601
Capana06g001146	218.702	-2.29094	0.724707	-3.1612	0.00157123	0.00913175
Capana07g001537	25.5242	2.94599	0.932286	3.15996	0.0015779	0.00916153
Capana10g002194	16.2952	4.40059	1.39453	3.15561	0.00160164	0.00927632
Capana02g002951	30.5536	2.12259	0.672752	3.15509	0.00160451	0.00928566
Capana02g002655	7.40783	-3.64351	1.15591	-3.15206	0.00162121	0.00935333
Capana10g001467	22.6577	3.61099	1.14612	3.15063	0.0016292	0.00939055
Capana08g002470	3.29691	-7.12187	2.26136	-3.14937	0.00163621	0.00942178
Capana12g000108	16.5706	3.18105	1.01049	3.14803	0.00164377	0.00946302
Capana03g004249	12.6997	-4.01979	1.277	-3.14785	0.00164474	0.00946364
Capana12g000760	3.17145	-4.66206	1.48111	-3.14767	0.00164575	0.00946523
Capana09g000484	66.8547	4.1179	1.31064	3.14189	0.00167859	0.0096149
Capana06g003029	16.4711	-2.25337	0.718628	-3.13565	0.00171474	0.00977683
Capana10g001978	18.7766	-2.93305	0.936757	-3.13106	0.00174174	0.00990275
Capana05g000247	12.605	-3.84855	1.23005	-3.12877	0.00175538	0.00997022

## Sheet: CL6_VS_FL6
Geneid	baseMean	log2FoldChange	lfcSE	stat	pvalue	padj
Capana10g002482	1510.91	3.84678	0.16572	23.2125	3.40632e-119	8.42417e-115
Capana01g000610	1808.79	-4.36379	0.19995	-21.8244	1.36158e-105	1.68367e-101
Capana08g000084	963.413	-5.18219	0.240383	-21.558	4.45058e-103	3.66891e-99
Capana10g000656	435.962	-4.2895	0.214685	-19.9804	8.15199e-89	5.04017e-85
Capana06g001506	3709.11	-5.70708	0.294321	-19.3906	9.25754e-84	4.57896e-80
Capana07g001288	2415.02	-5.81676	0.301717	-19.2789	8.08432e-83	3.33222e-79
Capana09g001642	689.97	-2.92066	0.155336	-18.8022	7.25024e-79	2.56151e-75
Capana07g002431	2829.34	-3.46428	0.184665	-18.7598	1.60908e-78	4.97428e-75
Capana09g000232	550.824	-4.17399	0.224942	-18.5558	7.31427e-77	2.00988e-73
Capana10g002248	978.014	-6.90983	0.375152	-18.4187	9.29665e-76	2.29915e-72
Capana07g000527	455.864	-4.93419	0.268306	-18.3902	1.57456e-75	3.54005e-72
Capana02g003591	873.408	-4.65036	0.260571	-17.8468	3.05967e-71	6.30572e-68
Capana04g000414	1015.83	-3.81174	0.216107	-17.6382	1.25346e-69	2.38456e-66
Capana06g000100	2680.45	3.0635	0.176842	17.3233	3.13705e-67	5.5416e-64
Capana07g002280	454.235	-6.63756	0.383736	-17.2972	4.93718e-67	8.14009e-64
Capana08g002472	1463.09	-6.60038	0.383173	-17.2256	1.70662e-66	2.6379e-63
Capana04g001256	326.988	4.91214	0.290204	16.9265	2.86833e-64	4.17275e-61
Capana09g000081	945.017	3.94521	0.233438	16.9005	4.46089e-64	6.12901e-61
Capana00g004469	1154.94	-6.77601	0.403446	-16.7953	2.63991e-63	3.43619e-60
Capana00g002320	473.463	-4.19961	0.250141	-16.7889	2.94069e-63	3.6363e-60
Capana07g000027	1205.83	-4.135	0.247105	-16.7338	7.43344e-63	8.75411e-60
Capana07g000375	950.065	-3.15333	0.189663	-16.626	4.51952e-62	5.08056e-59
Capana06g002882	260.165	-7.38164	0.450091	-16.4003	1.90152e-60	2.04463e-57
Capana02g002800	948.05	-3.52045	0.215309	-16.3507	4.29929e-60	4.43024e-57
Capana02g002230	1051.86	-4.86519	0.297962	-16.3282	6.21697e-60	6.15008e-57
Capana06g002581	244.557	-4.00231	0.246615	-16.229	3.14515e-59	2.99165e-56
Capana01g004403	3679.75	4.05053	0.249926	16.2069	4.50683e-59	4.12809e-56
Capana08g002474	623.092	-6.4433	0.398913	-16.1521	1.0969e-58	9.68838e-56
Capana12g000704	337.086	6.79857	0.421448	16.1315	1.53296e-58	1.3073e-55
Capana00g002887	942.226	2.17359	0.135096	16.0892	3.03771e-58	2.50419e-55
Capana00g003837	983.195	-2.21139	0.137599	-16.0713	4.05754e-58	3.22486e-55
Capana01g002650	391.053	-4.89317	0.3045	-16.0695	4.17271e-58	3.22486e-55
Capana00g003369	702.876	-2.28277	0.142158	-16.058	5.02671e-58	3.76713e-55
Capana10g002082	607.986	-7.88624	0.491832	-16.0344	7.3474e-58	5.34437e-55
Capana02g003324	1513.67	4.15556	0.259787	15.996	1.36242e-57	9.62685e-55
Capana02g003172	929.537	3.59835	0.225046	15.9894	1.51489e-57	1.04069e-54
Capana05g000884	358.02	5.03258	0.315312	15.9606	2.40363e-57	1.6066e-54
Capana11g001285	777.379	4.61149	0.290339	15.8831	8.29325e-57	5.39738e-54
Capana04g001255	521.762	4.95565	0.314475	15.7585	6.0062e-56	3.8087e-53
Capana04g000591	1107.23	2.39606	0.152362	15.7261	1.00219e-55	6.19627e-53
Capana03g001794	839.814	-2.80882	0.178909	-15.6998	1.5176e-55	9.15408e-53
Capana06g001097	514.708	-4.12161	0.262762	-15.6857	1.89502e-55	1.11585e-52
Capana07g002351	557.116	-2.80972	0.179333	-15.6676	2.51925e-55	1.44892e-52
Capana11g000046	2210.65	-3.41814	0.219042	-15.6049	6.73681e-55	3.78654e-52
Capana00g003691	2711.39	-6.56963	0.421105	-15.6009	7.17437e-55	3.94287e-52
Capana00g003256	823.351	-2.71718	0.175028	-15.5242	2.37782e-54	1.27839e-51
Capana05g002151	390.842	-4.07768	0.262809	-15.5157	2.71471e-54	1.42846e-51
Capana10g001341	465.434	-4.95379	0.319532	-15.5033	3.29694e-54	1.69868e-51
Capana03g000791	13946.7	3.37145	0.218437	15.4344	9.6054e-54	4.84798e-51
Capana01g000246	470.916	-3.35513	0.218312	-15.3686	2.66038e-53	1.31587e-50
Capana08g001588	493.404	-5.57108	0.362877	-15.3525	3.40701e-53	1.65213e-50
Capana02g002837	1070.05	-3.51637	0.231187	-15.2101	3.03288e-52	1.44243e-49
Capana10g001795	385.724	5.20535	0.342744	15.1873	4.29383e-52	2.0036e-49
Capana08g002333	348.117	-3.37051	0.222654	-15.1379	9.11056e-52	4.17247e-49
Capana01g000114	6280.82	-3.80041	0.251685	-15.0999	1.62231e-51	7.29477e-49
Capana08g001042	258.318	3.31189	0.219483	15.0895	1.89748e-51	8.37974e-49
Capana07g001917	355.514	-4.52867	0.300751	-15.0579	3.06345e-51	1.32916e-48
Capana02g003128	512.847	-8.1368	0.541477	-15.027	4.88322e-51	2.08219e-48
Capana02g001962	455.776	-3.58782	0.242628	-14.7873	1.76906e-49	7.41537e-47
Capana10g001522	327.699	5.0234	0.341054	14.729	4.19611e-49	1.72957e-46
Capana03g001299	1417.63	2.61281	0.17871	14.6204	2.08134e-48	8.40145e-46
Capana04g000454	386.985	-6.18281	0.422912	-14.6196	2.10622e-48	8.40145e-46
Capana02g003188	511.982	-3.22695	0.220862	-14.6107	2.40003e-48	9.42146e-46
Capana05g000569	546.96	-5.60597	0.385423	-14.545	6.283e-48	2.42789e-45
Capana00g004030	135.381	-7.9812	0.550128	-14.5079	1.07973e-47	4.10813e-45
Capana08g002313	417.119	2.8125	0.194867	14.4329	3.21163e-47	1.20344e-44
Capana01g004005	441.477	-3.95692	0.274416	-14.4194	3.90711e-47	1.42557e-44
Capana08g001589	180.158	-5.58051	0.38702	-14.4192	3.91974e-47	1.42557e-44
Capana02g002734	431.493	-3.71601	0.257879	-14.4099	4.48464e-47	1.60738e-44
Capana02g000475	133.907	-7.44737	0.517056	-14.4034	4.9249e-47	1.73997e-44
Capana05g002175	1186.95	-3.5173	0.244464	-14.3878	6.17493e-47	2.125e-44
Capana09g002213	360.085	-2.93567	0.204041	-14.3876	6.18657e-47	2.125e-44
Capana01g001692	119.129	-6.1797	0.429759	-14.3795	6.96455e-47	2.35946e-44
Capana01g000186	2838.03	2.47196	0.172685	14.3148	1.7691e-46	5.91237e-44
Capana00g003378	662.752	-4.49138	0.31445	-14.2833	2.78088e-46	9.16986e-44
Capana05g002540	2389.57	-2.23803	0.156775	-14.2754	3.11675e-46	1.01422e-43
Capana09g001774	672.717	-2.49749	0.174994	-14.2719	3.27606e-46	1.05221e-43
Capana03g004591	274.783	-4.10491	0.288086	-14.2489	4.55505e-46	1.44424e-43
Capana01g000855	708.065	-3.10065	0.217791	-14.2368	5.41285e-46	1.69286e-43
Capana01g002997	1068.77	2.50626	0.176051	14.236	5.47608e-46	1.69286e-43
Capana04g001038	203.754	-7.61139	0.536716	-14.1814	1.19396e-45	3.60096e-43
Capana07g000216	2831.48	-3.34061	0.235554	-14.1819	1.18536e-45	3.60096e-43
Capana06g001203	1277.28	-2.1456	0.151332	-14.178	1.2532e-45	3.72257e-43
Capana08g001582	1076.7	-4.85677	0.342571	-14.1774	1.26439e-45	3.72257e-43
Capana10g002081	769.367	-7.75022	0.55101	-14.0655	6.18868e-45	1.77968e-42
Capana04g000542	244.201	-8.40384	0.598243	-14.0475	7.97667e-45	2.26748e-42
Capana08g001015	616.915	-2.93795	0.209904	-13.9966	1.63489e-44	4.59459e-42
Capana09g000936	493.83	-4.75629	0.340154	-13.9828	1.98622e-44	5.45792e-42
Capana01g003248	1590.92	2.4853	0.178505	13.9229	4.60178e-44	1.25062e-41
Capana10g000100	550.585	-3.90193	0.280333	-13.9189	4.8648e-44	1.30773e-41
Capana12g002824	4897.53	-2.33186	0.167546	-13.9177	4.94414e-44	1.31477e-41
Capana08g001251	553.53	2.69119	0.193848	13.883	8.0331e-44	2.11348e-41
Capana02g000306	326.534	-6.00222	0.433157	-13.8569	1.15506e-43	3.00692e-41
Capana11g002255	502.718	-4.14038	0.298909	-13.8516	1.24328e-43	3.20286e-41
Capana07g001980	706.141	-5.80305	0.420081	-13.8141	2.0956e-43	5.34291e-41
Capana05g000833	905.569	2.54013	0.184398	13.7752	3.59312e-43	9.0675e-41
Capana01g004480	1428.94	-3.78839	0.275596	-13.7462	5.37042e-43	1.34157e-40
Capana12g002835	261.457	-4.17371	0.304348	-13.7136	8.41846e-43	2.08197e-40
Capana11g000292	588.884	-3.70146	0.270109	-13.7036	9.66306e-43	2.36611e-40
Capana07g001920	82.7836	-5.17302	0.378347	-13.6727	1.47871e-42	3.58529e-40
Capana02g002751	846.608	2.64598	0.193633	13.665	1.64409e-42	3.94758e-40
Capana02g003080	504.559	-2.3791	0.174523	-13.632	2.58357e-42	6.14369e-40
Capana07g001754	1337.85	3.1512	0.231726	13.5988	4.06951e-42	9.58505e-40
Capana01g004370	304.452	-7.08904	0.52138	-13.5967	4.19089e-42	9.77782e-40
Capana02g003489	4984.86	-2.91326	0.214707	-13.5685	6.15474e-42	1.42255e-39
Capana04g001108	750.849	-3.61406	0.266777	-13.5471	8.23903e-42	1.88666e-39
Capana02g002292	831.326	-2.8885	0.213403	-13.5354	9.6643e-42	2.19273e-39
Capana03g001297	3805.16	2.89331	0.213935	13.5243	1.12428e-41	2.52769e-39
Capana11g002257	2196.8	-3.34345	0.248714	-13.4429	3.38684e-41	7.54593e-39
Capana02g003418	202.341	-4.76294	0.354637	-13.4305	4.00773e-41	8.84958e-39
Capana08g001562	303.802	-4.81018	0.359017	-13.3982	6.19594e-41	1.35603e-38
Capana05g000020	2767.49	-5.95353	0.445586	-13.3611	1.01997e-40	2.21271e-38
Capana08g002717	1516.18	2.20687	0.165903	13.3021	2.24934e-40	4.83725e-38
Capana01g003618	286.118	-6.13025	0.462519	-13.2541	4.2743e-40	9.11274e-38
Capana01g001154	295.866	3.18244	0.240241	13.2469	4.70449e-40	9.94417e-38
Capana00g002739	224.043	-3.19797	0.241583	-13.2376	5.32461e-40	1.11596e-37
Capana02g002298	752.816	-4.41774	0.333893	-13.231	5.80958e-40	1.20737e-37
Capana11g000872	2166.19	2.55521	0.193438	13.2094	7.73978e-40	1.5951e-37
Capana00g004871	252.79	3.43198	0.260271	13.1862	1.05401e-39	2.15428e-37
Capana08g001718	1943.49	4.52481	0.345121	13.1108	2.85597e-39	5.78943e-37
Capana04g000153	1760.46	3.1929	0.244026	13.0843	4.04999e-39	8.14312e-37
Capana08g002141	5179.35	2.34922	0.179825	13.0639	5.29325e-39	1.0557e-36
Capana07g002177	125.311	6.03044	0.463061	13.023	9.0539e-39	1.7913e-36
Capana03g002567	216.005	4.46577	0.342991	13.0201	9.40965e-39	1.8469e-36
Capana10g000271	477.716	-4.67032	0.359395	-12.995	1.30658e-38	2.54434e-36
Capana03g004014	2350.7	-5.22741	0.402417	-12.9901	1.39335e-38	2.6921e-36
Capana00g003219	919.954	-3.73445	0.28759	-12.9853	1.4821e-38	2.84138e-36
Capana11g000038	395.034	3.22329	0.248431	12.9746	1.70546e-38	3.24444e-36
Capana08g000827	872.359	-4.04435	0.312084	-12.9592	2.08475e-38	3.93573e-36
Capana09g000437	494.346	-4.69359	0.362899	-12.9336	2.90919e-38	5.45054e-36
Capana04g000668	459.601	-2.33235	0.180404	-12.9285	3.10852e-38	5.78022e-36
Capana10g001196	796.941	2.94124	0.227877	12.9071	4.10245e-38	7.57147e-36
Capana11g002270	349.288	-3.81973	0.295993	-12.9048	4.23031e-38	7.74962e-36
Capana06g000814	535.57	-5.20263	0.403447	-12.8955	4.77452e-38	8.68225e-36
Capana10g001627	334.528	3.82943	0.297461	12.8737	6.32959e-38	1.14261e-35
Capana02g001806	233.509	-3.27405	0.254423	-12.8685	6.77054e-38	1.21335e-35
Capana00g003407	1157.8	2.39177	0.185938	12.8633	7.24144e-38	1.2884e-35
Capana03g001296	1292.28	-4.57398	0.356454	-12.8319	1.08675e-37	1.91975e-35
Capana01g000175	189.043	-4.69405	0.366378	-12.812	1.40417e-37	2.46287e-35
Capana09g000116	403.212	2.56631	0.200388	12.8067	1.50341e-37	2.61837e-35
Capana03g001270	742.795	3.74337	0.292321	12.8057	1.52391e-37	2.63552e-35
Capana07g000439	384.184	-4.66902	0.365266	-12.7825	2.05274e-37	3.52545e-35
Capana11g000364	1748.92	-3.3975	0.265877	-12.7785	2.16286e-37	3.68894e-35
Capana03g003736	383.269	-5.1267	0.401911	-12.7558	2.89318e-37	4.90077e-35
Capana04g000541	436.188	-2.39176	0.187516	-12.7549	2.92609e-37	4.9228e-35
Capana11g000478	269.59	2.46844	0.193581	12.7514	3.06107e-37	5.11508e-35
Capana03g000098	1314.71	-2.41176	0.189149	-12.7506	3.09499e-37	5.13706e-35
Capana07g002039	523.215	2.93501	0.230205	12.7495	3.13556e-37	5.16971e-35
Capana00g003083	1002.29	-2.89544	0.228005	-12.699	5.98724e-37	9.80598e-35
Capana02g003525	561.564	-2.06119	0.162478	-12.6859	7.07561e-37	1.15123e-34
Capana04g001261	171.967	-6.56087	0.517205	-12.6852	7.14036e-37	1.15417e-34
Capana10g000301	217.226	-2.8015	0.221902	-12.6249	1.53936e-36	2.47207e-34
Capana05g000038	2026.99	-3.8274	0.304477	-12.5704	3.07114e-36	4.90015e-34
Capana08g002709	868.185	4.18809	0.334899	12.5055	6.96213e-36	1.10372e-33
Capana00g003114	604.361	-5.01332	0.401283	-12.4932	8.13015e-36	1.28068e-33
Capana03g000489	548.157	3.40134	0.2724	12.4866	8.83692e-36	1.3832e-33
Capana03g001549	221.654	4.36732	0.349779	12.486	8.90622e-36	1.38335e-33
Capana03g003241	753.056	-2.90899	0.232988	-12.4856	8.94975e-36	1.38335e-33
Capana05g000785	435.604	3.26101	0.261202	12.4846	9.05644e-36	1.39115e-33
Capana08g002722	1369.3	-3.44228	0.276277	-12.4595	1.24136e-35	1.89506e-33
Capana10g000326	3047.03	-3.4094	0.274119	-12.4377	1.63157e-35	2.47548e-33
Capana07g001045	608.159	-2.96888	0.238859	-12.4294	1.80894e-35	2.72786e-33
Capana03g001247	416.839	2.73435	0.220137	12.4211	2.00715e-35	3.00842e-33
Capana01g002745	1495.9	2.85481	0.230148	12.4042	2.47831e-35	3.69224e-33
Capana03g000557	716.435	-3.44906	0.278645	-12.378	3.43903e-35	5.09286e-33
Capana05g002478	765.127	-2.62875	0.21254	-12.3682	3.8821e-35	5.71478e-33
Capana03g001275	234.21	-4.58065	0.371313	-12.3364	5.77073e-35	8.44472e-33
Capana04g000658	922.468	-4.61696	0.374331	-12.3339	5.94949e-35	8.65511e-33
Capana03g001818	1046.07	-4.68834	0.380148	-12.3329	6.02045e-35	8.65649e-33
Capana07g000086	537.443	-3.96398	0.321404	-12.3333	5.99064e-35	8.65649e-33
Capana04g001107	2033.31	-2.20607	0.179068	-12.3198	7.09089e-35	1.01367e-32
Capana00g002886	291.317	3.62488	0.294268	12.3183	7.22163e-35	1.02643e-32
Capana02g003614	372.473	-4.39759	0.357612	-12.2971	9.39013e-35	1.32701e-32
Capana06g002616	2652.15	-3.0552	0.24855	-12.2921	9.98866e-35	1.40358e-32
Capana02g000440	471.423	-2.64028	0.214817	-12.2908	1.01452e-34	1.41752e-32
Capana11g002294	114.283	-6.57794	0.535627	-12.2808	1.14824e-34	1.59535e-32
Capana03g002331	195.261	-3.48321	0.2839	-12.2691	1.32674e-34	1.83306e-32
Capana08g002322	219.498	-6.20079	0.505845	-12.2583	1.51688e-34	2.08412e-32
Capana02g000080	83.9776	-5.42102	0.44245	-12.2523	1.63363e-34	2.23212e-32
Capana06g002177	395.037	2.7341	0.223226	12.2481	1.719e-34	2.33586e-32
Capana03g004566	361.871	-5.27751	0.431461	-12.2317	2.10442e-34	2.84396e-32
Capana04g000310	1127.5	-2.94798	0.241556	-12.2041	2.95471e-34	3.94989e-32
Capana03g002784	486.107	-5.20045	0.42668	-12.1882	3.59324e-34	4.77766e-32
Capana03g001527	230.036	-2.79056	0.229018	-12.1849	3.73958e-34	4.94565e-32
Capana01g001608	432.101	3.15977	0.259367	12.1826	3.84855e-34	5.06268e-32
Capana08g001044	734.218	-4.85915	0.400443	-12.1345	6.93683e-34	9.07697e-32
Capana01g000691	520.478	-2.97972	0.245751	-12.1249	7.79199e-34	1.01423e-31
Capana06g002562	713.296	-2.95052	0.243495	-12.1174	8.54141e-34	1.10596e-31
Capana10g000333	114.334	4.38153	0.361616	12.1165	8.63379e-34	1.1121e-31
Capana08g000853	553.882	-4.79016	0.395589	-12.109	9.46968e-34	1.21344e-31
Capana02g001984	636.293	3.65027	0.302579	12.0639	1.63913e-33	2.08956e-31
Capana12g000852	571.476	-3.1843	0.264501	-12.0389	2.21944e-33	2.81482e-31
Capana12g000575	1065.89	-2.06286	0.171469	-12.0305	2.4562e-33	3.0992e-31
Capana08g001690	537.415	2.78757	0.231863	12.0225	2.70686e-33	3.39814e-31
Capana08g002488	238.282	-3.30806	0.27536	-12.0136	3.01427e-33	3.76494e-31
Capana04g000751	249.158	-5.77508	0.481712	-11.9886	4.0751e-33	5.06438e-31
Capana05g001488	966.451	2.61025	0.218086	11.9689	5.16861e-33	6.39124e-31
Capana01g002104	376.864	-4.11314	0.343965	-11.958	5.89629e-33	7.25479e-31
Capana07g002059	5268.54	2.14491	0.179386	11.957	5.97068e-33	7.30995e-31
Capana12g002476	694.13	-3.94482	0.330285	-11.9437	7.00515e-33	8.5342e-31
Capana02g003700	132.819	-4.26887	0.357466	-11.942	7.14759e-33	8.66506e-31
Capana01g000795	349.795	-3.58821	0.3015	-11.9012	1.16668e-32	1.40747e-30
Capana02g000837	1489.15	-2.79279	0.23485	-11.8918	1.30507e-32	1.56679e-30
Capana03g001831	474.096	-7.42301	0.625554	-11.8663	1.77115e-32	2.11606e-30
Capana00g000985	928.292	-2.28734	0.193162	-11.8415	2.38014e-32	2.82997e-30
Capana03g003678	446.444	4.98488	0.421102	11.8377	2.49234e-32	2.94919e-30
Capana00g002884	809.75	-2.74721	0.232738	-11.8039	3.7279e-32	4.39022e-30
Capana01g004472	349.528	-6.58792	0.55822	-11.8017	3.82674e-32	4.48526e-30
Capana00g003486	695.855	5.18604	0.439538	11.7988	3.9575e-32	4.61665e-30
Capana12g002356	118.373	-5.03753	0.428138	-11.7661	5.8339e-32	6.74197e-30
Capana08g002261	262.561	-3.02371	0.257036	-11.7638	5.99788e-32	6.89924e-30
Capana08g002528	313.668	-3.90194	0.332596	-11.7318	8.76163e-32	1.00317e-29
Capana09g001251	267.339	-5.05139	0.430648	-11.7297	8.97442e-32	1.02279e-29
Capana06g001665	256.939	-5.73242	0.489479	-11.7113	1.1159e-31	1.26593e-29
Capana01g000541	2716.28	2.76737	0.236942	11.6795	1.62195e-31	1.83162e-29
Capana02g002810	461.125	-3.51667	0.301252	-11.6735	1.74055e-31	1.95662e-29
Capana05g001374	425.742	2.21357	0.18972	11.6676	1.86672e-31	2.08895e-29
Capana08g001155	531.279	3.29126	0.282686	11.6428	2.49614e-31	2.76825e-29
Capana01g001447	760.648	3.68382	0.317118	11.6166	3.39455e-31	3.74779e-29
Capana02g002058	1288.28	-2.65093	0.228416	-11.6057	3.85454e-31	4.23674e-29
Capana11g000141	1832.78	-4.02832	0.347195	-11.6025	4.00416e-31	4.38173e-29
Capana02g002210	567.373	3.53502	0.304721	11.6008	4.08072e-31	4.44582e-29
Capana04g002367	107.106	-5.66855	0.489048	-11.591	4.57812e-31	4.96585e-29
Capana01g000413	715.76	-2.75365	0.237692	-11.585	4.91223e-31	5.305e-29
Capana06g002960	2234.94	3.54265	0.306017	11.5766	5.41278e-31	5.82015e-29
Capana05g001891	214.634	-5.53506	0.479839	-11.5352	8.76382e-31	9.3826e-29
Capana12g002105	1168.33	3.19265	0.276954	11.5277	9.56183e-31	1.01928e-28
Capana08g002527	1365.83	-3.86915	0.335928	-11.5178	1.07325e-30	1.13916e-28
Capana07g001250	363.601	3.60526	0.313579	11.4971	1.36358e-30	1.44115e-28
Capana03g000729	1438.34	-2.57629	0.22424	-11.489	1.4984e-30	1.57689e-28
Capana12g002811	351.175	2.80923	0.244602	11.4849	1.57125e-30	1.64655e-28
Capana06g000284	922.236	-6.67478	0.581273	-11.483	1.60548e-30	1.67532e-28
Capana00g000624	1276.32	2.13303	0.185856	11.4768	1.72581e-30	1.79332e-28
Capana03g001365	2412.16	2.0462	0.178507	11.4629	2.02656e-30	2.09703e-28
Capana04g000586	636.835	-3.10489	0.271421	-11.4394	2.65651e-30	2.73742e-28
Capana03g002125	142.49	5.04959	0.441639	11.4338	2.83589e-30	2.91014e-28
Capana00g000688	440.119	-5.36956	0.469923	-11.4265	3.08449e-30	3.15218e-28
Capana05g002266	6130.52	-4.94676	0.43332	-11.416	3.48055e-30	3.54229e-28
Capana03g004112	277.658	3.3047	0.290096	11.3918	4.59631e-30	4.65866e-28
Capana00g003858	188.033	-6.85669	0.602303	-11.3841	5.01694e-30	5.06424e-28
Capana02g002138	58.9206	-6.68986	0.588036	-11.3766	5.46833e-30	5.49745e-28
Capana09g001785	25196.7	3.60384	0.317039	11.3672	6.09091e-30	6.09855e-28
Capana02g003168	420.251	-2.79446	0.245931	-11.3628	6.40861e-30	6.39078e-28
Capana04g001246	1863.94	-2.63806	0.232247	-11.3589	6.70128e-30	6.6558e-28
Capana00g004561	189.123	-7.46818	0.658284	-11.3449	7.85963e-30	7.77506e-28
Capana03g000831	343.567	-3.96521	0.350116	-11.3254	9.82287e-30	9.67847e-28
Capana00g003659	589.497	-2.84901	0.251834	-11.3131	1.1306e-29	1.10956e-27
Capana10g002137	577.759	-3.63969	0.321958	-11.3049	1.24136e-29	1.21344e-27
Capana00g004478	590.857	-4.95097	0.438031	-11.3028	1.27111e-29	1.23763e-27
Capana00g001883	1332.14	2.61076	0.23116	11.2942	1.40244e-29	1.36015e-27
Capana07g000461	1823.8	-2.70694	0.239789	-11.2888	1.49016e-29	1.43958e-27
Capana07g002108	234.441	-2.74331	0.24332	-11.2745	1.7544e-29	1.68825e-27
Capana02g002513	423.521	3.93882	0.349486	11.2703	1.83894e-29	1.76274e-27
Capana00g004277	239.736	-4.20577	0.373196	-11.2696	1.85421e-29	1.77052e-27
Capana03g000857	1029.16	3.25292	0.288703	11.2674	1.9015e-29	1.80869e-27
Capana10g001976	133.331	4.33532	0.385148	11.2562	2.15785e-29	2.04466e-27
Capana09g000233	235.354	2.78383	0.247785	11.2349	2.74807e-29	2.59399e-27
Capana07g001199	318.153	-2.28651	0.203719	-11.2238	3.11531e-29	2.92946e-27
Capana05g000415	1814.53	-4.80317	0.427965	-11.2233	3.13432e-29	2.93617e-27
Capana06g001739	1132.84	-3.04347	0.271431	-11.2127	3.53355e-29	3.29767e-27
Capana10g000864	2158.27	-2.71903	0.242735	-11.2017	4.00141e-29	3.70632e-27
Capana12g000116	9544.29	3.57552	0.319194	11.2017	3.998e-29	3.70632e-27
Capana02g002823	1286.58	2.64979	0.236667	11.1963	4.25221e-29	3.90935e-27
Capana08g002319	1702.75	-2.97355	0.265578	-11.1965	4.2398e-29	3.90935e-27
Capana02g002207	12545.1	2.85498	0.255265	11.1844	4.86091e-29	4.45242e-27
Capana01g001581	158.748	-2.66394	0.238292	-11.1793	5.14916e-29	4.69904e-27
Capana06g001110	1290.64	-3.12368	0.279477	-11.1769	5.29336e-29	4.81287e-27
Capana10g002083	417.535	-4.6864	0.419329	-11.1759	5.34832e-29	4.84503e-27
Capana08g002820	209.324	-5.22132	0.46752	-11.1681	5.84023e-29	5.27134e-27
Capana02g003074	555.908	-3.91402	0.350842	-11.1561	6.68768e-29	6.01429e-27
Capana06g000974	803.734	-2.02278	0.181406	-11.1505	7.11911e-29	6.37908e-27
Capana10g000571	294.284	-3.85064	0.345736	-11.1375	8.23925e-29	7.35614e-27
Capana03g000785	658.306	-2.51764	0.226094	-11.1353	8.44191e-29	7.50996e-27
Capana07g001709	468.172	-2.06303	0.185297	-11.1336	8.60645e-29	7.62889e-27
Capana09g001828	504.126	-2.20861	0.198531	-11.1248	9.50278e-29	8.39333e-27
Capana11g000622	501.42	-2.07418	0.186617	-11.1146	1.06485e-28	9.37181e-27
Capana06g002344	153.497	-9.29426	0.836671	-11.1086	1.13911e-28	9.98979e-27
Capana03g001987	379.142	-2.24265	0.201961	-11.1043	1.19523e-28	1.04449e-26
Capana02g001090	950.894	-4.2277	0.3813	-11.0876	1.44118e-28	1.25059e-26
Capana03g000749	803.319	-2.12712	0.19198	-11.0799	1.57054e-28	1.35808e-26
Capana05g001033	2165.6	2.41808	0.218574	11.063	1.89623e-28	1.634e-26
Capana00g002502	149.363	-3.54224	0.321249	-11.0264	2.84909e-28	2.44656e-26
Capana07g001387	210.694	-3.93724	0.357091	-11.0259	2.8668e-28	2.45325e-26
Capana03g003686	276.098	-4.33051	0.392914	-11.0215	3.00958e-28	2.56655e-26
Capana04g002426	83.9767	-4.43959	0.402873	-11.0198	3.06646e-28	2.60607e-26
Capana11g001836	1907.35	3.45996	0.314265	11.0097	3.43108e-28	2.90596e-26
Capana02g003266	1172.89	-2.06026	0.187195	-11.006	3.5763e-28	3.01862e-26
Capana02g001368	716.704	-2.77891	0.252597	-11.0013	3.76509e-28	3.16716e-26
Capana01g002924	956.694	2.37666	0.21613	10.9965	3.97422e-28	3.32196e-26
Capana09g002222	1168.6	-2.14578	0.195134	-10.9964	3.97598e-28	3.32196e-26
Capana01g002948	1182.92	-2.7927	0.254126	-10.9894	4.29752e-28	3.57851e-26
Capana12g002172	157.651	-4.06606	0.370519	-10.974	5.09848e-28	4.23122e-26
Capana00g002648	432.619	-3.15308	0.287649	-10.9615	5.85017e-28	4.83881e-26
Capana00g001365	4158.12	2.66526	0.243181	10.96	5.94961e-28	4.90466e-26
Capana09g001078	644.106	2.3219	0.212239	10.94	7.41903e-28	6.09568e-26
Capana06g001341	487.803	2.32286	0.212446	10.9339	7.93739e-28	6.49999e-26
Capana11g001426	428.311	3.15522	0.288591	10.9332	7.99898e-28	6.5288e-26
Capana00g003966	178.144	-3.64968	0.334053	-10.9255	8.70959e-28	7.06219e-26
Capana02g002049	237.5	-6.38882	0.58478	-10.9252	8.73875e-28	7.06268e-26
Capana11g000479	305.209	-2.16887	0.198626	-10.9194	9.31561e-28	7.50437e-26
Capana12g000508	223.311	-3.42482	0.313971	-10.9081	1.05445e-27	8.46679e-26
Capana11g002166	182.741	-4.74313	0.435055	-10.9024	1.12312e-27	8.98894e-26
Capana08g002490	219.36	-3.98315	0.36536	-10.902	1.12756e-27	8.99535e-26
Capana04g002338	79.1931	4.57558	0.419722	10.9015	1.13426e-27	9.01975e-26
Capana03g004426	120.461	3.16551	0.290468	10.898	1.17832e-27	9.34009e-26
Capana12g002365	108.79	-6.33429	0.581697	-10.8893	1.29603e-27	1.02403e-25
Capana03g003603	295.382	3.29572	0.303453	10.8607	1.77367e-27	1.39696e-25
Capana00g003817	136.886	-4.33178	0.399039	-10.8555	1.87724e-27	1.47384e-25
Capana02g000893	426.956	3.12753	0.288133	10.8545	1.89876e-27	1.48602e-25
Capana00g003859	334.374	-2.78681	0.256834	-10.8506	1.98132e-27	1.54574e-25
Capana00g003839	317.35	-4.28799	0.395371	-10.8455	2.09538e-27	1.62959e-25
Capana01g000661	322.552	-5.33311	0.492095	-10.8376	2.28482e-27	1.77135e-25
Capana06g000165	275.298	3.13806	0.289856	10.8263	2.58446e-27	1.99738e-25
Capana02g001689	570.835	-2.26037	0.208911	-10.8198	2.77392e-27	2.13713e-25
Capana04g001328	1713.24	3.20876	0.296638	10.8171	2.85754e-27	2.19471e-25
Capana05g000386	469.343	2.83259	0.262374	10.796	3.59537e-27	2.74435e-25
Capana03g001925	389.485	-2.90007	0.268657	-10.7947	3.64678e-27	2.77503e-25
Capana10g000370	435.574	3.33375	0.30967	10.7655	5.00947e-27	3.80028e-25
Capana09g000311	860.252	-4.15802	0.386357	-10.7621	5.19708e-27	3.93055e-25
Capana04g002386	240.9	2.97061	0.276359	10.7491	5.98413e-27	4.512e-25
Capana03g002719	361.05	-3.54392	0.329846	-10.7442	6.31214e-27	4.74485e-25
Capana08g002393	5499.27	2.03375	0.189349	10.7408	6.5504e-27	4.90903e-25
Capana00g003122	332.799	2.52577	0.235304	10.7341	7.04135e-27	5.26101e-25
Capana08g002792	707.438	-5.83154	0.544825	-10.7035	9.79894e-27	7.29933e-25
Capana08g002397	882.482	2.32507	0.217285	10.7005	1.01186e-26	7.51484e-25
Capana04g002496	912.01	-2.61571	0.24502	-10.6755	1.3255e-26	9.78533e-25
Capana12g002599	215.77	2.84598	0.266671	10.6722	1.37277e-26	1.01041e-24
Capana07g000552	443.982	2.63792	0.247306	10.6666	1.45849e-26	1.07033e-24
Capana02g003002	171.153	-3.03179	0.284435	-10.659	1.58321e-26	1.15841e-24
Capana00g003093	195.976	-4.01657	0.377046	-10.6527	1.69317e-26	1.23522e-24
Capana00g004174	640.338	4.57393	0.429469	10.6502	1.73974e-26	1.26546e-24
Capana02g002052	384.579	-3.01871	0.283538	-10.6466	1.80895e-26	1.31194e-24
Capana12g001095	964.393	-3.35363	0.315064	-10.6443	1.85415e-26	1.33688e-24
Capana12g002179	373.093	-2.04868	0.192681	-10.6325	2.10395e-26	1.51258e-24
Capana03g000176	582.959	3.66928	0.3453	10.6264	2.24671e-26	1.61054e-24
Capana03g003731	465.537	-4.6737	0.440385	-10.6128	2.59904e-26	1.85771e-24
Capana10g002474	134.708	-7.24913	0.683324	-10.6086	2.7172e-26	1.93657e-24
Capana04g000804	9328.12	2.49738	0.235683	10.5963	3.09872e-26	2.19583e-24
Capana02g003592	975.279	2.69367	0.254236	10.5951	3.13905e-26	2.21805e-24
Capana06g000463	1471.49	3.61913	0.342757	10.5589	4.62082e-26	3.25577e-24
Capana02g000273	672.75	-2.08034	0.197163	-10.5514	5.0061e-26	3.51721e-24
Capana09g002326	329.655	2.35489	0.223327	10.5446	5.38079e-26	3.76975e-24
Capana01g002606	144.686	-5.57578	0.529646	-10.5274	6.46075e-26	4.51358e-24
Capana05g002503	61.1717	4.30876	0.409375	10.5252	6.61208e-26	4.60629e-24
Capana04g000123	4903.91	2.0761	0.197508	10.5115	7.64906e-26	5.31373e-24
Capana01g002809	123.003	-5.68315	0.540776	-10.5093	7.8303e-26	5.40925e-24
Capana04g001357	927.155	4.21932	0.401771	10.5018	8.47457e-26	5.83801e-24
Capana10g000620	227.744	-3.20891	0.305969	-10.4877	9.83846e-26	6.75875e-24
Capana10g002246	140.597	-3.69197	0.352417	-10.4761	1.11205e-25	7.61832e-24
Capana03g001081	2662.37	-2.32098	0.221762	-10.4661	1.23654e-25	8.42449e-24
Capana03g000716	143.982	-2.94839	0.281716	-10.4658	1.24028e-25	8.42674e-24
Capana09g001909	944.014	-2.33307	0.223067	-10.4591	1.33172e-25	9.02322e-24
Capana03g002184	470.972	-2.14178	0.205008	-10.4473	1.50775e-25	1.01602e-23
Capana01g002944	502.866	5.41649	0.51963	10.4237	1.93233e-25	1.29508e-23
Capana12g000456	144.403	3.34933	0.32141	10.4207	1.99389e-25	1.33273e-23
Capana06g002463	402.93	-2.66353	0.256268	-10.3935	2.65354e-25	1.76411e-23
Capana08g002326	465.325	2.86489	0.275884	10.3844	2.92039e-25	1.9363e-23
Capana08g001410	292.452	-5.78737	0.557826	-10.3749	3.22679e-25	2.13373e-23
Capana05g002561	109.443	-2.82074	0.271944	-10.3725	3.30647e-25	2.18059e-23
Capana05g002051	1012.92	-2.43504	0.235125	-10.3563	3.91633e-25	2.57592e-23
Capana03g004482	2100.75	-2.55454	0.247155	-10.3358	4.85553e-25	3.1852e-23
Capana10g000432	663.394	3.3638	0.325734	10.3268	5.32917e-25	3.48666e-23
Capana09g000324	2903.7	2.45301	0.237672	10.321	5.66278e-25	3.69515e-23
Capana08g001407	156.678	-3.20051	0.310694	-10.3012	6.96116e-25	4.53043e-23
Capana02g001505	2316.74	2.32645	0.226105	10.2892	7.87923e-25	5.11447e-23
Capana01g000378	474.243	3.15921	0.307346	10.279	8.76301e-25	5.67325e-23
Capana03g000868	431.975	2.29847	0.223631	10.278	8.85831e-25	5.71997e-23
Capana09g001992	218.678	-3.9898	0.38843	-10.2716	9.46045e-25	6.09287e-23
Capana03g000473	364.892	-6.09485	0.594022	-10.2603	1.06369e-24	6.83278e-23
Capana06g000919	261.862	-4.44215	0.433044	-10.258	1.08988e-24	6.98287e-23
Capana12g002920	227.551	-3.02339	0.294927	-10.2513	1.16746e-24	7.46057e-23
Capana03g002158	1747.08	-3.34581	0.326719	-10.2407	1.30342e-24	8.30796e-23
Capana02g001615	246.492	-4.84632	0.473336	-10.2386	1.33108e-24	8.46248e-23
Capana00g004036	388.213	2.02545	0.19802	10.2285	1.47805e-24	9.34878e-23
Capana02g002259	533.339	2.74685	0.268762	10.2204	1.60702e-24	1.01128e-22
Capana04g000335	2926.72	-4.80093	0.470375	-10.2066	1.85229e-24	1.16267e-22
Capana08g000147	300.486	2.8864	0.282913	10.2024	1.93365e-24	1.21066e-22
Capana01g001469	982.394	3.28797	0.322536	10.1941	2.10631e-24	1.31544e-22
Capana00g002332	171.91	-2.93515	0.288398	-10.1774	2.50127e-24	1.55816e-22
Capana09g000181	465.621	-3.35298	0.329787	-10.1671	2.7804e-24	1.72769e-22
Capana04g000412	2141.9	2.57321	0.253131	10.1655	2.82581e-24	1.7515e-22
Capana00g003124	164.373	-4.07252	0.401516	-10.1428	3.56567e-24	2.20456e-22
Capana08g001792	188.345	-2.43286	0.239904	-10.141	3.63393e-24	2.24116e-22
Capana02g002735	124.97	-3.7145	0.366685	-10.1299	4.06922e-24	2.50338e-22
Capana03g000352	623.372	3.1376	0.310714	10.098	5.63684e-24	3.45061e-22
Capana05g000378	993.874	2.03236	0.201584	10.082	6.63894e-24	4.05401e-22
Capana03g000696	64.1965	-5.37973	0.533818	-10.0779	6.92241e-24	4.2167e-22
Capana08g001693	682.47	2.25875	0.224654	10.0544	8.78961e-24	5.34093e-22
Capana01g004425	410.995	-4.38297	0.437577	-10.0165	1.29044e-23	7.80289e-22
Capana06g000102	1587.39	2.24061	0.223704	10.0159	1.29742e-23	7.826e-22
Capana04g000551	911.658	-2.65296	0.265056	-10.009	1.39087e-23	8.34896e-22
Capana10g001751	3024.3	-2.50953	0.250918	-10.0014	1.50314e-23	9.00101e-22
Capana10g000608	621.436	2.2717	0.227198	9.99875	1.54326e-23	9.21892e-22
Capana01g000115	2747.67	3.17047	0.317459	9.98704	1.73696e-23	1.0351e-21
Capana05g002063	101.716	-5.35346	0.536813	-9.97268	2.0074e-23	1.19339e-21
Capana10g000101	195.834	-4.19694	0.421021	-9.96847	2.09424e-23	1.24203e-21
Capana00g001503	6622.95	-2.49508	0.250422	-9.96349	2.20198e-23	1.3028e-21
Capana00g002831	470.321	3.13225	0.314542	9.95812	2.32421e-23	1.37184e-21
Capana05g001701	312.128	-4.7904	0.481174	-9.95566	2.38243e-23	1.40285e-21
Capana06g001415	1098.89	-2.40864	0.241949	-9.95518	2.39387e-23	1.40624e-21
Capana03g000445	7478.8	-2.90587	0.292196	-9.94492	2.65382e-23	1.55525e-21
Capana08g000842	609.682	-5.05054	0.508178	-9.93854	2.82952e-23	1.6543e-21
Capana05g002410	286.275	-3.32614	0.334917	-9.93126	3.04383e-23	1.7754e-21
Capana03g000909	157.479	-2.90499	0.292523	-9.93082	3.05717e-23	1.77899e-21
Capana01g000225	1949.02	-2.71396	0.273663	-9.91717	3.50561e-23	2.03515e-21
Capana06g000752	751.534	-2.96611	0.299363	-9.90806	3.84019e-23	2.22416e-21
Capana01g000293	633.451	3.35499	0.338914	9.89922	4.19519e-23	2.41282e-21
Capana09g002199	6456.07	2.2028	0.222609	9.89539	4.35926e-23	2.50137e-21
Capana02g001812	766.277	2.20898	0.223246	9.89486	4.3822e-23	2.50871e-21
Capana01g003355	230.878	3.72874	0.377041	9.88947	4.62493e-23	2.64155e-21
Capana02g002450	132.933	-3.07452	0.311147	-9.88125	5.0202e-23	2.85413e-21
Capana06g000572	1457.79	-3.39198	0.34327	-9.88137	5.01419e-23	2.85413e-21
Capana02g002452	6423.83	2.46504	0.249579	9.8768	5.24821e-23	2.97691e-21
Capana03g003391	160.596	3.17324	0.321649	9.86552	5.87283e-23	3.32359e-21
Capana00g003399	151.303	-5.83434	0.59143	-9.8648	5.91498e-23	3.3398e-21
Capana00g003094	156.801	-6.82669	0.692354	-9.86011	6.19788e-23	3.49157e-21
Capana09g000194	191.266	3.26814	0.331466	9.85966	6.22576e-23	3.4993e-21
Capana02g001869	191.556	3.13821	0.318428	9.85533	6.50033e-23	3.64535e-21
Capana02g003581	1252.83	2.71266	0.275296	9.8536	6.61348e-23	3.70041e-21
Capana10g002334	1292.69	2.53971	0.257914	9.84714	7.05232e-23	3.93704e-21
Capana02g001952	237.461	-5.21994	0.530725	-9.83549	7.91818e-23	4.41046e-21
Capana09g000469	1008.2	-2.93309	0.298233	-9.83488	7.96647e-23	4.42739e-21
Capana08g002782	526.592	-2.25887	0.229858	-9.82724	8.59452e-23	4.76572e-21
Capana06g000431	846.745	-2.38348	0.242556	-9.82651	8.65627e-23	4.78922e-21
Capana02g003476	223.185	2.26583	0.230677	9.82253	9.00582e-23	4.97149e-21
Capana02g000218	855.66	3.20507	0.32637	9.82035	9.20229e-23	5.06864e-21
Capana08g002649	168.941	3.28842	0.335196	9.81041	1.0155e-22	5.58099e-21
Capana02g001122	8215.63	-3.32167	0.338622	-9.8094	1.02575e-22	5.62478e-21
Capana08g002793	645.007	-4.12674	0.420965	-9.80304	1.09251e-22	5.97765e-21
Capana08g002739	136.182	2.74349	0.279933	9.80054	1.1198e-22	6.11341e-21
Capana07g001899	144.911	-4.30682	0.440388	-9.77961	1.37738e-22	7.50308e-21
Capana03g004113	2444.23	3.1175	0.319212	9.76625	1.57156e-22	8.54201e-21
Capana02g002266	1374.92	2.18162	0.223441	9.76378	1.61046e-22	8.73428e-21
Capana09g002242	628.818	3.93171	0.403064	9.75456	1.76358e-22	9.54379e-21
Capana01g004101	263.759	-2.49615	0.255944	-9.75273	1.79569e-22	9.69631e-21
Capana12g000581	717.337	2.94901	0.302754	9.74061	2.02338e-22	1.0902e-20
Capana02g000894	929.847	2.63244	0.270383	9.73597	2.11795e-22	1.13867e-20
Capana02g003034	1515.43	-2.00919	0.20643	-9.73303	2.17996e-22	1.16947e-20
Capana10g000705	121.409	-3.60639	0.370599	-9.73126	2.21837e-22	1.1875e-20
Capana02g002589	466.337	2.60338	0.267669	9.72612	2.33315e-22	1.24624e-20
Capana04g000022	160.432	3.40811	0.350481	9.72411	2.37966e-22	1.26835e-20
Capana11g001694	451.951	-3.11148	0.320306	-9.71411	2.62533e-22	1.39628e-20
Capana02g003534	1203.94	-4.64774	0.47855	-9.71213	2.6768e-22	1.4206e-20
Capana03g000989	168.261	-4.89177	0.50395	-9.70686	2.819e-22	1.49286e-20
Capana03g000103	1053.52	-3.65042	0.376178	-9.70396	2.90022e-22	1.5326e-20
Capana02g003558	368.484	-2.36617	0.244218	-9.68877	3.36549e-22	1.77467e-20
Capana11g002035	424.16	2.58679	0.267151	9.68287	3.56554e-22	1.87616e-20
Capana03g000986	236.159	-5.25313	0.543535	-9.66475	4.2565e-22	2.23498e-20
Capana02g002900	485.86	-3.89037	0.40281	-9.65808	4.54288e-22	2.3803e-20
Capana10g000627	529.963	3.65917	0.378946	9.65616	4.62905e-22	2.42032e-20
Capana00g000113	77.2305	-4.63905	0.480562	-9.65338	4.75596e-22	2.48143e-20
Capana02g002516	1119.77	2.85545	0.296313	9.6366	5.60128e-22	2.90409e-20
Capana07g001696	443.556	3.69618	0.383646	9.63435	5.72511e-22	2.96208e-20
Capana04g000629	298.734	-2.03756	0.211621	-9.6283	6.07238e-22	3.1352e-20
Capana02g002252	146.435	-5.41872	0.564057	-9.6067	7.49143e-22	3.84379e-20
Capana02g002075	390.371	-2.1831	0.227254	-9.60644	7.50986e-22	3.84527e-20
Capana02g001021	176.256	-5.51073	0.574033	-9.60002	7.99266e-22	4.08402e-20
Capana07g001181	138.305	3.78046	0.393833	9.59916	8.0601e-22	4.10153e-20
Capana11g001697	1905.03	-3.35075	0.349064	-9.59924	8.05332e-22	4.10153e-20
Capana02g003203	1668.98	4.11389	0.428734	9.59543	8.35719e-22	4.24398e-20
Capana02g003274	533.893	2.80839	0.292709	9.59448	8.43412e-22	4.27427e-20
Capana01g001689	184.178	2.72504	0.284062	9.59312	8.54625e-22	4.32224e-20
Capana02g003199	2031.64	3.77806	0.394577	9.57495	1.01902e-21	5.14313e-20
Capana06g000398	327.023	-2.73171	0.28537	-9.5725	1.04355e-21	5.25621e-20
Capana00g002533	50.5558	-4.84827	0.506625	-9.56975	1.07163e-21	5.38666e-20
Capana12g000376	184.086	-3.02189	0.315796	-9.56913	1.07813e-21	5.40834e-20
Capana06g002656	751	-4.51024	0.472626	-9.54293	1.38851e-21	6.93724e-20
Capana03g003571	1435.99	2.69365	0.282516	9.5345	1.50612e-21	7.50964e-20
Capana05g000005	593.451	2.7678	0.290446	9.52951	1.58032e-21	7.84799e-20
Capana08g000767	126.04	-5.84558	0.613791	-9.52372	1.67092e-21	8.28127e-20
Capana02g003359	934.956	-6.15837	0.647324	-9.51358	1.8422e-21	9.0756e-20
Capana01g001386	1562.34	2.35138	0.247363	9.50578	1.98545e-21	9.76186e-20
Capana08g002622	356.301	2.52092	0.265578	9.49218	2.26263e-21	1.11026e-19
Capana00g004151	18327.3	-3.06812	0.32328	-9.49058	2.29744e-21	1.12511e-19
Capana06g002884	158.191	-3.43491	0.362037	-9.48771	2.36156e-21	1.15423e-19
Capana11g000342	780.244	-4.89457	0.516453	-9.47727	2.61016e-21	1.27321e-19
Capana08g002323	142.048	-4.22977	0.446456	-9.4741	2.6906e-21	1.30987e-19
Capana11g001277	408.042	-2.43701	0.257279	-9.47225	2.73879e-21	1.33071e-19
Capana02g001704	1441.63	3.3523	0.35396	9.47085	2.77567e-21	1.34598e-19
Capana08g001495	1294.81	-3.16185	0.33406	-9.46491	2.93802e-21	1.42192e-19
Capana00g003400	135.064	-2.66814	0.281939	-9.46354	2.97699e-21	1.43797e-19
Capana06g001129	5786.41	2.74872	0.290631	9.45776	3.14607e-21	1.51667e-19
Capana03g004093	371.994	-4.97079	0.526625	-9.43895	3.76535e-21	1.81169e-19
Capana01g002915	175.088	-3.58143	0.37951	-9.43698	3.83688e-21	1.84252e-19
Capana06g000920	899.508	-2.23465	0.236825	-9.43586	3.87784e-21	1.85858e-19
Capana02g001888	27641.6	3.27622	0.347287	9.43376	3.95635e-21	1.89254e-19
Capana01g001068	611.728	-2.39608	0.254099	-9.42971	4.1124e-21	1.96339e-19
Capana01g000349	1881.87	3.72023	0.394585	9.4282	4.172e-21	1.98801e-19
Capana06g002369	5213.04	-3.0762	0.326324	-9.42682	4.22729e-21	2.01048e-19
Capana03g000734	2108.56	-2.62083	0.278348	-9.41567	4.70066e-21	2.23132e-19
Capana02g001966	1098.11	3.01005	0.319821	9.41168	4.88266e-21	2.31328e-19
Capana12g000374	107.468	3.0141	0.320425	9.40657	5.12574e-21	2.4238e-19
Capana00g004604	66.2357	-5.53299	0.588725	-9.39826	5.54747e-21	2.60826e-19
Capana05g001829	275.152	2.44236	0.260123	9.38923	6.04432e-21	2.8321e-19
Capana07g000941	918.151	-2.02789	0.215982	-9.38919	6.04646e-21	2.8321e-19
Capana06g001661	164.805	-3.53275	0.376296	-9.38822	6.102e-21	2.85272e-19
Capana00g000074	318.067	2.84771	0.303397	9.38608	6.22752e-21	2.9059e-19
Capana07g000311	70.0411	-3.95559	0.421799	-9.37791	6.72945e-21	3.12244e-19
Capana03g001721	884.777	-2.1301	0.227346	-9.36941	7.29405e-21	3.37808e-19
Capana03g002517	838.507	-2.98888	0.319144	-9.36529	7.58445e-21	3.506e-19
Capana10g002161	387.082	2.8474	0.304358	9.35545	8.32416e-21	3.84076e-19
Capana02g001361	1063.66	-2.63231	0.281571	-9.34864	8.87847e-21	4.08129e-19
Capana08g000942	1229.91	3.12394	0.334326	9.34398	9.27835e-21	4.2572e-19
Capana09g002246	395.806	-2.15718	0.230904	-9.34232	9.42477e-21	4.31637e-19
Capana00g000229	127.487	-3.77701	0.404593	-9.33533	1.00673e-20	4.58515e-19
Capana02g001365	2795.62	-2.79555	0.299478	-9.33474	1.01241e-20	4.60255e-19
Capana08g002342	245.547	-2.36112	0.253142	-9.32724	1.0866e-20	4.93079e-19
Capana02g003323	505.081	3.19249	0.342374	9.32457	1.11434e-20	5.03817e-19
Capana03g001154	374.421	-4.8582	0.522359	-9.30049	1.39805e-20	6.29783e-19
Capana02g002466	162.235	-2.59182	0.278809	-9.29602	1.45798e-20	6.54397e-19
Capana12g002658	319.256	-2.97476	0.32012	-9.29263	1.5052e-20	6.74367e-19
Capana01g001351	140.549	-2.67863	0.288435	-9.28679	1.59014e-20	7.11137e-19
Capana00g000648	70.7665	-4.07796	0.439565	-9.27727	1.73884e-20	7.76231e-19
Capana03g000871	257.905	-2.61365	0.281733	-9.27706	1.74217e-20	7.76318e-19
Capana08g001435	250.831	-2.28649	0.246525	-9.27488	1.7782e-20	7.90949e-19
Capana01g000958	7038.71	-2.52762	0.272558	-9.27369	1.79814e-20	7.98381e-19
Capana06g000269	680.552	-2.52854	0.272785	-9.26934	1.87294e-20	8.301e-19
Capana03g000788	1683.22	-2.48077	0.268445	-9.24127	2.43597e-20	1.07771e-18
Capana03g004110	170.673	3.39519	0.367412	9.24082	2.44624e-20	1.08032e-18
Capana11g001580	739.553	-3.72716	0.403663	-9.23335	2.62303e-20	1.15633e-18
Capana02g000008	5836.01	2.88628	0.3126	9.23313	2.62829e-20	1.15659e-18
Capana02g002190	871.847	2.48173	0.269025	9.22489	2.83856e-20	1.24469e-18
Capana02g003428	73.6825	4.38277	0.475103	9.2249	2.83824e-20	1.24469e-18
Capana01g000231	79.1584	-4.07073	0.442084	-9.20805	3.32093e-20	1.45363e-18
Capana08g002519	81.3811	-4.01288	0.435858	-9.20685	3.35828e-20	1.46738e-18
Capana00g002164	556.525	-4.23401	0.460112	-9.20212	3.50949e-20	1.52805e-18
Capana02g003200	45.5478	4.57958	0.497837	9.19895	3.6145e-20	1.57101e-18
Capana03g001614	227.941	-3.32969	0.362004	-9.19793	3.64917e-20	1.58329e-18
Capana04g000306	661.449	-2.06129	0.224137	-9.19659	3.69472e-20	1.60025e-18
Capana10g000161	320.198	-3.05739	0.332501	-9.19513	3.74548e-20	1.6194e-18
Capana08g001115	337.982	2.54014	0.276384	9.19065	3.90489e-20	1.68537e-18
Capana02g001298	91.2263	-3.98472	0.433641	-9.18899	3.96558e-20	1.70645e-18
Capana11g001706	481.265	2.89443	0.314991	9.18893	3.96752e-20	1.70645e-18
Capana02g000945	2077.24	-6.70372	0.729857	-9.18497	4.11648e-20	1.76744e-18
Capana01g003299	131.562	-3.13008	0.340842	-9.18338	4.17762e-20	1.79058e-18
Capana05g002193	858.007	-2.50342	0.272629	-9.18249	4.21241e-20	1.80237e-18
Capana02g001666	315.185	-2.35839	0.256907	-9.17991	4.31439e-20	1.84282e-18
Capana03g001226	129.846	2.62269	0.285712	9.17951	4.33057e-20	1.84654e-18
Capana03g000259	151.884	3.62554	0.395229	9.17326	4.58915e-20	1.95343e-18
Capana02g002519	132.305	-2.32234	0.253261	-9.16975	4.74112e-20	2.01465e-18
Capana12g002052	119.956	-2.64202	0.288793	-9.14848	5.77406e-20	2.44937e-18
Capana09g000538	62.6083	-4.03563	0.441171	-9.14753	5.82501e-20	2.46675e-18
Capana03g003675	832.389	2.26759	0.248063	9.14116	6.17864e-20	2.61203e-18
Capana01g000491	241.89	-3.06811	0.335917	-9.13353	6.63032e-20	2.7926e-18
Capana02g002250	132.115	-4.73709	0.518658	-9.13338	6.63963e-20	2.7926e-18
Capana05g000068	218.099	3.77733	0.413769	9.12909	6.90776e-20	2.89552e-18
Capana00g003428	115.721	-2.1469	0.235256	-9.12581	7.11987e-20	2.97938e-18
Capana06g000346	603.163	-2.41058	0.264325	-9.11976	7.52915e-20	3.14533e-18
Capana08g002260	512.548	-2.10848	0.23122	-9.11893	7.58667e-20	3.15869e-18
Capana10g001683	98.2811	-4.71162	0.516684	-9.11895	7.58555e-20	3.15869e-18
Capana05g001765	309.776	3.77665	0.414487	9.11162	8.11592e-20	3.37336e-18
Capana01g001076	555.91	3.30283	0.362531	9.11048	8.20166e-20	3.40327e-18
Capana11g002226	831.473	2.15403	0.236492	9.10824	8.37253e-20	3.46836e-18
Capana06g002224	869.528	3.38445	0.371713	9.10503	8.62439e-20	3.56672e-18
Capana02g000842	575.825	2.23415	0.245382	9.10477	8.64471e-20	3.56915e-18
Capana08g002245	433.624	-3.33918	0.366808	-9.10334	8.75932e-20	3.61044e-18
Capana08g002768	1731.2	2.04004	0.224499	9.08711	1.01711e-19	4.17842e-18
Capana07g000358	408.279	-3.5737	0.393392	-9.08432	1.04353e-19	4.27985e-18
Capana03g001484	487.887	-3.62346	0.39917	-9.07748	1.11117e-19	4.54975e-18
Capana03g000979	99.3959	2.9676	0.326938	9.07696	1.1165e-19	4.56401e-18
Capana01g003226	157.767	-2.09693	0.231269	-9.06704	1.22298e-19	4.99101e-18
Capana08g001246	4876.35	2.27147	0.250711	9.06012	1.30304e-19	5.30896e-18
Capana06g000227	475.241	5.47991	0.60504	9.05709	1.33972e-19	5.44944e-18
Capana09g000934	609.448	2.59243	0.286438	9.05058	1.42211e-19	5.77506e-18
Capana07g001898	331.403	-4.94678	0.546869	-9.04563	1.48805e-19	6.03296e-18
Capana11g002198	249.473	-4.87678	0.539497	-9.03948	1.57412e-19	6.36104e-18
Capana02g002559	282.081	2.76321	0.305898	9.03308	1.66902e-19	6.73352e-18
Capana07g001866	77.3252	-6.45374	0.714843	-9.02819	1.74533e-19	7.02994e-18
Capana01g001621	45.9565	-4.46021	0.494535	-9.01898	1.89848e-19	7.63436e-18
Capana01g001620	67.7817	-4.1439	0.459587	-9.01658	1.94046e-19	7.7905e-18
Capana00g002362	502.886	-2.5746	0.285549	-9.0163	1.94547e-19	7.79795e-18
Capana00g000573	245.997	-5.21465	0.578415	-9.01542	1.96119e-19	7.84823e-18
Capana06g001082	80.7064	-2.91706	0.323575	-9.0151	1.96683e-19	7.85811e-18
Capana01g002771	68.4994	-5.68103	0.630343	-9.01261	2.01211e-19	8.02604e-18
Capana05g002045	203.069	-5.04828	0.560392	-9.00848	2.08938e-19	8.30748e-18
Capana02g002477	1490.64	-3.81648	0.423689	-9.00774	2.10346e-19	8.35003e-18
Capana04g002624	281.896	-2.51184	0.279514	-8.98646	2.55326e-19	1.01193e-17
Capana03g000658	403.682	-2.12772	0.237244	-8.9685	3.0059e-19	1.18942e-17
Capana05g001239	579.501	2.11891	0.236298	8.96711	3.04389e-19	1.20253e-17
Capana07g002463	295.423	-2.0321	0.226702	-8.96375	3.13825e-19	1.23586e-17
Capana04g002510	126.011	-2.86746	0.319952	-8.96214	3.18423e-19	1.25179e-17
Capana06g000722	15013	2.11448	0.235938	8.96199	3.18882e-19	1.25179e-17
Capana05g002310	978.073	2.89167	0.322817	8.9576	3.31809e-19	1.29841e-17
Capana06g000772	538.723	2.85487	0.318704	8.95775	3.31376e-19	1.29841e-17
Capana00g002990	100.321	3.12348	0.348704	8.95741	3.32408e-19	1.2987e-17
Capana10g002258	2800.11	-2.58786	0.288992	-8.9548	3.40338e-19	1.32759e-17
Capana09g001866	78.6626	-3.67847	0.411144	-8.94691	3.65561e-19	1.42373e-17
Capana12g000554	39.8522	-3.8843	0.434186	-8.94618	3.67998e-19	1.43097e-17
Capana09g000252	76.7981	-3.92182	0.438484	-8.94405	3.75161e-19	1.45653e-17
Capana02g002572	571.092	2.49898	0.279627	8.93684	4.00466e-19	1.54991e-17
Capana05g000863	981.896	2.44626	0.273723	8.93698	3.99968e-19	1.54991e-17
Capana09g000097	187.288	-5.03356	0.563473	-8.93309	4.1428e-19	1.60087e-17
Capana02g000066	2860.38	2.07741	0.232663	8.92884	4.30505e-19	1.65838e-17
Capana12g000641	325.205	-2.32456	0.260412	-8.92649	4.39759e-19	1.6914e-17
Capana03g003769	309.055	-6.02465	0.674978	-8.92569	4.42935e-19	1.70097e-17
Capana04g002508	334.08	-2.41893	0.271066	-8.92378	4.50641e-19	1.72788e-17
Capana03g002859	199.547	2.72933	0.306625	8.9012	5.52468e-19	2.1085e-17
Capana10g000278	111.512	-5.31968	0.597749	-8.89952	5.60865e-19	2.13725e-17
Capana06g000459	98.3218	-3.54718	0.399357	-8.88224	6.55247e-19	2.49306e-17
Capana02g002992	1692.24	2.33787	0.263262	8.88038	6.66338e-19	2.53137e-17
Capana06g001620	487.176	2.34968	0.264801	8.8734	7.09478e-19	2.69112e-17
Capana04g002257	310.726	-2.71752	0.306472	-8.86711	7.50705e-19	2.84314e-17
Capana02g002320	948.804	-2.28063	0.257235	-8.86593	7.58705e-19	2.86904e-17
Capana10g001138	304.677	-3.86279	0.43614	-8.85675	8.23824e-19	3.10106e-17
Capana03g000544	222.861	3.02758	0.341889	8.85544	8.33536e-19	3.13285e-17
Capana05g001678	251.742	2.43719	0.27531	8.85251	8.55755e-19	3.21148e-17
Capana02g002814	960.376	-2.60557	0.294359	-8.8517	8.61989e-19	3.22998e-17
Capana08g002028	53.2714	-3.73999	0.422543	-8.85114	8.66289e-19	3.24118e-17
Capana01g001678	456.623	-2.18684	0.247317	-8.84226	9.37978e-19	3.5041e-17
Capana08g002489	363.47	-3.86616	0.437324	-8.84049	9.53006e-19	3.55487e-17
Capana03g000158	245.475	3.04196	0.344125	8.8397	9.59799e-19	3.57036e-17
Capana07g000112	335.801	-3.20312	0.362357	-8.83967	9.60045e-19	3.57036e-17
Capana07g001921	52.176	-6.8788	0.779047	-8.82976	1.04899e-18	3.88945e-17
Capana02g001426	851.085	2.13571	0.241946	8.82723	1.07302e-18	3.96074e-17
Capana10g001685	163.194	2.184	0.247665	8.81838	1.1613e-18	4.26746e-17
Capana07g001643	160.527	2.84298	0.322552	8.81402	1.20738e-18	4.43024e-17
Capana10g002147	250.742	2.20984	0.250762	8.8125	1.22388e-18	4.48413e-17
Capana07g002396	338.596	2.36547	0.268675	8.80421	1.31773e-18	4.81454e-17
Capana06g000067	166.769	-3.30802	0.375993	-8.7981	1.39151e-18	5.07573e-17
Capana08g002054	116.794	-3.27467	0.372219	-8.79769	1.39664e-18	5.08693e-17
Capana00g002968	550.077	2.79308	0.318188	8.77808	1.66288e-18	6.04775e-17
Capana00g001660	593.944	-2.21128	0.251993	-8.77516	1.70662e-18	6.19772e-17
Capana12g001317	524.961	-3.37166	0.384478	-8.76944	1.79556e-18	6.50161e-17
Capana12g001260	106.856	-3.0259	0.345058	-8.76925	1.79853e-18	6.50286e-17
Capana10g002221	7629.25	3.84413	0.438612	8.76432	1.87914e-18	6.78437e-17
Capana03g001194	122.536	3.06679	0.349948	8.76354	1.89211e-18	6.82125e-17
Capana06g000377	720.636	3.08818	0.352435	8.76241	1.91122e-18	6.8801e-17
Capana04g000382	71.7415	2.82545	0.322687	8.756	2.02297e-18	7.27182e-17
Capana04g002491	121.692	2.22844	0.254522	8.75539	2.03396e-18	7.30069e-17
Capana03g003392	564.492	2.38298	0.272379	8.74875	2.15733e-18	7.73231e-17
Capana04g001610	285.568	-2.34051	0.268084	-8.73052	2.53504e-18	9.04676e-17
Capana00g003664	151.315	-3.34894	0.383651	-8.72913	2.5663e-18	9.14511e-17
Capana05g002411	236.41	-2.33249	0.267316	-8.72559	2.64802e-18	9.41243e-17
Capana09g000056	134.713	-2.56656	0.294143	-8.72555	2.64892e-18	9.41243e-17
Capana07g000754	363.089	2.80454	0.321526	8.72259	2.71917e-18	9.63434e-17
Capana01g000492	657.475	-2.27649	0.261272	-8.7131	2.95665e-18	1.04309e-16
Capana00g002564	224.055	-2.39562	0.275384	-8.6992	3.34225e-18	1.17411e-16
Capana03g002917	485.795	-3.0359	0.349061	-8.69735	3.39733e-18	1.19176e-16
Capana02g001841	54.2617	3.7115	0.427044	8.69116	3.58762e-18	1.25496e-16
Capana02g000680	64.5945	-4.84195	0.557406	-8.68658	3.73526e-18	1.30476e-16
Capana10g000774	80.8993	-2.94449	0.338979	-8.68634	3.74296e-18	1.3056e-16
Capana03g002848	1224.26	3.02033	0.347792	8.68431	3.8106e-18	1.32732e-16
Capana08g001466	517.836	-2.07881	0.239853	-8.66701	4.43623e-18	1.53874e-16
Capana10g001656	371.282	2.09005	0.241195	8.66536	4.50081e-18	1.55896e-16
Capana07g002237	239.099	2.05216	0.236842	8.66466	4.52857e-18	1.56638e-16
Capana08g001341	66.0861	-4.59814	0.530808	-8.66253	4.6139e-18	1.59366e-16
Capana03g000416	93.8179	-12.9156	1.49189	-8.6572	4.83495e-18	1.66769e-16
Capana02g000830	343.868	2.42259	0.279895	8.65537	4.91319e-18	1.69231e-16
Capana12g002160	410.837	2.48787	0.287989	8.63875	5.68312e-18	1.95207e-16
Capana01g000854	594.02	2.29854	0.266183	8.63516	5.86431e-18	2.01152e-16
Capana03g000555	147.849	-2.38462	0.276258	-8.63185	6.03667e-18	2.06777e-16
Capana08g002364	134.74	-2.91672	0.337983	-8.62979	6.14657e-18	2.1025e-16
Capana11g000655	693.048	-2.73038	0.316405	-8.62939	6.16817e-18	2.10698e-16
Capana02g002865	109.871	-6.44152	0.746896	-8.62439	6.44354e-18	2.198e-16
Capana06g000675	249.593	3.96772	0.460478	8.61651	6.90235e-18	2.34803e-16
Capana02g002685	224.35	2.49093	0.289231	8.61226	7.16335e-18	2.43347e-16
Capana01g002926	480.391	3.23462	0.375671	8.61024	7.29096e-18	2.47004e-16
Capana06g002474	132.615	-3.21291	0.373548	-8.60105	7.89868e-18	2.66497e-16
Capana03g001707	486.118	-3.08247	0.358432	-8.59987	7.9808e-18	2.68901e-16
Capana06g001526	201.94	2.6893	0.313066	8.59021	8.68112e-18	2.9133e-16
Capana08g002711	940.373	-2.66765	0.310546	-8.5902	8.68182e-18	2.9133e-16
Capana03g001278	81.2711	4.52051	0.526462	8.58659	8.95864e-18	3.00211e-16
Capana08g000497	101.124	-3.49949	0.407795	-8.58149	9.365e-18	3.13404e-16
Capana04g002598	64.8933	3.63748	0.423931	8.58034	9.45905e-18	3.16124e-16
Capana07g000674	58.6707	-4.47276	0.521928	-8.56969	1.03762e-17	3.45375e-16
Capana03g000655	377.793	-2.38498	0.278483	-8.56421	1.08821e-17	3.61728e-16
Capana09g000092	243.442	2.03945	0.238385	8.55528	1.17581e-17	3.90323e-16
Capana02g001089	620.811	-4.54361	0.531195	-8.55356	1.19351e-17	3.95137e-16
Capana10g001278	198.043	-2.22833	0.260662	-8.54875	1.24432e-17	4.10858e-16
Capana10g000291	52.4654	-4.32013	0.505366	-8.54851	1.24689e-17	4.11159e-16
Capana12g002361	350.646	-2.31329	0.270702	-8.54553	1.27945e-17	4.21332e-16
Capana07g001680	160.662	3.10798	0.363777	8.54363	1.30066e-17	4.27747e-16
Capana11g002234	1741.4	-2.64711	0.309876	-8.54249	1.31364e-17	4.31442e-16
Capana09g001742	144.079	-6.05644	0.709378	-8.53769	1.36938e-17	4.48557e-16
Capana00g004028	70.2845	-5.75167	0.673752	-8.53678	1.3801e-17	4.51472e-16
Capana10g001502	134.669	-2.98268	0.349497	-8.53419	1.41139e-17	4.61097e-16
Capana03g001329	249.435	2.68893	0.315137	8.53258	1.4312e-17	4.66952e-16
Capana05g001566	194.704	3.07982	0.361118	8.52857	1.48174e-17	4.82804e-16
Capana03g001342	1424.94	-2.10334	0.246707	-8.52566	1.51941e-17	4.94427e-16
Capana04g000600	347.526	3.58574	0.420721	8.52285	1.55669e-17	5.05892e-16
Capana02g002068	132.318	-3.74885	0.43991	-8.52185	1.57025e-17	5.0963e-16
Capana03g000772	326.276	2.62336	0.307863	8.52121	1.57899e-17	5.11797e-16
Capana03g004410	252.673	2.41862	0.28386	8.52046	1.5892e-17	5.1443e-16
Capana02g001104	340.13	2.4977	0.29331	8.51556	1.65783e-17	5.35946e-16
Capana00g002205	622.045	2.15646	0.253284	8.51401	1.68021e-17	5.42472e-16
Capana00g003663	216.935	-3.75388	0.441132	-8.50966	1.74446e-17	5.61749e-16
Capana01g002409	166.368	-2.59225	0.304717	-8.50708	1.78365e-17	5.71391e-16
Capana07g000750	1988.4	-3.43449	0.403827	-8.50483	1.81855e-17	5.81817e-16
Capana00g002881	76.4735	3.90146	0.458826	8.50314	1.84523e-17	5.89591e-16
Capana02g002122	85.7454	-4.63945	0.546002	-8.49712	1.94348e-17	6.20182e-16
Capana12g002238	599.398	2.04391	0.240892	8.48474	2.16194e-17	6.88119e-16
Capana12g002703	3528.45	-2.41741	0.285005	-8.48198	2.21397e-17	7.0287e-16
Capana00g002629	29.2598	-5.92987	0.699488	-8.47745	2.30183e-17	7.29826e-16
Capana10g002486	45.2658	-3.7342	0.440724	-8.47289	2.3937e-17	7.57014e-16
Capana03g002635	419.078	-3.07285	0.362823	-8.46929	2.46887e-17	7.79789e-16
Capana02g001851	224.707	-5.49809	0.649668	-8.46292	2.60764e-17	8.22569e-16
Capana02g002620	616.924	2.40787	0.284571	8.4614	2.64194e-17	8.32327e-16
Capana10g002124	1803.51	-3.17092	0.374788	-8.46057	2.66079e-17	8.372e-16
Capana02g002389	376.923	-4.04024	0.477754	-8.45673	2.74987e-17	8.64129e-16
Capana08g002000	1786.53	2.11279	0.249918	8.45394	2.81624e-17	8.83863e-16
Capana12g000737	1070.8	2.36229	0.279937	8.43865	3.2103e-17	1.00626e-15
Capana02g003330	210.074	-2.42914	0.288262	-8.42685	3.55082e-17	1.11018e-15
Capana02g002405	495.228	-2.50981	0.297847	-8.4265	3.56148e-17	1.11211e-15
Capana03g003473	166.496	-3.49041	0.414529	-8.42017	3.75939e-17	1.17095e-15
Capana09g001764	2239.55	-3.26264	0.387473	-8.42029	3.75539e-17	1.17095e-15
Capana00g000918	480.052	2.31942	0.275578	8.41654	3.87755e-17	1.20623e-15
Capana10g002188	311.093	2.00348	0.238047	8.41633	3.88469e-17	1.20694e-15
Capana01g000367	41.663	3.26885	0.388626	8.41129	4.05522e-17	1.25676e-15
Capana02g003531	58.3988	-3.71125	0.441263	-8.41051	4.08232e-17	1.26358e-15
Capana09g000144	926.384	-3.66294	0.436246	-8.39651	4.59955e-17	1.41482e-15
Capana01g003958	425.031	3.16807	0.377849	8.38449	5.09478e-17	1.56132e-15
Capana03g003733	464.227	-2.18054	0.260196	-8.38036	5.27672e-17	1.61508e-15
Capana12g000666	412.971	-3.54501	0.423343	-8.37386	5.57587e-17	1.70454e-15
Capana04g000645	1619.2	-3.27372	0.390971	-8.37332	5.6016e-17	1.71029e-15
Capana01g000984	235.535	-4.045	0.483339	-8.36887	5.81728e-17	1.77176e-15
Capana03g000055	199.04	2.09556	0.250479	8.36619	5.95108e-17	1.81029e-15
Capana02g001101	225.995	-2.66676	0.319234	-8.35362	6.62029e-17	2.00645e-15
Capana11g000494	102.52	2.70083	0.32338	8.35188	6.71869e-17	2.03378e-15
Capana03g001078	362.481	2.30622	0.276367	8.34476	7.13609e-17	2.15749e-15
Capana03g001183	527.622	2.06935	0.248066	8.34191	7.30973e-17	2.20729e-15
Capana09g000723	242.042	-2.41822	0.289905	-8.3414	7.34131e-17	2.21412e-15
Capana02g003666	246.925	-2.09142	0.250747	-8.34074	7.38255e-17	2.22385e-15
Capana01g002796	495.822	-2.36989	0.284236	-8.33778	7.57007e-17	2.27756e-15
Capana12g000259	839.776	-3.08189	0.370123	-8.32668	8.31391e-17	2.49528e-15
Capana12g000545	111.097	4.39312	0.527591	8.32677	8.30801e-17	2.49528e-15
Capana05g000818	815.446	2.87096	0.344802	8.3264	8.33366e-17	2.49818e-15
Capana06g000345	179.942	-3.49662	0.420087	-8.32356	8.53574e-17	2.55566e-15
Capana06g001020	435.226	3.10924	0.37424	8.30813	9.72206e-17	2.90382e-15
Capana06g000474	445.966	2.15815	0.259771	8.3079	9.7412e-17	2.90603e-15
Capana07g001787	98.543	3.40382	0.41031	8.29575	1.07903e-16	3.21126e-15
Capana08g001194	499.191	-2.66902	0.321775	-8.29466	1.08892e-16	3.2368e-15
Capana06g002144	145.874	2.50253	0.301785	8.29242	1.10963e-16	3.29438e-15
Capana08g002140	147.738	-3.11664	0.3761	-8.28673	1.16401e-16	3.44343e-15
Capana03g001834	139.575	-5.44887	0.658173	-8.27878	1.24439e-16	3.67245e-15
Capana01g004373	362.287	3.30305	0.399442	8.26915	1.3492e-16	3.97226e-15
Capana10g001722	514.165	-2.91519	0.352707	-8.2652	1.39458e-16	4.101e-15
Capana01g003453	210.326	-2.59015	0.3134	-8.26466	1.40092e-16	4.11474e-15
Capana03g003586	93.7198	-3.07039	0.371542	-8.26392	1.40963e-16	4.13541e-15
Capana10g001790	1037.27	2.49738	0.302242	8.26283	1.42261e-16	4.16854e-15
Capana08g002229	121.881	-2.29511	0.277897	-8.25885	1.47088e-16	4.3049e-15
Capana07g001653	8766.39	-2.78079	0.336736	-8.25809	1.48023e-16	4.32713e-15
Capana09g001762	71.5645	-5.23621	0.634493	-8.25259	1.55e-16	4.52574e-15
Capana04g000706	169.576	2.19296	0.265875	8.24809	1.60949e-16	4.69389e-15
Capana03g001499	111.383	2.53457	0.307452	8.2438	1.66824e-16	4.85951e-15
Capana10g000403	95.3291	-3.00401	0.364501	-8.24143	1.70166e-16	4.95104e-15
Capana07g002219	87.091	-4.22568	0.513576	-8.22796	1.9043e-16	5.52114e-15
Capana07g001882	81.901	3.04058	0.369754	8.22324	1.98075e-16	5.73605e-15
Capana06g000574	615.053	2.22291	0.270402	8.22076	2.02215e-16	5.84781e-15
Capana01g003955	243.115	2.91829	0.355245	8.21486	2.12415e-16	6.12265e-15
Capana04g001020	391.037	2.74234	0.334141	8.20713	2.26531e-16	6.51433e-15
Capana00g003769	3684.44	2.64034	0.32198	8.20031	2.39775e-16	6.88719e-15
Capana03g000932	50.6179	-6.56214	0.800367	-8.19892	2.42557e-16	6.95095e-15
Capana03g004350	339.167	2.02569	0.247117	8.19729	2.45862e-16	7.02938e-15
Capana10g001809	533.672	4.02729	0.491605	8.19214	2.5663e-16	7.32876e-15
Capana02g002849	28.5263	-4.44714	0.543044	-8.18929	2.62768e-16	7.4935e-15
Capana12g000066	56.8667	3.35595	0.409802	8.18918	2.63004e-16	7.4935e-15
Capana03g000424	90.1531	2.7707	0.33847	8.18596	2.70138e-16	7.6879e-15
Capana07g002370	1292.23	2.65192	0.324032	8.18413	2.74269e-16	7.79649e-15
Capana08g001721	905.144	-2.14727	0.262424	-8.18244	2.7816e-16	7.89802e-15
Capana00g000202	73.269	-4.71724	0.576601	-8.18111	2.81232e-16	7.97609e-15
Capana04g002402	134.448	2.83415	0.346629	8.17632	2.92641e-16	8.28066e-15
Capana10g000061	468.288	2.29052	0.280334	8.17069	3.06635e-16	8.66674e-15
Capana02g003629	84.0755	-3.53913	0.433229	-8.1692	3.10432e-16	8.76402e-15
Capana03g004101	489.528	2.54596	0.311924	8.16212	3.29187e-16	9.27234e-15
Capana05g000024	369.729	2.11259	0.258953	8.1582	3.40059e-16	9.53515e-15
Capana08g002369	79.2244	-6.25154	0.766712	-8.15369	3.52971e-16	9.87481e-15
Capana02g002031	433.998	-2.45335	0.300896	-8.15349	3.53582e-16	9.88073e-15
Capana00g002539	254.805	4.25126	0.521479	8.15231	3.57046e-16	9.96625e-15
Capana08g000141	271.072	2.01227	0.246889	8.15054	3.623e-16	1.01015e-14
Capana10g000365	680.044	2.55197	0.313128	8.1499	3.64211e-16	1.01434e-14
Capana03g001776	1103.7	-2.29998	0.282228	-8.14936	3.65849e-16	1.01775e-14
Capana00g001679	87.9591	3.3149	0.406786	8.14902	3.66891e-16	1.0195e-14
Capana08g001488	321.69	-3.4553	0.424214	-8.14517	3.78754e-16	1.05129e-14
Capana07g002106	236.071	-2.56964	0.31551	-8.14441	3.81142e-16	1.05673e-14
Capana03g000648	862.371	2.1915	0.269214	8.14039	3.94023e-16	1.09e-14
Capana01g000283	9197.48	-2.20978	0.271551	-8.13764	4.03044e-16	1.11122e-14
Capana05g002233	177.473	5.14552	0.6333	8.12493	4.47614e-16	1.23273e-14
Capana01g000256	289.523	2.01806	0.24861	8.11738	4.76369e-16	1.30611e-14
Capana12g002285	588.914	-4.07478	0.502155	-8.11458	4.87482e-16	1.3351e-14
Capana09g002252	287.23	2.39495	0.295161	8.11405	4.89606e-16	1.33943e-14
Capana01g001082	1991.98	-2.4275	0.299373	-8.10861	5.1202e-16	1.3992e-14
Capana10g000588	119.028	-3.65333	0.450981	-8.10085	5.45768e-16	1.48814e-14
Capana02g000072	44.2122	-4.46279	0.550923	-8.10057	5.47015e-16	1.48989e-14
Capana07g000417	845.77	3.43941	0.424661	8.09921	5.53176e-16	1.50502e-14
Capana12g000926	253.173	2.10839	0.260328	8.09896	5.54301e-16	1.50642e-14
Capana02g003097	46.0673	-10.9935	1.35746	-8.0986	5.55943e-16	1.50922e-14
Capana04g002060	774.393	2.78018	0.343319	8.09795	5.58925e-16	1.51565e-14
Capana03g002163	244.791	-4.10955	0.507834	-8.09231	5.85422e-16	1.58577e-14
Capana00g001989	413.38	-2.75238	0.340644	-8.07993	6.48037e-16	1.75154e-14
Capana05g001156	194.007	-5.34467	0.661526	-8.0793	6.51369e-16	1.75863e-14
Capana01g003825	137.735	3.46646	0.429078	8.07886	6.53725e-16	1.76306e-14
Capana02g000492	386.704	-4.50282	0.558186	-8.06688	7.21197e-16	1.9408e-14
Capana06g001527	504.764	-2.43209	0.301618	-8.06348	7.41556e-16	1.99342e-14
Capana03g001692	2229.95	3.46089	0.429312	8.0615	7.5367e-16	2.02378e-14
Capana03g000971	92.5641	-3.02457	0.375341	-8.0582	7.74235e-16	2.07675e-14
Capana10g000051	282.583	2.16922	0.269487	8.04945	8.31665e-16	2.22838e-14
Capana06g000582	368.474	2.21559	0.275313	8.04755	8.447e-16	2.26085e-14
Capana07g002145	312.407	3.27832	0.407467	8.04561	8.58146e-16	2.29436e-14
Capana08g002516	196.934	-2.12058	0.263588	-8.04505	8.62072e-16	2.30237e-14
Capana01g004368	2311.84	2.57198	0.319842	8.04141	8.88085e-16	2.36928e-14
Capana12g002121	116.36	-2.67701	0.333014	-8.03874	9.07666e-16	2.41891e-14
Capana08g001827	472.632	2.25201	0.280264	8.03531	9.33449e-16	2.48227e-14
Capana04g001435	466.27	-3.65738	0.455868	-8.0229	1.03278e-15	2.74051e-14
Capana04g000918	243.162	2.5275	0.315062	8.02222	1.03854e-15	2.75285e-14
Capana12g001908	110.139	3.70509	0.461953	8.02049	1.05328e-15	2.78894e-14
Capana12g002510	352.821	-3.38821	0.422489	-8.01964	1.06055e-15	2.80519e-14
Capana03g001713	587.632	2.41726	0.301503	8.01734	1.08058e-15	2.85512e-14
Capana03g003666	78.4105	3.75333	0.468329	8.01431	1.10757e-15	2.92331e-14
Capana06g000296	1253.46	-2.5946	0.323799	-8.01298	1.11958e-15	2.95184e-14
Capana08g002836	283.172	-2.18833	0.273203	-8.00993	1.14776e-15	3.01971e-14
Capana03g000776	136.265	4.35482	0.543802	8.0081	1.16489e-15	3.06153e-14
Capana05g002114	350.893	-2.20295	0.275276	-8.00272	1.21703e-15	3.19178e-14
Capana11g000722	143.778	3.20852	0.401424	7.99283	1.31873e-15	3.44751e-14
Capana07g001490	161.894	-2.28839	0.286363	-7.99122	1.33606e-15	3.48912e-14
Capana02g003358	1385.72	2.55008	0.319226	7.98833	1.36775e-15	3.56437e-14
Capana07g001799	57.5242	-5.83341	0.731753	-7.97183	1.56345e-15	4.06579e-14
Capana05g001985	253.19	-2.29784	0.288378	-7.96815	1.61069e-15	4.18424e-14
Capana08g002286	4511.24	3.72784	0.467878	7.96756	1.61844e-15	4.19996e-14
Capana12g001779	1844.85	3.95672	0.497111	7.95943	1.72833e-15	4.47575e-14
Capana01g000931	303.191	2.75137	0.346185	7.94769	1.9002e-15	4.91054e-14
Capana01g001798	126.142	-3.07214	0.386561	-7.94738	1.90499e-15	4.91777e-14
Capana01g003313	1369.34	-2.8123	0.35396	-7.94524	1.93811e-15	4.99602e-14
Capana06g000408	578.202	-2.34937	0.295715	-7.94472	1.94628e-15	5.00868e-14
Capana08g001369	87.3291	-3.46088	0.435707	-7.94314	1.97123e-15	5.06762e-14
Capana06g001952	186.978	-2.77579	0.34978	-7.93581	2.09119e-15	5.36486e-14
Capana06g000523	292.838	-2.59577	0.327136	-7.93486	2.10733e-15	5.40067e-14
Capana10g000499	1264.26	-3.09406	0.390014	-7.9332	2.13564e-15	5.46755e-14
Capana03g001954	419.461	-2.30802	0.291058	-7.92976	2.19571e-15	5.61552e-14
Capana05g001071	280.561	4.35029	0.548944	7.92484	2.28449e-15	5.83654e-14
Capana06g002041	171.526	2.7375	0.345473	7.9239	2.30169e-15	5.87442e-14
Capana00g004275	675.566	-3.90089	0.49279	-7.91592	2.45437e-15	6.25119e-14
Capana00g002702	55.0276	3.53234	0.446406	7.91284	2.51582e-15	6.4011e-14
Capana11g001615	37.4773	3.91191	0.494402	7.9124	2.52474e-15	6.4172e-14
Capana09g002283	124.222	2.82337	0.356883	7.9112	2.54926e-15	6.47288e-14
Capana01g001372	114.08	-3.14776	0.397902	-7.9109	2.55536e-15	6.4817e-14
Capana03g001785	945.052	2.4093	0.304779	7.90506	2.6781e-15	6.78608e-14
Capana07g001323	178.286	2.5556	0.323684	7.89538	2.89438e-15	7.31912e-14
Capana01g000455	276.144	2.45513	0.311156	7.89035	3.01333e-15	7.59661e-14
Capana03g002451	181.844	2.34319	0.297118	7.88637	3.11102e-15	7.81897e-14
Capana02g003096	143.152	2.20231	0.279298	7.88516	3.14134e-15	7.88715e-14
Capana10g002029	191.046	-2.71147	0.343948	-7.88338	3.18653e-15	7.9925e-14
Capana08g002318	327.84	2.04731	0.259948	7.87585	3.38436e-15	8.4801e-14
Capana04g000059	7836.36	2.1702	0.27561	7.87418	3.4299e-15	8.58551e-14
Capana01g000137	22.4157	-10.7543	1.36713	-7.86629	3.65309e-15	9.13493e-14
Capana10g000086	193.952	2.5153	0.319925	7.86214	3.77627e-15	9.4144e-14
Capana00g002764	117.697	-2.85708	0.363407	-7.86193	3.78265e-15	9.42082e-14
Capana00g004268	87.5454	-7.59328	0.966127	-7.8595	3.85656e-15	9.58559e-14
Capana03g000212	253.466	3.13181	0.39847	7.85959	3.85399e-15	9.58559e-14
Capana00g002008	276.303	-3.0491	0.387999	-7.85851	3.88737e-15	9.65248e-14
Capana03g000377	1327.64	3.59249	0.457202	7.85755	3.91705e-15	9.7164e-14
Capana01g000048	258.829	-3.5981	0.458112	-7.85419	4.02357e-15	9.97064e-14
Capana09g001671	54.504	3.64036	0.463603	7.85232	4.08405e-15	1.01003e-13
Capana04g000120	512.88	3.25934	0.415127	7.85142	4.11344e-15	1.01628e-13
Capana01g000686	989.772	2.27594	0.289928	7.85002	4.15955e-15	1.02665e-13
Capana01g003196	1584.4	-2.0281	0.258529	-7.84474	4.33852e-15	1.06868e-13
Capana09g002400	757.172	2.29456	0.292655	7.8405	4.48755e-15	1.1032e-13
Capana06g001417	151.039	-2.20864	0.281761	-7.83867	4.55343e-15	1.11717e-13
Capana03g001177	486.363	2.0918	0.267663	7.81506	5.49377e-15	1.34388e-13
Capana07g000470	167.507	2.74817	0.351726	7.81338	5.56744e-15	1.36056e-13
Capana08g000107	125.881	-3.15543	0.404085	-7.80882	5.77247e-15	1.40788e-13
Capana12g001883	110.376	-3.96567	0.508129	-7.80446	5.97585e-15	1.45461e-13
Capana02g002739	1293.92	-5.18022	0.664091	-7.80047	6.16794e-15	1.4999e-13
Capana03g000219	108.254	3.815	0.489127	7.79962	6.20959e-15	1.50706e-13
Capana08g001180	90.8446	2.65192	0.340004	7.79967	6.20684e-15	1.50706e-13
Capana11g002327	193.455	2.33471	0.299349	7.79927	6.22662e-15	1.50971e-13
Capana09g002012	69.5903	3.97782	0.510339	7.79447	6.46796e-15	1.56669e-13
Capana05g002036	153.08	2.2324	0.286456	7.79319	6.53361e-15	1.58104e-13
Capana00g000923	125.526	2.9941	0.384211	7.79285	6.55156e-15	1.58384e-13
Capana06g003077	106.076	2.83497	0.363984	7.78872	6.76936e-15	1.6333e-13
Capana08g002669	447.301	-2.36312	0.30343	-7.78802	6.80699e-15	1.64078e-13
Capana02g002984	121.517	2.39725	0.308055	7.7819	7.14445e-15	1.71877e-13
Capana12g000013	54.3163	-4.97534	0.639766	-7.77681	7.43734e-15	1.78749e-13
Capana04g002603	102.623	2.75565	0.354565	7.77191	7.73115e-15	1.8527e-13
Capana00g003200	176.716	-2.1346	0.274667	-7.77159	7.75057e-15	1.85556e-13
Capana06g000167	501.813	2.7184	0.350026	7.76629	8.08203e-15	1.93304e-13
Capana06g002232	471.75	2.20708	0.284213	7.76556	8.12825e-15	1.94034e-13
Capana04g001003	904.655	-3.04419	0.392072	-7.76438	8.20428e-15	1.95661e-13
Capana02g003316	70.6919	-2.89948	0.373504	-7.76291	8.29997e-15	1.97608e-13
Capana12g000999	92.398	2.73545	0.352375	7.76288	8.30193e-15	1.97608e-13
Capana07g001368	1046.45	2.15073	0.277143	7.76037	8.46836e-15	2.01376e-13
Capana03g000593	681.188	-2.36756	0.305138	-7.75897	8.56232e-15	2.03415e-13
Capana12g002404	61.9911	-6.38765	0.823745	-7.7544	8.87605e-15	2.10262e-13
Capana04g000934	171.176	4.20053	0.542548	7.74222	9.76927e-15	2.30758e-13
Capana02g002475	308.939	-4.57109	0.590554	-7.74035	9.91466e-15	2.33969e-13
Capana00g002885	474.935	2.0952	0.270927	7.73346	1.04663e-14	2.4675e-13
Capana07g000856	172.444	3.41875	0.442194	7.73134	1.06421e-14	2.50658e-13
Capana11g000102	102.343	3.26715	0.422597	7.73112	1.06604e-14	2.50849e-13
Capana12g002680	285.93	-2.19473	0.283899	-7.73069	1.06966e-14	2.51463e-13
Capana05g000906	217.758	2.44745	0.316678	7.72851	1.0881e-14	2.55555e-13
Capana10g002181	166.993	2.75358	0.356397	7.72615	1.10846e-14	2.5935e-13
Capana07g000206	200.271	-2.16876	0.280816	-7.72307	1.13557e-14	2.65442e-13
Capana10g000345	602.306	-4.57981	0.593032	-7.7227	1.1389e-14	2.6597e-13
Capana00g004311	1468.44	3.21381	0.416618	7.71405	1.21886e-14	2.84373e-13
Capana06g001384	289.181	-2.17026	0.281388	-7.71268	1.23199e-14	2.87167e-13
Capana05g000983	135.083	-3.63923	0.472101	-7.70858	1.2723e-14	2.96283e-13
Capana12g002446	426.326	-5.29367	0.686744	-7.70836	1.27447e-14	2.96509e-13
Capana03g001486	58.8294	-6.56837	0.852399	-7.70574	1.30082e-14	3.02356e-13
Capana00g004728	218.228	2.03243	0.263843	7.70317	1.32728e-14	3.08215e-13
Capana07g001777	2004.59	2.37469	0.308409	7.6998	1.36282e-14	3.16171e-13
Capana09g001437	217.405	-2.14731	0.27905	-7.69509	1.41395e-14	3.27419e-13
Capana08g000936	5607.41	2.34745	0.305079	7.69457	1.41976e-14	3.2815e-13
Capana05g000335	204.096	-4.34379	0.564936	-7.689	1.48289e-14	3.42103e-13
Capana09g001880	202.216	-2.32244	0.302214	-7.68476	1.53285e-14	3.53299e-13
Capana08g001875	72.4323	3.7065	0.482563	7.68085	1.58032e-14	3.63562e-13
Capana08g000691	94.988	-2.88843	0.376166	-7.6786	1.60831e-14	3.69313e-13
Capana07g001893	489.927	2.98972	0.389378	7.6782	1.61344e-14	3.70149e-13
Capana03g002435	79.4838	3.546	0.461902	7.67696	1.62903e-14	3.73032e-13
Capana12g000014	34.9008	-5.68297	0.740519	-7.6743	1.66326e-14	3.80519e-13
Capana11g000847	39.95	4.18505	0.545715	7.66893	1.73441e-14	3.9643e-13
Capana11g000082	6721.28	2.16432	0.282771	7.65398	1.94853e-14	4.44548e-13
Capana09g001610	318.097	-3.321	0.433921	-7.65345	1.95651e-14	4.45957e-13
Capana03g002253	104.394	-2.54718	0.332953	-7.65027	2.00563e-14	4.56733e-13
Capana11g000135	42.6999	-4.68682	0.612818	-7.64798	2.04162e-14	4.64074e-13
Capana03g000238	371.61	3.31152	0.433265	7.64317	2.11944e-14	4.80569e-13
Capana12g002831	205.126	2.23307	0.292266	7.64055	2.1629e-14	4.89842e-13
Capana02g001951	227.235	-3.98107	0.521314	-7.63661	2.23021e-14	5.04163e-13
Capana11g002264	27.2601	-5.03953	0.660159	-7.63382	2.279e-14	5.14252e-13
Capana02g002781	279.95	3.14491	0.412053	7.6323	2.30599e-14	5.19867e-13
Capana09g001859	93.3462	-3.85287	0.505276	-7.62528	2.43514e-14	5.47984e-13
Capana12g002106	51.449	-5.52003	0.724002	-7.62433	2.45303e-14	5.51509e-13
Capana02g003283	346.44	2.4892	0.326546	7.62279	2.48244e-14	5.57613e-13
Capana03g001986	308.565	-2.07766	0.272652	-7.6202	2.53291e-14	5.68434e-13
Capana04g000076	734.581	-2.07326	0.272496	-7.60843	2.77443e-14	6.20945e-13
Capana02g003573	83.9506	3.29463	0.433075	7.60753	2.79374e-14	6.24702e-13
Capana04g000020	131.011	-2.70161	0.355278	-7.60422	2.86627e-14	6.4034e-13
Capana02g003208	489.751	-3.14268	0.413788	-7.59491	3.08003e-14	6.87476e-13
Capana10g001700	218.401	2.5016	0.329595	7.58992	3.20094e-14	7.13817e-13
Capana01g004230	909.849	-3.61822	0.477222	-7.58185	3.40665e-14	7.58325e-13
Capana07g002471	60.98	-3.68291	0.485932	-7.57907	3.48044e-14	7.73357e-13
Capana08g002632	10067.1	-2.01627	0.266331	-7.57057	3.71598e-14	8.24215e-13
Capana01g000046	90.2936	-7.65202	1.01132	-7.56638	3.83759e-14	8.50426e-13
Capana00g002633	89.2124	-3.20702	0.42409	-7.56213	3.96516e-14	8.77122e-13
Capana03g001546	460.965	2.01451	0.266503	7.55905	4.06021e-14	8.97347e-13
Capana04g000460	161.501	2.06578	0.273331	7.5578	4.0995e-14	9.0522e-13
Capana02g001912	8442.25	-3.14891	0.416829	-7.55444	4.2068e-14	9.28084e-13
Capana07g001714	1820.89	-2.34948	0.311172	-7.55041	4.33904e-14	9.55556e-13
Capana10g000648	264.54	2.18114	0.288922	7.54922	4.37858e-14	9.63405e-13
Capana03g000062	115.18	-3.92764	0.521069	-7.53766	4.78481e-14	1.04905e-12
Capana01g004122	111.156	2.38505	0.316461	7.53661	4.82338e-14	1.05657e-12
Capana12g000589	385.439	-2.06086	0.273539	-7.53405	4.9191e-14	1.07563e-12
Capana00g002315	32.9977	-5.30341	0.704907	-7.52356	5.33042e-14	1.16147e-12
Capana05g002274	2351.36	3.01854	0.401225	7.52331	5.34056e-14	1.16265e-12
Capana03g002082	86.8642	-7.72184	1.02647	-7.52272	5.36469e-14	1.16688e-12
Capana06g000470	146.13	-3.016	0.400965	-7.52184	5.40113e-14	1.17377e-12
Capana08g002853	1034.6	2.40574	0.31988	7.52075	5.4465e-14	1.18259e-12
Capana04g000078	663.536	2.077	0.27662	7.50851	5.98057e-14	1.29288e-12
Capana12g001989	374.297	-2.49407	0.332312	-7.50521	6.13301e-14	1.32352e-12
Capana03g000507	322.915	-2.08648	0.278011	-7.50502	6.14173e-14	1.32425e-12
Capana04g000148	210.89	-2.46816	0.328904	-7.50421	6.18021e-14	1.33138e-12
Capana01g003744	233.866	2.16653	0.288898	7.49929	6.41644e-14	1.37987e-12
Capana04g000672	426.895	-2.59985	0.346894	-7.49466	6.64682e-14	1.42699e-12
Capana07g002423	371.985	-2.02687	0.270449	-7.49447	6.65692e-14	1.42786e-12
Capana03g000595	1629.36	-2.50639	0.33452	-7.4925	6.75754e-14	1.44819e-12
Capana06g001525	191.213	3.28413	0.439167	7.47809	7.54105e-14	1.60913e-12
Capana11g002330	135.587	2.38099	0.318476	7.47619	7.65107e-14	1.62979e-12
Capana00g004175	166.873	2.15289	0.288912	7.45172	9.21334e-14	1.95249e-12
Capana02g000568	57.8286	-5.96584	0.800636	-7.45137	9.23743e-14	1.95592e-12
Capana09g002416	69.3689	2.55706	0.343326	7.44791	9.48295e-14	2.00447e-12
Capana00g004856	29.4359	-3.8209	0.513074	-7.44707	9.54382e-14	2.01561e-12
Capana11g001382	245.244	3.09315	0.415958	7.43622	1.03607e-13	2.18068e-12
Capana02g001068	186.71	-2.06728	0.27815	-7.43224	1.06774e-13	2.24478e-12
Capana03g000094	4421.55	3.74979	0.504535	7.43217	1.06834e-13	2.24478e-12
Capana01g000384	110.562	-5.68697	0.765813	-7.42605	1.11891e-13	2.34904e-12
Capana00g001159	33.9792	-3.50429	0.472168	-7.42171	1.15615e-13	2.42516e-12
Capana03g001224	101.36	3.41214	0.460354	7.41199	1.24414e-13	2.60531e-12
Capana00g004851	72.4625	-4.01644	0.541945	-7.41115	1.25209e-13	2.61974e-12
Capana08g002037	545.037	-2.40338	0.324526	-7.40582	1.30339e-13	2.72478e-12
Capana04g002595	94.9946	-2.38745	0.322653	-7.39945	1.36752e-13	2.85403e-12
Capana09g000445	60.132	4.3618	0.590026	7.39256	1.44029e-13	3.00084e-12
Capana06g003055	166.734	2.23917	0.303085	7.38795	1.49108e-13	3.10404e-12
Capana06g002308	35.8422	4.1627	0.56432	7.37649	1.62513e-13	3.37458e-12
Capana05g000176	73.8773	-2.37124	0.321721	-7.37047	1.70023e-13	3.52756e-12
Capana07g000253	139.686	-2.08651	0.283114	-7.36986	1.70806e-13	3.54083e-12
Capana06g000403	107.724	-2.62915	0.35688	-7.36704	1.74463e-13	3.6136e-12
Capana01g002757	170.438	2.10157	0.285309	7.36596	1.75871e-13	3.63973e-12
Capana07g001679	47.0798	3.6918	0.501423	7.36265	1.80295e-13	3.72815e-12
Capana08g002402	252.121	-2.3395	0.317898	-7.35928	1.849e-13	3.82019e-12
Capana03g001926	188.614	-3.6961	0.502299	-7.35836	1.86185e-13	3.84032e-12
Capana01g002758	2438.38	2.70614	0.367785	7.35793	1.86781e-13	3.8494e-12
Capana11g001970	84.4428	-6.34797	0.86308	-7.35502	1.90901e-13	3.92777e-12
Capana00g004603	42.214	5.3961	0.733676	7.35488	1.91097e-13	3.92853e-12
Capana06g001182	838.669	-3.03797	0.41308	-7.35444	1.9173e-13	3.93826e-12
Capana00g003674	98.2932	4.9279	0.670266	7.35216	1.95031e-13	4.00276e-12
Capana09g001737	223.536	-4.15093	0.564667	-7.35111	1.96573e-13	4.03104e-12
Capana02g000436	335.115	2.30941	0.314261	7.34869	2.00153e-13	4.09767e-12
Capana00g003507	439.653	2.41059	0.328088	7.3474	2.02097e-13	4.13063e-12
Capana02g002986	252.033	2.39342	0.325757	7.34726	2.02314e-13	4.13106e-12
Capana01g004474	63.542	-3.76118	0.512767	-7.33507	2.216e-13	4.51061e-12
Capana06g000075	94.2444	2.73666	0.373125	7.33442	2.22678e-13	4.52883e-12
Capana06g002754	706.006	2.66692	0.363728	7.33218	2.26435e-13	4.60145e-12
Capana08g001331	407.487	2.82035	0.384727	7.33077	2.28836e-13	4.64643e-12
Capana09g001606	92.8456	-4.55642	0.62163	-7.32979	2.30506e-13	4.67265e-12
Capana08g000997	333.774	-2.29699	0.313649	-7.32344	2.41696e-13	4.88748e-12
Capana03g000802	127.62	-3.25786	0.445098	-7.31942	2.49046e-13	5.02788e-12
Capana08g002587	266.974	2.69687	0.368617	7.31618	2.55124e-13	5.1422e-12
Capana01g002567	1120.26	2.79504	0.382048	7.31594	2.55584e-13	5.14727e-12
Capana04g000026	242.116	2.2445	0.306859	7.31446	2.58428e-13	5.2003e-12
Capana00g001423	1454.56	-2.30609	0.3154	-7.31163	2.63918e-13	5.30648e-12
Capana01g003087	78.1109	-9.74909	1.33393	-7.30857	2.70005e-13	5.42003e-12
Capana12g002081	496.02	-3.11565	0.426838	-7.29937	2.89112e-13	5.79418e-12
Capana02g002850	368.181	-7.81057	1.07016	-7.29848	2.91033e-13	5.82796e-12
Capana00g002896	3255.37	2.96996	0.407804	7.28281	3.2694e-13	6.51536e-12
Capana05g000947	83.1177	-5.3114	0.72935	-7.28239	3.27967e-13	6.53056e-12
Capana11g000803	68.9176	-3.16099	0.434253	-7.27915	3.35932e-13	6.67304e-12
Capana07g002310	264.82	2.60175	0.357562	7.27635	3.42965e-13	6.80257e-12
Capana02g001649	811.394	-2.28958	0.314772	-7.27377	3.49594e-13	6.92774e-12
Capana02g001434	134.103	-4.65796	0.64067	-7.27045	3.58301e-13	7.09458e-12
Capana01g001053	138.347	-5.05597	0.69556	-7.26892	3.62362e-13	7.16926e-12
Capana00g004768	203.119	-2.03433	0.280018	-7.26501	3.73001e-13	7.35621e-12
Capana03g001827	129.087	-3.39833	0.468019	-7.2611	3.83951e-13	7.5541e-12
Capana05g002190	581.688	2.85	0.39252	7.26078	3.84859e-13	7.56594e-12
Capana03g001825	1491.91	2.0988	0.289081	7.26027	3.86324e-13	7.5887e-12
Capana02g000402	373.435	2.87238	0.395677	7.25942	3.88765e-13	7.63059e-12
Capana02g002514	226.277	-2.31943	0.319645	-7.25627	3.97916e-13	7.80402e-12
Capana06g002958	226.296	2.05738	0.283724	7.25135	4.12626e-13	8.08609e-12
Capana06g000006	314.696	2.05551	0.283484	7.25086	4.14126e-13	8.10906e-12
Capana12g002344	992.747	3.11405	0.429597	7.24877	4.20572e-13	8.22227e-12
Capana02g002461	138.499	2.253	0.310877	7.24723	4.25397e-13	8.30346e-12
Capana07g001878	600.721	-2.37159	0.32746	-7.24238	4.40889e-13	8.59907e-12
Capana02g000666	1994.96	-2.89966	0.400927	-7.23237	4.74635e-13	9.24267e-12
Capana03g000452	3531.32	2.52566	0.349231	7.23207	4.75698e-13	9.25609e-12
Capana01g000485	82.3708	2.95077	0.40806	7.23121	4.78723e-13	9.30762e-12
Capana00g004160	432.316	-2.26171	0.312822	-7.23004	4.82845e-13	9.37303e-12
Capana08g001084	366.85	3.23821	0.447973	7.22858	4.88067e-13	9.46697e-12
Capana12g002131	85.2981	2.36565	0.327293	7.22791	4.90479e-13	9.50631e-12
Capana05g001620	116.529	-2.84628	0.395265	-7.20092	5.98058e-13	1.15371e-11
Capana02g003087	58.2205	-5.59485	0.776988	-7.20069	5.99105e-13	1.15483e-11
Capana06g000617	279.9	-3.11087	0.432442	-7.19372	6.30486e-13	1.20873e-11
Capana02g002478	1073.5	-2.51579	0.349796	-7.19215	6.37768e-13	1.22174e-11
Capana05g001948	288.932	-3.20277	0.445879	-7.18305	6.81755e-13	1.30297e-11
Capana12g000251	164.208	2.12965	0.296567	7.18101	6.92007e-13	1.32053e-11
Capana01g002946	386.862	-2.15036	0.299528	-7.17915	7.01463e-13	1.33651e-11
Capana03g000114	58.2058	-2.70045	0.376574	-7.1711	7.43965e-13	1.41422e-11
Capana08g001347	25.9869	-5.53438	0.77284	-7.16109	8.00391e-13	1.52031e-11
Capana03g004496	528.566	2.13368	0.298217	7.15479	8.38031e-13	1.58815e-11
Capana08g001592	158.797	2.52885	0.353446	7.15484	8.37721e-13	1.58815e-11
Capana12g002817	399.062	-2.19531	0.306844	-7.15447	8.39939e-13	1.59055e-11
Capana06g001275	126.4	-2.27598	0.318157	-7.15362	8.45178e-13	1.59924e-11
Capana07g001585	18.887	-6.57152	0.918833	-7.15203	8.55044e-13	1.61667e-11
Capana07g000360	356.25	2.06384	0.288579	7.15175	8.56784e-13	1.61873e-11
Capana08g001477	88.5846	-2.25048	0.315066	-7.14289	9.13916e-13	1.7201e-11
Capana07g002419	3488.18	2.38804	0.334361	7.14211	9.19102e-13	1.72854e-11
Capana10g001754	40.2114	3.54211	0.496128	7.13951	9.36614e-13	1.76014e-11
Capana10g002240	43.9879	-3.6097	0.505778	-7.13692	9.54427e-13	1.79225e-11
Capana01g001047	526.49	2.44132	0.34223	7.13355	9.78107e-13	1.83532e-11
Capana03g000961	151.209	-2.02367	0.283784	-7.13102	9.96294e-13	1.86803e-11
Capana06g000725	6810.04	2.87996	0.40406	7.12754	1.02178e-12	1.91002e-11
Capana08g001126	422.937	-2.21777	0.311154	-7.12758	1.02146e-12	1.91002e-11
Capana03g000366	190.493	3.9949	0.560497	7.12742	1.02271e-12	1.91032e-11
Capana11g001585	36.2198	-3.86084	0.541852	-7.12527	1.03876e-12	1.93883e-11
Capana08g002679	141.198	2.37225	0.333165	7.12035	1.07653e-12	2.00328e-11
Capana02g002947	61.666	-3.0163	0.423725	-7.11853	1.09086e-12	2.02843e-11
Capana03g001689	406.738	2.55819	0.359564	7.11471	1.12151e-12	2.08228e-11
Capana09g000993	225.245	-6.27326	0.88178	-7.11431	1.12475e-12	2.08673e-11
Capana08g001132	140.786	-2.50764	0.352783	-7.10818	1.17583e-12	2.17987e-11
Capana07g000164	198.601	2.42839	0.341645	7.10794	1.17787e-12	2.18202e-11
Capana12g002127	44.1674	3.79412	0.533843	7.10719	1.18431e-12	2.1923e-11
Capana00g003801	384.21	2.86922	0.403991	7.10219	1.22798e-12	2.26635e-11
Capana06g000449	721.401	2.63712	0.3714	7.10047	1.24335e-12	2.293e-11
Capana01g003965	740.666	-3.04375	0.42907	-7.09382	1.30457e-12	2.40233e-11
Capana08g000683	40.3136	-6.86696	0.968064	-7.0935	1.30758e-12	2.40608e-11
Capana11g001403	117.515	-3.13608	0.442263	-7.09099	1.33154e-12	2.44836e-11
Capana00g004034	269.777	-2.26351	0.319233	-7.09047	1.33655e-12	2.45573e-11
Capana03g004562	489.361	-3.21081	0.453023	-7.08752	1.36532e-12	2.50488e-11
Capana01g002396	152.085	2.36085	0.333214	7.08509	1.38955e-12	2.54179e-11
Capana03g000318	314.522	-2.52748	0.356853	-7.0827	1.4137e-12	2.58214e-11
Capana06g001251	129.831	-4.20977	0.594811	-7.0775	1.46779e-12	2.67501e-11
Capana11g000013	309.702	3.01678	0.426355	7.07576	1.48636e-12	2.70687e-11
Capana08g001480	51.5041	-3.14784	0.444941	-7.07474	1.49732e-12	2.72481e-11
Capana04g000727	87.0009	2.48873	0.351788	7.07453	1.4996e-12	2.72695e-11
Capana05g001616	160.673	3.23192	0.456954	7.07275	1.51894e-12	2.75402e-11
Capana03g000667	110.228	-3.14593	0.44482	-7.07236	1.52317e-12	2.75967e-11
Capana03g001104	359.096	-3.01051	0.426115	-7.06501	1.60607e-12	2.90561e-11
Capana00g004281	27.6675	5.14282	0.728374	7.06069	1.65681e-12	2.99522e-11
Capana09g002325	934.061	2.51041	0.355755	7.05659	1.70635e-12	3.08253e-11
Capana02g003000	106.932	2.865	0.406093	7.05503	1.72564e-12	3.11509e-11
Capana04g001148	3401.87	-2.33845	0.331512	-7.05391	1.73957e-12	3.13795e-11
Capana02g001094	244.566	-4.49084	0.63744	-7.04511	1.85314e-12	3.32824e-11
Capana06g000293	115.408	-3.44315	0.488722	-7.0452	1.85192e-12	3.32824e-11
Capana02g003669	416.474	2.60485	0.369752	7.04484	1.85669e-12	3.3322e-11
Capana01g002006	246.723	2.02504	0.287615	7.0408	1.91145e-12	3.4255e-11
Capana00g000610	137.107	-2.7835	0.395379	-7.0401	1.92101e-12	3.4381e-11
Capana10g002210	134.457	2.21466	0.314791	7.03533	1.98784e-12	3.55469e-11
Capana01g003959	759.734	2.3058	0.328073	7.02829	2.09081e-12	3.73072e-11
Capana03g000714	128.018	-5.97579	0.850342	-7.02751	2.10251e-12	3.7489e-11
Capana12g002529	23.6536	-6.4441	0.91704	-7.02706	2.10926e-12	3.75822e-11
Capana03g000547	1295.15	-2.87527	0.409249	-7.02572	2.12964e-12	3.78907e-11
Capana01g004197	403.542	2.50855	0.357391	7.01906	2.23361e-12	3.96266e-11
Capana08g002505	63.9403	3.02522	0.431147	7.01668	2.27198e-12	4.02784e-11
Capana08g001720	206.862	-2.50055	0.356718	-7.00987	2.38544e-12	4.22293e-11
Capana03g000193	366.488	-2.82583	0.403937	-6.99571	2.63915e-12	4.64216e-11
Capana00g002836	936.402	-2.09895	0.300054	-6.99524	2.64806e-12	4.65452e-11
Capana03g003918	124.026	2.59082	0.370853	6.98611	2.82603e-12	4.95327e-11
Capana09g000500	2633.39	2.30087	0.329666	6.97941	2.96421e-12	5.1881e-11
Capana04g000593	67.062	3.14654	0.450871	6.97881	2.97688e-12	5.20658e-11
Capana08g002008	20935.9	2.81124	0.403184	6.9726	3.11137e-12	5.43413e-11
Capana03g000899	771.009	-2.08085	0.298755	-6.96509	3.2819e-12	5.72792e-11
Capana02g003646	482.439	2.19927	0.316038	6.9589	3.4295e-12	5.9813e-11
Capana01g002376	29.6476	-4.42622	0.636069	-6.95871	3.43394e-12	5.98484e-11
Capana06g001688	2614.92	2.59193	0.372802	6.95256	3.58706e-12	6.23413e-11
Capana07g000048	59.573	-3.44004	0.495042	-6.94899	3.67904e-12	6.38949e-11
Capana01g000487	208.275	2.38381	0.343098	6.94791	3.70731e-12	6.43407e-11
Capana04g000125	2700.47	-2.13985	0.308059	-6.94626	3.75107e-12	6.50544e-11
Capana01g000106	149.588	2.55308	0.367825	6.94102	3.89288e-12	6.73721e-11
Capana07g001484	42.1109	-2.98208	0.430117	-6.93317	4.11499e-12	7.11662e-11
Capana08g000857	193.623	2.30483	0.33246	6.93265	4.13018e-12	7.1379e-11
Capana02g003595	152.674	-2.31076	0.333515	-6.92851	4.25306e-12	7.34001e-11
Capana03g003154	371.225	2.02391	0.292149	6.92768	4.27807e-12	7.37802e-11
Capana03g002310	38.7071	-2.70213	0.391269	-6.90606	4.98296e-12	8.57575e-11
Capana00g000441	824.232	2.05032	0.297049	6.90231	5.1164e-12	8.79928e-11
Capana06g000216	250.782	2.63697	0.382294	6.89775	5.28311e-12	9.07337e-11
Capana05g001092	64.2454	-5.84858	0.84831	-6.89439	5.4095e-12	9.284e-11
Capana05g000349	166.062	-5.62887	0.816494	-6.89396	5.4262e-12	9.30619e-11
Capana05g000102	276.704	-2.29995	0.333654	-6.89323	5.45391e-12	9.34723e-11
Capana06g000618	309.965	-2.2049	0.319934	-6.89172	5.51212e-12	9.44046e-11
Capana07g001809	197.664	-2.91163	0.422524	-6.89104	5.53872e-12	9.47945e-11
Capana04g002427	42.1114	-3.57922	0.520134	-6.88134	5.92929e-12	1.01409e-10
Capana05g000978	104.977	-3.71051	0.53924	-6.88099	5.94367e-12	1.01585e-10
Capana03g001715	62.1164	-2.72124	0.395638	-6.8781	6.0654e-12	1.03451e-10
Capana05g000777	103.837	-8.1084	1.17948	-6.87458	6.21747e-12	1.05971e-10
Capana11g002004	279.946	2.25985	0.32878	6.87345	6.26692e-12	1.06667e-10
Capana02g003265	81.8965	-2.45895	0.357786	-6.87268	6.30068e-12	1.07168e-10
Capana11g002032	98.806	3.12932	0.455415	6.87137	6.359e-12	1.08011e-10
Capana04g002794	74.5406	-5.16622	0.752469	-6.86569	6.61712e-12	1.12241e-10
Capana01g004235	242.115	-2.03999	0.297151	-6.86517	6.64111e-12	1.12571e-10
Capana03g000715	95.0392	-3.88673	0.566264	-6.86382	6.70449e-12	1.13568e-10
Capana01g000929	189.303	-3.35706	0.489347	-6.86028	6.8727e-12	1.16337e-10
Capana00g004675	790.76	-2.37566	0.346408	-6.85798	6.98404e-12	1.1806e-10
Capana02g001420	230.941	-6.30105	0.918989	-6.8565	7.05677e-12	1.19208e-10
Capana03g002426	87.4393	2.35361	0.343462	6.85258	7.25275e-12	1.22435e-10
Capana03g002301	820.242	-6.33218	0.924433	-6.84979	7.39561e-12	1.24762e-10
Capana02g000829	117.378	2.34451	0.342398	6.84731	7.52532e-12	1.26777e-10
Capana02g003215	93.1775	-3.41347	0.498834	-6.8429	7.76057e-12	1.30296e-10
Capana02g003335	1468.59	2.06828	0.302542	6.83634	8.1243e-12	1.36034e-10
Capana12g001643	46.3059	3.05542	0.447544	6.82707	8.66647e-12	1.44818e-10
Capana11g000442	122.882	-2.86338	0.419467	-6.82625	8.71649e-12	1.45555e-10
Capana01g002683	157.192	2.69692	0.39533	6.82196	8.98082e-12	1.49367e-10
Capana02g001118	636.706	3.21703	0.471561	6.82209	8.97269e-12	1.49367e-10
Capana03g000552	342.501	-5.3537	0.784775	-6.82196	8.98096e-12	1.49367e-10
Capana06g000471	129.792	2.25552	0.330633	6.82182	8.98913e-12	1.49402e-10
Capana06g000455	40.013	-4.94239	0.724579	-6.82105	9.03785e-12	1.50111e-10
Capana00g003944	214.551	2.18461	0.32059	6.81434	9.46978e-12	1.57074e-10
Capana02g002728	143.983	-2.82043	0.414103	-6.81093	9.69688e-12	1.60625e-10
Capana06g002441	42.1015	-4.02623	0.591396	-6.80802	9.89524e-12	1.63692e-10
Capana08g002278	361.229	-2.75434	0.405623	-6.79039	1.11832e-11	1.84381e-10
Capana03g001107	187.438	-2.58018	0.380191	-6.78654	1.14857e-11	1.89038e-10
Capana01g000139	76.9725	-5.30601	0.782221	-6.78326	1.17496e-11	1.93204e-10
Capana10g001559	104.9	-2.48114	0.366076	-6.77765	1.22149e-11	2.00588e-10
Capana03g001359	90.3117	-4.6367	0.684438	-6.77446	1.2487e-11	2.0465e-10
Capana06g000494	68.9128	4.38558	0.647575	6.77232	1.26736e-11	2.0757e-10
Capana03g004354	154.677	2.33693	0.345082	6.77211	1.26919e-11	2.07732e-10
Capana04g002186	108.775	-3.35953	0.496252	-6.7698	1.28959e-11	2.10932e-10
Capana08g000605	110.211	2.7091	0.400273	6.76812	1.30471e-11	2.13263e-10
Capana04g000096	2116.69	2.26097	0.334119	6.76697	1.31511e-11	2.14822e-10
Capana00g002650	53.9666	-2.94492	0.435217	-6.76655	1.31886e-11	2.15292e-10
Capana05g000255	35.9061	-8.37651	1.239	-6.76071	1.37322e-11	2.23575e-10
Capana03g000812	281.388	-2.01699	0.298426	-6.75877	1.39166e-11	2.2628e-10
Capana01g000397	133.546	2.1726	0.321698	6.75355	1.44266e-11	2.34265e-10
Capana03g001235	145.581	3.06318	0.453735	6.75102	1.46805e-11	2.38043e-10
Capana05g001632	41.4595	3.51052	0.520012	6.75085	1.46978e-11	2.38043e-10
Capana01g003125	298.539	-3.722	0.551543	-6.74834	1.49551e-11	2.41893e-10
Capana01g000662	197.198	-2.67544	0.396489	-6.74782	1.50078e-11	2.42429e-10
Capana10g002153	72.5607	-6.49683	0.962803	-6.74783	1.5007e-11	2.42429e-10
Capana08g001838	1015.09	-2.38338	0.35334	-6.7453	1.52714e-11	2.46526e-10
Capana11g002217	19.9873	-5.78124	0.85756	-6.7415	1.56762e-11	2.52237e-10
Capana12g001752	335.054	2.61193	0.387439	6.74152	1.56739e-11	2.52237e-10
Capana02g001001	82.8204	2.93881	0.43624	6.73669	1.62035e-11	2.60552e-10
Capana09g000275	134.137	-2.07628	0.308286	-6.73493	1.64011e-11	2.63387e-10
Capana01g004380	176.301	-2.44033	0.362967	-6.72329	1.77668e-11	2.8458e-10
Capana00g001227	138.734	3.05611	0.455109	6.71511	1.87921e-11	3.00419e-10
Capana03g000205	3829.26	-2.55075	0.379864	-6.7149	1.8819e-11	3.00655e-10
Capana08g002543	211.12	-2.5893	0.385719	-6.71291	1.90776e-11	3.04393e-10
Capana04g001453	942.241	-3.53992	0.527667	-6.70862	1.96475e-11	3.13283e-10
Capana09g001548	2076.6	2.06727	0.308738	6.69586	2.14403e-11	3.4121e-10
Capana12g000379	115.282	5.59277	0.835382	6.69487	2.15861e-11	3.43309e-10
Capana11g002190	980.895	-2.09409	0.312925	-6.69199	2.20149e-11	3.49903e-10
Capana04g000584	792.63	-2.19744	0.328381	-6.69174	2.20533e-11	3.5029e-10
Capana03g001826	136.992	-3.24625	0.485231	-6.69011	2.2301e-11	3.53996e-10
Capana04g000073	183.16	3.74114	0.560276	6.67731	2.43363e-11	3.85808e-10
Capana05g001734	452.472	-2.02707	0.303891	-6.67039	2.55126e-11	4.03939e-10
Capana05g001607	163.437	3.41576	0.512343	6.66694	2.61198e-11	4.13006e-10
Capana02g002897	344.643	2.13318	0.320178	6.66249	2.69227e-11	4.25176e-10
Capana07g001963	359.579	2.31792	0.348289	6.65516	2.82992e-11	4.45491e-10
Capana03g000958	259.711	2.64179	0.397114	6.65247	2.88205e-11	4.5341e-10
Capana04g002765	28.7258	-5.49567	0.826317	-6.6508	2.91509e-11	4.58316e-10
Capana10g002007	49.2835	3.02216	0.454447	6.65019	2.9271e-11	4.59911e-10
Capana05g000206	29.2821	-6.06958	0.913537	-6.64405	3.05183e-11	4.77688e-10
Capana07g001666	58.3991	3.75744	0.565732	6.64173	3.10013e-11	4.84943e-10
Capana08g002379	160.498	-2.55229	0.384595	-6.63631	3.21623e-11	5.0215e-10
Capana11g000407	105.501	-6.66605	1.00533	-6.63071	3.34066e-11	5.20263e-10
Capana08g002648	101.966	4.29926	0.648455	6.63001	3.35666e-11	5.22426e-10
Capana12g002816	395.887	2.12334	0.3203	6.62922	3.37472e-11	5.24907e-10
Capana02g001893	333.581	2.38485	0.359806	6.62814	3.39935e-11	5.28406e-10
Capana00g000395	128.773	2.62338	0.395845	6.62727	3.4194e-11	5.31189e-10
Capana04g000922	81.9165	4.78633	0.722246	6.62701	3.42545e-11	5.31795e-10
Capana04g001037	65.9626	-7.21807	1.08974	-6.62367	3.50385e-11	5.42263e-10
Capana12g002916	87.0203	3.18046	0.480163	6.62372	3.50275e-11	5.42263e-10
Capana12g001959	120.395	-2.22797	0.336411	-6.62277	3.52532e-11	5.45246e-10
Capana05g002208	262.064	-2.0652	0.31184	-6.62262	3.52883e-11	5.45446e-10
Capana09g002344	164.702	-2.71599	0.410202	-6.62111	3.56511e-11	5.50367e-10
Capana07g002279	210.081	2.10117	0.317351	6.62096	3.56862e-11	5.50564e-10
Capana01g004050	21.369	-7.63042	1.15266	-6.61986	3.59535e-11	5.53998e-10
Capana06g002618	807.984	3.38791	0.511997	6.61705	3.66443e-11	5.6394e-10
Capana02g001200	187.025	-3.29452	0.498482	-6.60911	3.8664e-11	5.94282e-10
Capana04g000463	243.784	-2.87472	0.43507	-6.60749	3.90899e-11	5.99772e-10
Capana04g001007	496.694	-2.23906	0.338935	-6.60617	3.94385e-11	6.04309e-10
Capana01g002345	130.102	-2.19046	0.331667	-6.6044	3.99126e-11	6.10816e-10
Capana06g001928	53.7873	-4.41715	0.669041	-6.60222	4.05049e-11	6.19496e-10
Capana01g001958	402.216	-2.12017	0.321175	-6.60128	4.07612e-11	6.23032e-10
Capana03g001006	28.5399	-6.1029	0.92469	-6.59994	4.11312e-11	6.28298e-10
Capana03g000448	627.467	-2.20257	0.333748	-6.59949	4.12579e-11	6.29846e-10
Capana10g000317	41.398	-4.10217	0.621777	-6.59749	4.18175e-11	6.37995e-10
Capana03g003677	182.058	2.85654	0.433056	6.59624	4.21718e-11	6.43003e-10
Capana02g003191	83.2326	2.07937	0.315268	6.59555	4.23671e-11	6.45582e-10
Capana07g002413	130.178	2.21628	0.336033	6.59542	4.24041e-11	6.45749e-10
Capana01g003952	141.53	2.54872	0.386534	6.59378	4.28769e-11	6.52146e-10
Capana08g000528	1083.38	-2.15679	0.327154	-6.59257	4.32264e-11	6.57058e-10
Capana02g001287	144.936	3.83708	0.58212	6.59156	4.35232e-11	6.61162e-10
Capana05g002005	52.1062	-4.76877	0.72546	-6.57344	4.91647e-11	7.4412e-10
Capana07g000257	32.7597	-3.93937	0.599403	-6.57216	4.95899e-11	7.50096e-10
Capana03g000117	542.956	-2.10864	0.32089	-6.5712	4.99099e-11	7.54015e-10
Capana06g002913	99.2529	-2.63965	0.401921	-6.56759	5.11347e-11	7.72047e-10
Capana11g000950	98.249	2.195	0.334399	6.564	5.23828e-11	7.89927e-10
Capana04g000968	148.846	-4.01427	0.611674	-6.56276	5.28193e-11	7.95539e-10
Capana02g001193	82.5956	-3.74695	0.571001	-6.56206	5.30699e-11	7.98826e-10
Capana04g002612	554.707	-3.55802	0.54231	-6.56086	5.34981e-11	8.04675e-10
Capana07g001402	24.7156	-4.63334	0.706217	-6.56079	5.35235e-11	8.04675e-10
Capana03g003724	38.5863	-4.33649	0.661182	-6.5587	5.42801e-11	8.15553e-10
Capana08g001741	39.6722	2.73142	0.416591	6.55661	5.50455e-11	8.26551e-10
Capana03g002366	112.498	-6.99185	1.06684	-6.55381	5.60863e-11	8.41158e-10
Capana06g000769	211.688	2.12781	0.324806	6.55101	5.71487e-11	8.56572e-10
Capana01g002747	1010.24	-2.08551	0.318533	-6.54723	5.8614e-11	8.77472e-10
Capana01g000880	26.3059	-8.49812	1.2982	-6.54609	5.9062e-11	8.8311e-10
Capana01g003669	50.0717	2.60511	0.398169	6.54271	6.04122e-11	9.02751e-10
Capana00g002072	159.906	2.10052	0.321209	6.53942	6.17565e-11	9.22283e-10
Capana00g000056	41.5125	-3.80611	0.582176	-6.53774	6.24553e-11	9.31031e-10
Capana12g002171	56.401	-3.54778	0.542927	-6.53454	6.3807e-11	9.5061e-10
Capana02g001862	208.45	3.37159	0.515984	6.53429	6.39105e-11	9.51578e-10
Capana00g002538	202.1	3.01532	0.461676	6.53124	6.52253e-11	9.69403e-10
Capana06g002755	654.953	2.66476	0.408277	6.52684	6.71718e-11	9.97134e-10
Capana00g003030	29.1997	4.84958	0.743035	6.52672	6.7226e-11	9.97341e-10
Capana03g001353	11118.6	2.05694	0.315251	6.52476	6.81083e-11	1.00982e-09
Capana02g001115	329.134	-2.549	0.391183	-6.51613	7.21465e-11	1.06714e-09
Capana11g000582	44.5934	2.95125	0.452927	6.51596	7.22266e-11	1.06769e-09
Capana01g004391	74.1412	2.14972	0.329978	6.51474	7.28157e-11	1.07517e-09
Capana01g003186	648.425	2.36037	0.362362	6.51385	7.32484e-11	1.08085e-09
Capana06g001365	194.515	3.15084	0.483731	6.51362	7.3362e-11	1.08188e-09
Capana01g003406	172.436	-2.45822	0.377763	-6.5073	7.65147e-11	1.12569e-09
Capana03g001590	2388.64	-2.06508	0.317652	-6.50109	7.97418e-11	1.17108e-09
Capana02g003499	84.1102	-2.20959	0.339982	-6.49912	8.07926e-11	1.1851e-09
Capana00g004279	29.0795	8.36292	1.28721	6.49691	8.1985e-11	1.20117e-09
Capana05g001759	363.365	-2.61551	0.403031	-6.4896	8.60637e-11	1.25794e-09
Capana03g001589	166.347	3.43247	0.528979	6.48885	8.64921e-11	1.26346e-09
Capana00g002203	45.8737	-4.12496	0.636166	-6.4841	8.92601e-11	1.30005e-09
Capana11g000103	122.287	2.70727	0.417919	6.47797	9.29647e-11	1.35148e-09
Capana10g000204	56.7808	2.52984	0.390718	6.47483	9.49161e-11	1.37837e-09
Capana00g001257	142.832	-2.05754	0.318029	-6.46966	9.8223e-11	1.42472e-09
Capana11g002135	181.124	-2.56379	0.396287	-6.46954	9.83048e-11	1.42507e-09
Capana08g002370	94.944	-2.25084	0.348484	-6.45895	1.05433e-10	1.52661e-09
Capana05g000784	40.7091	3.50919	0.543631	6.45509	1.08158e-10	1.56424e-09
Capana00g004459	36.2067	-5.13076	0.794867	-6.45487	1.08313e-10	1.56557e-09
Capana02g002795	82.1817	2.44625	0.379074	6.45323	1.09491e-10	1.58167e-09
Capana03g000732	44.2962	3.37517	0.523401	6.44855	1.12929e-10	1.62943e-09
Capana02g001861	797	3.22515	0.500149	6.44837	1.13058e-10	1.63035e-09
Capana11g002083	52.1824	-8.45743	1.31176	-6.44737	1.13808e-10	1.6402e-09
Capana10g002185	48.2874	-3.40513	0.528175	-6.44698	1.14104e-10	1.64351e-09
Capana06g002752	100.77	-2.52316	0.391537	-6.44424	1.16181e-10	1.67245e-09
Capana04g001993	148.219	-2.05849	0.3196	-6.44083	1.18823e-10	1.70949e-09
Capana08g001747	69.5641	-2.51569	0.390671	-6.4394	1.19947e-10	1.72282e-09
Capana12g002408	9182.56	2.2317	0.346568	6.43944	1.19914e-10	1.72282e-09
Capana02g003475	97.1933	2.70024	0.41934	6.43926	1.20056e-10	1.72321e-09
Capana03g004214	2828.43	-2.42503	0.376643	-6.43855	1.20616e-10	1.73026e-09
Capana02g003140	158.084	2.84981	0.442716	6.43712	1.21762e-10	1.74467e-09
Capana01g003760	94.8555	2.37362	0.368891	6.43447	1.23905e-10	1.77091e-09
Capana07g000855	113.577	4.10799	0.63844	6.43441	1.23952e-10	1.77091e-09
Capana03g003293	22.4517	-8.85155	1.37683	-6.42895	1.28487e-10	1.83254e-09
Capana09g001260	50.8392	-4.21845	0.65637	-6.42694	1.30198e-10	1.85587e-09
Capana04g000966	610.646	2.36376	0.367951	6.4241	1.32648e-10	1.88752e-09
Capana00g002279	361.022	-3.08315	0.480283	-6.41944	1.36774e-10	1.944e-09
Capana07g002440	90.6105	2.26803	0.353338	6.41887	1.37287e-10	1.95017e-09
Capana08g000736	1107.16	-2.4234	0.377871	-6.41331	1.42398e-10	2.01582e-09
Capana04g000400	653.21	2.0448	0.318879	6.41247	1.43184e-10	2.02579e-09
Capana01g002906	72.5912	-5.56623	0.868058	-6.41229	1.43353e-10	2.02703e-09
Capana00g001211	512.283	-2.94425	0.459378	-6.40922	1.46269e-10	2.06235e-09
Capana01g002675	48.8064	-3.97699	0.620774	-6.40651	1.48889e-10	2.09811e-09
Capana06g002516	224.601	-2.53643	0.396053	-6.40425	1.51109e-10	2.12817e-09
Capana03g000800	184.474	-3.23578	0.505327	-6.40333	1.52025e-10	2.13986e-09
Capana00g000660	85.0788	2.11236	0.329919	6.40266	1.52696e-10	2.14808e-09
Capana03g004627	125.567	-3.53789	0.55272	-6.40088	1.54486e-10	2.17203e-09
Capana03g001204	31.3992	-3.2705	0.511005	-6.40013	1.55243e-10	2.18142e-09
Capana00g002634	56.7599	-3.67808	0.574757	-6.39936	1.56027e-10	2.1912e-09
Capana00g003628	86.8677	-3.22889	0.504577	-6.3992	1.56188e-10	2.19123e-09
Capana03g003361	114.933	-2.35102	0.367394	-6.39919	1.56207e-10	2.19123e-09
Capana03g002292	105.475	-2.51297	0.392745	-6.39847	1.56939e-10	2.20026e-09
Capana00g000665	99.998	-3.71783	0.581133	-6.39755	1.57893e-10	2.21237e-09
Capana03g003767	180.445	3.70222	0.578752	6.3969	1.58567e-10	2.22057e-09
Capana00g003074	15.3551	5.79736	0.906843	6.39291	1.6276e-10	2.27157e-09
Capana12g002688	37.5761	4.59448	0.719532	6.38536	1.70991e-10	2.38108e-09
Capana08g002509	107.667	-2.08282	0.326535	-6.37856	1.78763e-10	2.48649e-09
Capana03g001005	144.342	-2.48713	0.389997	-6.3773	1.80243e-10	2.50567e-09
Capana01g000575	393.871	-2.93531	0.460341	-6.37638	1.81323e-10	2.51928e-09
Capana07g001384	393.737	2.13131	0.33454	6.37085	1.87983e-10	2.60595e-09
Capana03g000033	27.2252	-5.20763	0.818401	-6.36317	1.9763e-10	2.73202e-09
Capana02g002921	7731.55	3.49258	0.549772	6.35279	2.11443e-10	2.9132e-09
Capana03g001971	29.3868	4.66225	0.734021	6.35165	2.13019e-10	2.93164e-09
Capana04g000049	50.8843	-4.11325	0.648399	-6.34371	2.24301e-10	3.08006e-09
Capana02g001804	117.816	-2.93529	0.463073	-6.33874	2.31658e-10	3.17404e-09
Capana02g002811	70.3013	-4.44289	0.700941	-6.33846	2.32069e-10	3.17615e-09
Capana12g001826	29.8079	-4.45693	0.703633	-6.33418	2.38613e-10	3.2621e-09
Capana02g003630	34.0918	-7.28111	1.15004	-6.33115	2.43343e-10	3.32125e-09
Capana02g000554	250.244	2.95053	0.466184	6.32911	2.46581e-10	3.36174e-09
Capana02g002114	68.8334	-2.50417	0.395716	-6.32821	2.48022e-10	3.37953e-09
Capana00g003478	128.953	2.42761	0.384017	6.3216	2.58861e-10	3.51946e-09
Capana03g000381	129.895	-3.65448	0.578774	-6.31417	2.7162e-10	3.68281e-09
Capana02g002568	97.8727	2.43851	0.386488	6.30939	2.80135e-10	3.79617e-09
Capana12g002673	245.347	-3.46245	0.549164	-6.30494	2.88307e-10	3.90264e-09
Capana12g000811	116.309	-4.18153	0.663642	-6.30088	2.95956e-10	3.9996e-09
Capana11g000718	37.824	-7.93757	1.26164	-6.29148	3.14445e-10	4.2379e-09
Capana02g002622	53.3694	3.49829	0.55627	6.28883	3.19875e-10	4.30404e-09
Capana06g001123	118.542	2.71718	0.432141	6.28771	3.2219e-10	4.33047e-09
Capana04g001284	60.697	-2.1756	0.346441	-6.27987	3.38859e-10	4.54218e-09
Capana02g003112	136.989	-2.07194	0.330591	-6.2674	3.67123e-10	4.91039e-09
Capana04g001001	281.015	-2.63633	0.420837	-6.26449	3.74036e-10	4.99979e-09
Capana10g000150	39.1002	3.09219	0.493611	6.26442	3.74211e-10	4.99979e-09
Capana02g003523	52.276	-3.17675	0.507606	-6.25831	3.89182e-10	5.17743e-09
Capana08g000979	2716.08	2.16809	0.346521	6.25673	3.93123e-10	5.22706e-09
Capana01g000522	230.272	4.30908	0.688795	6.25597	3.95046e-10	5.24981e-09
Capana08g002389	138.353	-7.77277	1.24275	-6.25446	3.98882e-10	5.29509e-09
Capana02g002614	289.201	2.21725	0.354616	6.25253	4.03857e-10	5.35539e-09
Capana01g002552	33.9788	3.40833	0.545341	6.2499	4.10714e-10	5.43756e-09
Capana02g002117	149.935	-2.34137	0.374786	-6.24722	4.17831e-10	5.52587e-09
Capana01g000247	255.139	-2.56947	0.411342	-6.24656	4.19588e-10	5.54021e-09
Capana01g000882	28.2349	-4.87314	0.780116	-6.24669	4.19241e-10	5.54021e-09
Capana10g000613	46.062	-8.37158	1.34018	-6.24659	4.19498e-10	5.54021e-09
Capana02g002989	116.863	3.04499	0.487786	6.24247	4.30715e-10	5.68107e-09
Capana11g001803	100.095	2.13507	0.342034	6.24227	4.31279e-10	5.68549e-09
Capana06g000755	36.6691	-3.06397	0.491285	-6.23665	4.47046e-10	5.88393e-09
Capana07g002091	13.0722	-9.9313	1.5936	-6.23201	4.60496e-10	6.05773e-09
Capana10g000012	260.98	2.33896	0.375406	6.23046	4.65061e-10	6.11127e-09
Capana10g000155	100.962	2.28116	0.366136	6.23037	4.65343e-10	6.11174e-09
Capana04g001495	95.1579	-3.07303	0.493257	-6.23008	4.66191e-10	6.11963e-09
Capana02g003329	51.018	3.10295	0.498143	6.22904	4.69309e-10	6.15728e-09
Capana08g000145	331.429	-3.25204	0.522275	-6.22667	4.76441e-10	6.24223e-09
Capana03g000650	757.398	-2.23243	0.358737	-6.22304	4.87613e-10	6.37714e-09
Capana00g002632	22.5663	-4.53632	0.729232	-6.22068	4.94995e-10	6.46343e-09
Capana03g001100	112.129	-5.80739	0.933683	-6.21987	4.97567e-10	6.49015e-09
Capana12g002919	100.953	-2.6801	0.43106	-6.21747	5.05219e-10	6.58303e-09
Capana03g003818	51.8777	-3.62869	0.583771	-6.21595	5.10157e-10	6.64036e-09
Capana02g001799	2137.21	-2.59668	0.418153	-6.20989	5.30204e-10	6.89404e-09
Capana11g002194	111.098	-2.23262	0.359744	-6.20613	5.43047e-10	7.04622e-09
Capana03g001482	134.069	-2.81538	0.454015	-6.20108	5.60758e-10	7.25699e-09
Capana03g003609	15.9435	-9.2988	1.49967	-6.20056	5.62616e-10	7.27722e-09
Capana05g000823	135.599	-2.24661	0.362429	-6.19877	5.69074e-10	7.35307e-09
Capana09g001623	53.7633	-3.44384	0.556053	-6.19337	5.88911e-10	7.59748e-09
Capana08g001117	243.079	-2.09572	0.338537	-6.19053	5.99634e-10	7.73178e-09
Capana08g002324	65.1172	3.76364	0.608156	6.18862	6.06932e-10	7.8218e-09
Capana12g000958	80.9832	-3.74255	0.605455	-6.18138	6.35446e-10	8.15951e-09
Capana03g003230	236.402	2.37679	0.384674	6.17871	6.46295e-10	8.27733e-09
Capana01g003642	93.9005	-2.39076	0.387122	-6.17572	6.58618e-10	8.42503e-09
Capana11g002295	338.238	3.19342	0.517091	6.17575	6.58518e-10	8.42503e-09
Capana06g003052	83.1617	2.36344	0.383016	6.17062	6.80228e-10	8.67598e-09
Capana08g002741	118.999	-2.47837	0.402098	-6.16358	7.11192e-10	9.0569e-09
Capana05g001949	1988.07	-2.44801	0.398002	-6.15075	7.7115e-10	9.7902e-09
Capana12g000507	68.4142	-2.35295	0.382702	-6.14826	7.8337e-10	9.94024e-09
Capana08g000014	80.2168	-2.35027	0.382587	-6.14311	8.09225e-10	1.02578e-08
Capana02g001710	48.3235	-3.99824	0.650994	-6.14175	8.16152e-10	1.03403e-08
Capana06g000921	263.518	-3.01254	0.490619	-6.14029	8.23726e-10	1.04256e-08
Capana02g002306	26.3952	3.27285	0.533161	6.13857	8.32656e-10	1.05332e-08
Capana01g000226	20.8172	-5.10298	0.831508	-6.13703	8.40803e-10	1.06308e-08
Capana02g001659	46.02	-3.50387	0.571112	-6.13517	8.50673e-10	1.07501e-08
Capana01g000059	190.093	-2.38374	0.388576	-6.13456	8.53939e-10	1.07859e-08
Capana00g003229	61.3268	-3.28344	0.535519	-6.13131	8.71575e-10	1.1003e-08
Capana08g002410	42.7234	-3.58589	0.584873	-6.13105	8.73022e-10	1.10157e-08
Capana03g000910	38.0658	-4.40758	0.719241	-6.1281	8.89367e-10	1.12048e-08
Capana07g002105	1726.31	-2.33566	0.381177	-6.12749	8.92758e-10	1.12417e-08
Capana03g003558	209.405	-2.01392	0.328684	-6.12724	8.94165e-10	1.12537e-08
Capana11g002355	104.589	2.07632	0.339043	6.12404	9.12315e-10	1.14647e-08
Capana07g002277	138.09	3.00021	0.490406	6.11782	9.4866e-10	1.19093e-08
Capana00g001392	101.69	-2.18066	0.356484	-6.11713	9.52768e-10	1.19548e-08
Capana07g001590	40.0132	-4.33187	0.708957	-6.11019	9.95115e-10	1.24672e-08
Capana11g001520	205.228	2.02114	0.330793	6.10998	9.96457e-10	1.24777e-08
Capana10g000259	36.4415	3.03668	0.497048	6.10942	9.99946e-10	1.2515e-08
Capana01g002708	81.3254	-3.48379	0.570572	-6.10578	1.023e-09	1.27905e-08
Capana10g000169	189.115	2.20394	0.361002	6.10506	1.02761e-09	1.28418e-08
Capana10g000439	160.723	3.19795	0.524528	6.0968	1.08209e-09	1.34829e-08
Capana07g001979	37.4739	-5.81536	0.953987	-6.09585	1.08859e-09	1.35558e-08
Capana03g001099	144.661	-4.29264	0.704356	-6.09442	1.09836e-09	1.36707e-08
Capana10g000218	113.183	2.49202	0.408926	6.09407	1.10076e-09	1.36867e-08
Capana03g003642	316.888	2.02556	0.33267	6.0888	1.13761e-09	1.41094e-08
Capana01g000577	1560.48	-2.12981	0.349856	-6.08766	1.14569e-09	1.41955e-08
Capana04g001059	255.176	2.26454	0.372026	6.08704	1.15018e-09	1.42439e-08
Capana02g000787	56.4056	-2.75701	0.453578	-6.07834	1.21431e-09	1.5023e-08
Capana12g000555	9843.12	2.58247	0.425136	6.07445	1.24411e-09	1.53841e-08
Capana03g002338	39.2717	2.44526	0.4026	6.07367	1.2502e-09	1.54439e-08
Capana04g000525	360.384	-2.83579	0.46707	-6.07143	1.26776e-09	1.56374e-08
Capana02g000676	12.4589	-6.93524	1.14263	-6.06956	1.28262e-09	1.5805e-08
Capana09g001261	51.4623	-3.41772	0.563301	-6.06731	1.30073e-09	1.59962e-08
Capana06g001141	125.989	2.83174	0.466814	6.06609	1.31061e-09	1.61017e-08
Capana10g002179	413.872	2.66825	0.440319	6.05981	1.36284e-09	1.66937e-08
Capana01g002551	53.2863	-5.02071	0.828705	-6.0585	1.37394e-09	1.68129e-08
Capana12g000297	84.7998	2.02738	0.334744	6.05651	1.39104e-09	1.70137e-08
Capana10g000544	26.8625	4.04031	0.667273	6.05496	1.40454e-09	1.71704e-08
Capana12g002118	42.2907	-5.28111	0.872644	-6.05185	1.43193e-09	1.74879e-08
Capana02g003545	43.3568	3.23658	0.535217	6.04723	1.47354e-09	1.7987e-08
Capana08g001925	69.0259	2.61771	0.432882	6.04716	1.47425e-09	1.7987e-08
Capana10g000184	121.033	2.20397	0.364497	6.04661	1.47928e-09	1.80283e-08
Capana10g001442	53.7827	2.8988	0.47941	6.04661	1.47924e-09	1.80283e-08
Capana03g004155	84.488	-3.25746	0.538955	-6.04404	1.50305e-09	1.82933e-08
Capana06g000792	341.205	2.43938	0.403807	6.04095	1.53209e-09	1.86009e-08
Capana01g003963	372.215	-3.89878	0.645411	-6.04077	1.53385e-09	1.86132e-08
Capana03g003674	320.427	2.18191	0.36131	6.03888	1.55185e-09	1.88132e-08
Capana07g000984	51.1441	-4.10049	0.679014	-6.03889	1.55175e-09	1.88132e-08
Capana04g000325	56.3003	3.19974	0.530334	6.03343	1.60514e-09	1.94369e-08
Capana03g001375	184.842	-2.79883	0.464	-6.03196	1.61984e-09	1.95893e-08
Capana04g001615	37.787	-3.37032	0.55878	-6.03156	1.62389e-09	1.96287e-08
Capana01g002905	96.3314	-4.37074	0.72471	-6.03103	1.62922e-09	1.96741e-08
Capana03g000867	31.1299	-5.04546	0.836615	-6.0308	1.63146e-09	1.96741e-08
Capana03g004262	26.113	-6.16407	1.02211	-6.03071	1.63241e-09	1.96741e-08
Capana08g001895	11392.3	2.42667	0.402375	6.03086	1.63091e-09	1.96741e-08
Capana07g002408	162.599	2.22784	0.369428	6.03051	1.6344e-09	1.96884e-08
Capana07g002434	85.3799	2.2861	0.379182	6.02904	1.64935e-09	1.98395e-08
Capana05g000658	350.427	2.27101	0.376804	6.02703	1.67003e-09	2.00785e-08
Capana03g003830	401.38	-2.65274	0.440219	-6.02597	1.68103e-09	2.01911e-08
Capana03g001837	95.0618	-7.83242	1.30389	-6.00696	1.89039e-09	2.25525e-08
Capana09g000221	440.813	2.31226	0.385508	5.99794	1.99833e-09	2.38172e-08
Capana06g000460	764.86	2.42239	0.404054	5.99523	2.03203e-09	2.42071e-08
Capana12g002814	116.893	2.4897	0.415352	5.99419	2.045e-09	2.435e-08
Capana06g000237	74.5981	2.19162	0.36567	5.99344	2.05442e-09	2.44504e-08
Capana09g000688	776.337	2.05761	0.343346	5.99281	2.06242e-09	2.45102e-08
Capana02g002657	166.506	-3.01999	0.504039	-5.99159	2.07804e-09	2.4684e-08
Capana02g001491	96.4069	-2.03515	0.339826	-5.98879	2.11404e-09	2.50875e-08
Capana11g000328	46.1666	-3.61287	0.603449	-5.98704	2.1369e-09	2.53345e-08
Capana09g000057	56.51	-3.56439	0.595468	-5.98586	2.15248e-09	2.5507e-08
Capana01g000511	132.41	2.22511	0.371865	5.98366	2.18176e-09	2.58167e-08
Capana07g002346	362.98	2.11222	0.353148	5.98113	2.21599e-09	2.61718e-08
Capana07g001883	95.3421	2.6953	0.451176	5.97395	2.31571e-09	2.73103e-08
Capana03g001830	19.3491	-8.68145	1.45441	-5.96903	2.38662e-09	2.80663e-08
Capana03g002330	61.092	-2.99684	0.502191	-5.96754	2.40863e-09	2.82983e-08
Capana01g001501	42.4607	-2.94999	0.494351	-5.96739	2.41079e-09	2.83102e-08
Capana11g001586	54.2075	-3.16302	0.530095	-5.96689	2.41818e-09	2.83834e-08
Capana00g001228	129.805	2.33737	0.391763	5.9663	2.42701e-09	2.84601e-08
Capana01g002354	189.396	2.418	0.40535	5.96523	2.44289e-09	2.86191e-08
Capana08g000082	400.19	2.1347	0.358047	5.96207	2.49062e-09	2.91232e-08
Capana03g004183	193.892	2.23234	0.374582	5.95954	2.52948e-09	2.95636e-08
Capana06g001967	112.455	-2.83346	0.475505	-5.95884	2.54028e-09	2.96758e-08
Capana04g001298	19.7593	3.97773	0.668609	5.94927	2.69348e-09	3.13913e-08
Capana12g002676	40.4207	3.02807	0.510212	5.93493	2.93979e-09	3.40534e-08
Capana05g000896	72.303	-5.51327	0.929139	-5.93374	2.96107e-09	3.42838e-08
Capana00g002160	24.0342	-5.14258	0.866892	-5.9322	2.98896e-09	3.45743e-08
Capana07g001962	214.189	-2.47502	0.417438	-5.92908	3.04631e-09	3.51556e-08
Capana10g002439	784.62	-2.20727	0.372365	-5.9277	3.07203e-09	3.54193e-08
Capana04g000466	40.4717	3.60382	0.608026	5.92708	3.08373e-09	3.55211e-08
Capana03g001494	165.911	-2.12748	0.358961	-5.92678	3.08937e-09	3.55695e-08
Capana07g000292	322.259	2.66689	0.450647	5.91791	3.26062e-09	3.74713e-08
Capana06g000737	21406.8	2.15252	0.363859	5.91581	3.30238e-09	3.79337e-08
Capana02g002517	396.655	-4.20853	0.711536	-5.91471	3.32454e-09	3.81704e-08
Capana02g002772	18.0575	-5.67506	0.960084	-5.91101	3.40027e-09	3.90037e-08
Capana00g002931	28.9531	3.12092	0.52812	5.90949	3.43176e-09	3.93467e-08
Capana02g002641	31.5398	-5.73322	0.970394	-5.90814	3.46002e-09	3.96155e-08
Capana08g002365	26.166	-3.96014	0.67113	-5.90071	3.61933e-09	4.12868e-08
Capana00g003042	214.583	-2.37483	0.402596	-5.89879	3.66175e-09	4.17514e-08
Capana07g000693	54.1125	3.96629	0.6735	5.88907	3.88373e-09	4.41602e-08
Capana00g004188	54.2204	2.98176	0.50729	5.87782	4.15702e-09	4.71377e-08
Capana06g001377	336.797	2.13151	0.362743	5.87608	4.20106e-09	4.76152e-08
Capana03g002038	307.909	-2.63522	0.44908	-5.86803	4.40991e-09	4.98908e-08
Capana04g002739	75.7271	2.99995	0.511244	5.86793	4.41265e-09	4.9899e-08
Capana02g000615	347.021	-2.06466	0.352528	-5.85671	4.72114e-09	5.32415e-08
Capana00g004742	17.9491	4.478	0.765322	5.85113	4.88239e-09	5.49346e-08
Capana04g001611	217.371	-3.0987	0.529865	-5.84809	4.97238e-09	5.59141e-08
Capana07g000998	16.7761	-5.31247	0.90851	-5.84745	4.99166e-09	5.60875e-08
Capana00g003127	21.9652	-6.43191	1.10004	-5.847	5.00508e-09	5.62128e-08
Capana04g000295	75.5537	3.10679	0.531871	5.84125	5.18107e-09	5.81102e-08
Capana00g004816	332.225	-2.5196	0.431427	-5.84015	5.21527e-09	5.84672e-08
Capana06g002698	24.1738	-7.47048	1.27994	-5.83658	5.32839e-09	5.96273e-08
Capana01g001421	279.183	-2.14735	0.368012	-5.835	5.37909e-09	6.01675e-08
Capana00g000498	180.954	2.98172	0.511111	5.83381	5.41743e-09	6.05689e-08
Capana03g000570	40.1534	5.10019	0.874771	5.83031	5.53239e-09	6.17704e-08
Capana08g002266	804.194	-2.50468	0.429766	-5.828	5.60954e-09	6.25472e-08
Capana09g002379	156.672	2.76139	0.473971	5.82606	5.67497e-09	6.32482e-08
Capana04g002888	34.013	-3.15522	0.541997	-5.82147	5.83313e-09	6.49232e-08
Capana07g000890	27.9946	-3.30014	0.566959	-5.82078	5.85727e-09	6.51566e-08
Capana10g000065	4840.26	-2.40774	0.413988	-5.81597	6.02847e-09	6.68566e-08
Capana03g000037	62.3995	-3.05573	0.525748	-5.81216	6.16732e-09	6.8274e-08
Capana02g002688	163.197	-2.74015	0.471871	-5.80699	6.36067e-09	7.032e-08
Capana02g001814	1411.42	2.58516	0.44521	5.80662	6.3747e-09	7.04121e-08
Capana11g002029	347.617	2.99417	0.515644	5.80667	6.37291e-09	7.04121e-08
Capana01g000486	49.4759	3.168	0.545726	5.80511	6.43221e-09	7.0976e-08
Capana02g001216	41.9532	-3.50323	0.603478	-5.80506	6.43436e-09	7.0976e-08
Capana01g000332	37.5295	3.71675	0.64121	5.79647	6.77263e-09	7.44748e-08
Capana01g000666	74.3791	-2.53345	0.437108	-5.79593	6.7943e-09	7.468e-08
Capana00g000533	36.7409	-7.20956	1.24412	-5.79489	6.83658e-09	7.51113e-08
Capana03g000097	118.107	-2.87585	0.496457	-5.79274	6.92489e-09	7.60139e-08
Capana06g000693	126.158	2.16148	0.373234	5.79122	6.98752e-09	7.66164e-08
Capana03g004249	12.6997	-8.0175	1.38551	-5.78668	7.17917e-09	7.86655e-08
Capana00g004753	287.804	2.17403	0.375836	5.78452	7.27197e-09	7.95766e-08
Capana07g000255	124.515	-2.23431	0.386296	-5.78394	7.29695e-09	7.98146e-08
Capana02g001405	186.254	-2.56985	0.444718	-5.77859	7.53288e-09	8.23224e-08
Capana09g001451	77.075	2.0238	0.35059	5.77256	7.8077e-09	8.51376e-08
Capana00g001483	5563.38	2.07913	0.360999	5.75938	8.44217e-09	9.16923e-08
Capana12g002223	730.896	-2.06383	0.358454	-5.75758	8.53262e-09	9.25933e-08
Capana02g002111	73.1908	2.27765	0.395704	5.75594	8.61625e-09	9.34599e-08
Capana07g002056	40.8749	3.30621	0.574457	5.75537	8.64512e-09	9.37319e-08
Capana08g002492	306.217	-5.08031	0.883296	-5.75154	8.84353e-09	9.56734e-08
Capana08g001653	505.763	2.29495	0.399354	5.74667	9.10174e-09	9.82091e-08
Capana00g002802	31479.2	2.43841	0.424362	5.74607	9.13402e-09	9.85144e-08
Capana01g003378	216.615	2.05405	0.357647	5.74324	9.28816e-09	1.00002e-07
Capana00g003098	44.9779	-4.07978	0.710581	-5.74147	9.38558e-09	1.00919e-07
Capana00g001879	387.603	-2.14129	0.373048	-5.74	9.46745e-09	1.01667e-07
Capana05g000797	35.3107	4.9041	0.854688	5.73788	9.58673e-09	1.02859e-07
Capana07g001020	177.637	2.14481	0.373818	5.73758	9.60377e-09	1.02997e-07
Capana02g001015	415.643	-2.00546	0.349582	-5.73673	9.65235e-09	1.03473e-07
Capana00g001933	17.9255	-7.76052	1.3538	-5.73238	9.90316e-09	1.06003e-07
Capana05g001976	71.1579	-2.65734	0.463633	-5.73155	9.95156e-09	1.0645e-07
Capana02g003440	63.2089	-3.42407	0.598012	-5.72576	1.02971e-08	1.09909e-07
Capana12g002639	114.526	2.05811	0.359456	5.72564	1.03043e-08	1.09938e-07
Capana10g000357	812.714	2.34719	0.410367	5.71973	1.06691e-08	1.13634e-07
Capana01g003645	117.184	2.43134	0.425637	5.71224	1.11501e-08	1.18553e-07
Capana02g001020	15.9382	4.70134	0.823071	5.71194	1.11695e-08	1.18699e-07
Capana06g000450	717.482	2.32697	0.407673	5.70793	1.14361e-08	1.21281e-07
Capana02g002139	39.0238	-4.64863	0.814684	-5.70605	1.15625e-08	1.22568e-07
Capana01g003941	52.3898	-2.97592	0.521554	-5.70587	1.15747e-08	1.22645e-07
Capana03g004012	102.01	-2.47608	0.434087	-5.70411	1.16951e-08	1.23867e-07
Capana00g004571	2549.57	2.64865	0.464363	5.70383	1.17144e-08	1.24019e-07
Capana02g002654	365.849	-5.53431	0.97047	-5.70271	1.17915e-08	1.24782e-07
Capana05g001743	142.679	-4.16552	0.730744	-5.70038	1.19544e-08	1.26451e-07
Capana11g002391	30.8218	-3.17411	0.557001	-5.69858	1.20809e-08	1.27706e-07
Capana02g002278	73.0529	2.20354	0.386766	5.69735	1.21682e-08	1.28548e-07
Capana03g002299	212.42	2.30593	0.405108	5.69214	1.25456e-08	1.32422e-07
Capana08g001738	183.5	2.5581	0.449817	5.68697	1.29311e-08	1.362e-07
Capana06g001675	59.6551	2.22699	0.391644	5.68628	1.29839e-08	1.36698e-07
Capana02g003003	24.042	-3.89743	0.685429	-5.68611	1.29964e-08	1.36772e-07
Capana08g002763	59.3931	-2.5723	0.452406	-5.68582	1.30183e-08	1.36944e-07
Capana05g000937	181.773	-2.24652	0.395193	-5.68462	1.31105e-08	1.37855e-07
Capana04g000726	73.0397	2.16014	0.380119	5.68279	1.32516e-08	1.3922e-07
Capana00g004491	17.0674	-3.87852	0.6826	-5.68197	1.33149e-08	1.39827e-07
Capana01g000647	7219.97	2.62399	0.461885	5.68105	1.33874e-08	1.40528e-07
Capana03g000494	82.8849	2.18591	0.384807	5.68053	1.3428e-08	1.40895e-07
Capana08g000223	394.377	-2.05031	0.361507	-5.67157	1.41494e-08	1.48087e-07
Capana01g004460	76.3806	2.07325	0.365681	5.66955	1.43171e-08	1.49651e-07
Capana04g001004	389.457	-2.40932	0.4251	-5.66767	1.44756e-08	1.51242e-07
Capana03g004631	213.025	2.03547	0.359258	5.66577	1.46363e-08	1.52666e-07
Capana01g000129	32.4247	4.36675	0.770826	5.66503	1.46995e-08	1.5326e-07
Capana02g000104	93.7573	-2.64977	0.467872	-5.66344	1.48368e-08	1.54545e-07
Capana08g000613	76.9575	-2.16641	0.382984	-5.65665	1.54356e-08	1.60394e-07
Capana00g002363	15.0163	-6.53582	1.15596	-5.65404	1.56723e-08	1.62622e-07
Capana03g000343	8.69066	-8.68748	1.53652	-5.65399	1.56763e-08	1.62622e-07
Capana02g001299	2483.6	-2.09039	0.369748	-5.65355	1.57167e-08	1.62973e-07
Capana01g004441	383.114	-2.97578	0.526391	-5.65317	1.57515e-08	1.63265e-07
Capana09g001679	182.598	2.19567	0.388421	5.65279	1.5786e-08	1.63554e-07
Capana00g004777	656.183	2.59411	0.459068	5.65081	1.59691e-08	1.65313e-07
Capana03g000378	29.4523	3.6978	0.654567	5.64923	1.61167e-08	1.66771e-07
Capana08g000105	16.6557	-8.20468	1.45272	-5.64781	1.62505e-08	1.68085e-07
Capana04g000459	67.4387	2.19103	0.388385	5.64139	1.68683e-08	1.74039e-07
Capana00g004907	102.761	-3.68002	0.652516	-5.63973	1.70313e-08	1.75647e-07
Capana00g002038	22.9778	-3.24164	0.575116	-5.63649	1.73546e-08	1.78535e-07
Capana01g003144	35.3775	3.54009	0.628228	5.63504	1.7502e-08	1.79901e-07
Capana05g002452	316.707	2.69346	0.478051	5.63425	1.75823e-08	1.80651e-07
Capana11g001693	59.2833	3.05044	0.541659	5.63166	1.78483e-08	1.83232e-07
Capana05g000657	124.044	2.18752	0.388556	5.62987	1.80348e-08	1.84916e-07
Capana09g000039	155.305	-2.04306	0.36307	-5.62717	1.83193e-08	1.87756e-07
Capana08g002014	821.211	-2.29856	0.408632	-5.62501	1.85495e-08	1.90036e-07
Capana01g000747	49.2441	-2.58867	0.460864	-5.61699	1.94312e-08	1.98658e-07
Capana05g002300	73.5604	-2.41813	0.43058	-5.61598	1.95455e-08	1.99661e-07
Capana11g000739	54.7725	-4.17838	0.744191	-5.61466	1.9695e-08	2.01106e-07
Capana09g001860	35.4596	-4.37639	0.780236	-5.60907	2.03422e-08	2.07628e-07
Capana01g000161	89.0791	-2.19366	0.391207	-5.60742	2.05364e-08	2.09524e-07
Capana07g000976	182.324	2.46373	0.440184	5.59704	2.18043e-08	2.21911e-07
Capana01g001497	341.387	-3.12523	0.55839	-5.59687	2.1826e-08	2.2204e-07
Capana00g001762	16.1926	-7.6074	1.36003	-5.59355	2.22471e-08	2.2586e-07
Capana01g001035	124.943	2.25243	0.403003	5.58911	2.28239e-08	2.3162e-07
Capana02g001328	59.1098	3.22018	0.576474	5.586	2.3236e-08	2.35608e-07
Capana04g002498	142.147	-3.55686	0.637274	-5.58136	2.38642e-08	2.4178e-07
Capana02g003021	214.555	-2.03247	0.364207	-5.58053	2.39793e-08	2.42748e-07
Capana05g002210	3072.62	-3.60927	0.646951	-5.57889	2.42059e-08	2.44741e-07
Capana12g000012	19.5492	-4.18982	0.751132	-5.57801	2.43292e-08	2.45787e-07
Capana10g001696	56.8477	2.67686	0.480055	5.57616	2.4589e-08	2.48006e-07
Capana06g000008	77.0312	2.96037	0.531037	5.57469	2.47969e-08	2.49798e-07
Capana01g000288	1262.12	-2.89603	0.519918	-5.57017	2.54488e-08	2.55844e-07
Capana03g001477	35.2462	-4.55406	0.817972	-5.5675	2.58418e-08	2.59583e-07
Capana03g000955	72.9611	-4.04665	0.727104	-5.56543	2.61509e-08	2.62475e-07
Capana05g000297	47.6188	-2.79903	0.502956	-5.56515	2.61923e-08	2.62783e-07
Capana04g002003	145.77	2.16027	0.388329	5.56298	2.65204e-08	2.65752e-07
Capana11g001014	121.535	3.06822	0.551555	5.56286	2.65387e-08	2.65827e-07
Capana10g002284	85.8564	2.70252	0.486129	5.55926	2.70918e-08	2.71148e-07
Capana12g002364	23.2061	-8.11216	1.45924	-5.55915	2.71087e-08	2.71208e-07
Capana05g000388	36.8276	2.7118	0.487818	5.55903	2.71278e-08	2.71289e-07
Capana02g003369	168.257	-2.16828	0.390697	-5.54977	2.86052e-08	2.85601e-07
Capana08g001559	572.535	2.90812	0.5241	5.5488	2.87641e-08	2.87072e-07
Capana04g000616	75.287	2.65141	0.478083	5.54591	2.92428e-08	2.91614e-07
Capana11g000230	92.7701	-2.91874	0.526393	-5.54479	2.9431e-08	2.93136e-07
Capana01g003019	141.352	-2.035	0.36729	-5.54059	3.01449e-08	2.99403e-07
Capana01g003184	38.9057	-3.48253	0.628938	-5.53715	3.07426e-08	3.0485e-07
Capana10g001579	54.4917	-3.49277	0.630856	-5.53655	3.0848e-08	3.05772e-07
Capana00g003374	121.223	2.35981	0.426347	5.53495	3.11319e-08	3.08339e-07
Capana06g003016	138.133	2.02845	0.366595	5.53322	3.14404e-08	3.10897e-07
Capana12g001125	24.1973	-6.94059	1.25452	-5.53248	3.1574e-08	3.11843e-07
Capana08g000144	400.05	-2.89962	0.524158	-5.53197	3.16656e-08	3.12581e-07
Capana06g001125	164.185	2.09954	0.379665	5.52999	3.2025e-08	3.15668e-07
Capana08g002360	235.639	-2.10434	0.380649	-5.5283	3.23346e-08	3.18593e-07
Capana00g001830	858.324	2.26877	0.410568	5.52594	3.27724e-08	3.22392e-07
Capana00g004812	103.632	2.23937	0.405274	5.52557	3.28409e-08	3.22938e-07
Capana06g001257	42.8522	-3.77375	0.683703	-5.51958	3.39806e-08	3.33218e-07
Capana03g001526	43.1201	2.31617	0.420265	5.51122	3.56358e-08	3.49033e-07
Capana02g001375	33.2698	4.3457	0.788904	5.50853	3.61835e-08	3.54118e-07
Capana08g001340	95.0362	-2.91765	0.529767	-5.50742	3.64128e-08	3.5622e-07
Capana05g000382	68.0938	2.30199	0.418036	5.50667	3.65681e-08	3.57415e-07
Capana05g000560	33.1367	2.29479	0.416732	5.50662	3.65783e-08	3.57415e-07
Capana12g001527	90.2032	-3.12959	0.56895	-5.50065	3.78404e-08	3.6931e-07
Capana08g000763	1569.55	-3.05942	0.55668	-5.49583	3.88871e-08	3.79077e-07
Capana01g000582	65.438	2.80581	0.510776	5.49324	3.94624e-08	3.84533e-07
Capana06g001464	153.536	2.03948	0.371525	5.48949	4.03096e-08	3.91708e-07
Capana01g001124	66.9321	-3.42969	0.625915	-5.47949	4.26553e-08	4.13366e-07
Capana03g003223	152.483	-2.39181	0.437116	-5.47181	4.45462e-08	4.31352e-07
Capana00g001496	139.214	-3.79654	0.694346	-5.46779	4.55676e-08	4.3973e-07
Capana04g001726	14.8077	-4.28147	0.783333	-5.46571	4.61063e-08	4.44718e-07
Capana09g000698	280.082	2.41846	0.442522	5.46518	4.62442e-08	4.45874e-07
Capana06g000674	35.6586	3.20836	0.587447	5.46152	4.72067e-08	4.54622e-07
Capana05g000100	33.0755	-2.54069	0.465255	-5.46084	4.73884e-08	4.56194e-07
Capana07g001667	65.3351	2.65457	0.486171	5.46015	4.75725e-08	4.57788e-07
Capana01g000538	60.0334	2.19912	0.402976	5.45721	4.83684e-08	4.64904e-07
Capana08g000079	26.5729	4.39509	0.805711	5.45492	4.89942e-08	4.70554e-07
Capana07g000260	57.3221	-3.24463	0.595046	-5.45275	4.95971e-08	4.76159e-07
Capana02g001151	53.41	-3.20115	0.587247	-5.4511	5.00584e-08	4.80029e-07
Capana10g001106	236.529	2.34253	0.429774	5.45062	5.01944e-08	4.81146e-07
Capana03g000795	27.4527	-5.67156	1.04194	-5.44329	5.23064e-08	4.99841e-07
Capana02g003377	110.514	-2.60012	0.477705	-5.44294	5.24094e-08	5.00439e-07
Capana00g004542	36.3631	-3.03557	0.557748	-5.44255	5.25239e-08	5.01339e-07
Capana03g001352	188.627	-2.85734	0.525098	-5.44153	5.28251e-08	5.04019e-07
Capana01g000373	16.5129	3.13343	0.576221	5.4379	5.39134e-08	5.13808e-07
Capana03g004064	7.758	-7.68217	1.41357	-5.43461	5.49175e-08	5.22773e-07
Capana00g002090	19.2941	-7.45704	1.37363	-5.42873	5.67559e-08	5.39443e-07
Capana02g002351	58.2678	2.21492	0.408313	5.42455	5.81012e-08	5.51593e-07
Capana03g003770	143.107	-2.85758	0.526866	-5.42373	5.83676e-08	5.5391e-07
Capana03g002662	111.682	-2.0115	0.371101	-5.42035	5.94825e-08	5.63841e-07
Capana08g000734	32.6754	-4.35772	0.803988	-5.42013	5.95564e-08	5.64326e-07
Capana10g001367	82.3983	-3.06605	0.565848	-5.41851	6.00972e-08	5.69014e-07
Capana00g003660	32.1106	-2.56254	0.473032	-5.41726	6.05183e-08	5.72343e-07
Capana08g002113	40.6591	-6.32457	1.1675	-5.41717	6.05487e-08	5.72412e-07
Capana09g000547	49.827	2.11661	0.390772	5.41648	6.07823e-08	5.74401e-07
Capana07g001079	63.2309	-2.4724	0.457058	-5.40938	6.32425e-08	5.96283e-07
Capana02g001337	334.716	2.92636	0.541636	5.40282	6.56028e-08	6.16657e-07
Capana05g000033	24.8589	-9.13807	1.69216	-5.40023	6.65554e-08	6.25373e-07
Capana01g003776	92.7252	-2.24361	0.415715	-5.397	6.77642e-08	6.36006e-07
Capana02g001634	32.1	-4.56876	0.846601	-5.39659	6.79201e-08	6.37227e-07
Capana06g001330	30.3663	3.1583	0.5858	5.39142	6.99022e-08	6.54582e-07
Capana10g001173	72.9076	-3.67334	0.681432	-5.39062	7.02151e-08	6.57014e-07
Capana08g002334	11.9758	-4.84096	0.898742	-5.38637	7.18933e-08	6.71955e-07
Capana08g002735	63.9269	2.2214	0.412641	5.38338	7.31002e-08	6.8272e-07
Capana09g000038	31382.8	2.00914	0.373308	5.38198	7.36694e-08	6.87775e-07
Capana02g001315	20.4882	3.77679	0.701891	5.38088	7.4123e-08	6.9136e-07
Capana06g001427	41.5383	-2.34083	0.435071	-5.38033	7.43496e-08	6.9308e-07
Capana12g000248	9.82608	-5.4586	1.01506	-5.3776	7.54871e-08	7.02624e-07
Capana02g002784	415.191	2.17196	0.404058	5.37537	7.64263e-08	7.10564e-07
Capana00g003668	14.8478	-6.91777	1.28705	-5.37492	7.66177e-08	7.12076e-07
Capana11g001118	15.3739	3.62364	0.674208	5.37467	7.67251e-08	7.12806e-07
Capana05g000276	102.317	-2.25702	0.419972	-5.37421	7.6919e-08	7.14339e-07
Capana12g000461	178.108	2.19455	0.408629	5.37051	7.85143e-08	7.2888e-07
Capana01g001434	65.5203	-3.91813	0.730075	-5.36674	8.01709e-08	7.4398e-07
Capana00g002797	3837.05	2.40495	0.448278	5.36487	8.10097e-08	7.50919e-07
Capana07g001975	45.6715	4.11589	0.767289	5.3642	8.13097e-08	7.53417e-07
Capana00g002010	114.675	2.38306	0.444342	5.36312	8.17957e-08	7.57636e-07
Capana07g001739	34.6361	-4.662	0.869405	-5.36229	8.21724e-08	7.60556e-07
Capana03g001471	660.967	-3.9603	0.738629	-5.3617	8.24433e-08	7.62778e-07
Capana00g003511	60.9627	2.40357	0.44837	5.36069	8.29057e-08	7.66769e-07
Capana07g001400	12.6801	-7.51207	1.40219	-5.35737	8.44427e-08	7.80401e-07
Capana02g000908	825.605	2.02717	0.37867	5.35339	8.63225e-08	7.9688e-07
Capana06g001334	152.259	-2.00576	0.374713	-5.3528	8.6604e-08	7.98996e-07
Capana02g001972	95.8866	2.4526	0.458209	5.35257	8.67119e-08	7.99281e-07
Capana00g002800	17306.2	2.52123	0.471116	5.35162	8.71712e-08	8.03216e-07
Capana07g000063	35.729	2.71549	0.50785	5.34704	8.94046e-08	8.22875e-07
Capana03g001476	21.2394	-4.85911	0.908769	-5.34691	8.94672e-08	8.23145e-07
Capana07g001671	97.6284	-2.59927	0.486278	-5.34524	9.02986e-08	8.30176e-07
Capana04g002550	86.4731	2.78233	0.521172	5.3386	9.36685e-08	8.59241e-07
Capana00g003512	28.7235	3.13863	0.587939	5.33836	9.37925e-08	8.6006e-07
Capana07g002334	2129.66	2.45508	0.459903	5.33825	9.3849e-08	8.60259e-07
Capana12g002834	35.9843	-2.97115	0.556671	-5.33736	9.43108e-08	8.64172e-07
Capana01g001736	58.3051	-2.68551	0.503275	-5.33606	9.49876e-08	8.70051e-07
Capana11g002110	60.9942	3.64184	0.683281	5.32993	9.82482e-08	8.98918e-07
Capana00g004112	70.1032	-4.02854	0.756721	-5.32367	1.01692e-07	9.29736e-07
Capana12g000784	15.5969	7.21045	1.35477	5.32228	1.02477e-07	9.36569e-07
Capana05g000517	102.756	-2.0272	0.380999	-5.32075	1.03342e-07	9.43779e-07
Capana01g004429	75.4479	-3.77766	0.71015	-5.31952	1.04041e-07	9.4981e-07
Capana11g002303	163.125	-3.18508	0.598911	-5.31812	1.04843e-07	9.56427e-07
Capana07g001944	556.377	2.12206	0.399425	5.3128	1.07956e-07	9.83008e-07
Capana11g002204	234.012	-2.03633	0.383285	-5.31285	1.07924e-07	9.83008e-07
Capana03g004013	3166.28	-2.52192	0.474825	-5.31127	1.08867e-07	9.89847e-07
Capana03g002696	45.5227	2.48285	0.467677	5.3089	1.10287e-07	1.00202e-06
Capana06g000968	95.2258	2.44832	0.461387	5.30643	1.11793e-07	1.01496e-06
Capana09g001603	70.613	2.29606	0.432799	5.30515	1.12582e-07	1.02062e-06
Capana03g003451	101.925	-3.72158	0.701538	-5.30489	1.12744e-07	1.02172e-06
Capana03g000265	49.4418	3.11529	0.587303	5.3044	1.13046e-07	1.02408e-06
Capana08g000429	98.0147	-2.72558	0.514052	-5.30215	1.14447e-07	1.03563e-06
Capana12g002145	42.6902	2.54205	0.479691	5.29934	1.16219e-07	1.04975e-06
Capana06g002757	1422.54	2.02857	0.383057	5.29576	1.18525e-07	1.0698e-06
Capana04g001501	1327.46	2.44835	0.462421	5.29464	1.19252e-07	1.07596e-06
Capana10g000842	18.519	4.1326	0.781617	5.28724	1.24174e-07	1.1155e-06
Capana10g000564	21.6615	-3.01041	0.570046	-5.28099	1.2849e-07	1.15217e-06
Capana02g001024	50.4243	2.73577	0.518626	5.27504	1.32724e-07	1.18885e-06
Capana00g002019	25.4514	-2.515	0.476811	-5.27463	1.33023e-07	1.19109e-06
Capana07g000852	72.2943	-3.1196	0.591609	-5.27308	1.34152e-07	1.20033e-06
Capana08g002066	53.3668	2.3721	0.449869	5.27287	1.34308e-07	1.2013e-06
Capana00g000587	10.805	-6.89655	1.30841	-5.27096	1.35714e-07	1.21343e-06
Capana00g003384	61.9646	-3.24342	0.615353	-5.27082	1.35813e-07	1.21387e-06
Capana09g001693	705.603	-2.01116	0.381693	-5.26906	1.37124e-07	1.22515e-06
Capana00g004634	19.0804	-4.99777	0.948655	-5.26827	1.37715e-07	1.22954e-06
Capana05g002484	39.5968	2.29626	0.435901	5.26786	1.38023e-07	1.2314e-06
Capana05g000932	76.1998	-2.1176	0.402139	-5.26584	1.3955e-07	1.24381e-06
Capana08g001008	590.854	-2.22386	0.42232	-5.26582	1.39564e-07	1.24381e-06
Capana09g000515	25.7403	-5.2424	0.995852	-5.26423	1.40776e-07	1.25415e-06
Capana08g000675	100.652	-2.04047	0.387615	-5.26416	1.40831e-07	1.25417e-06
Capana01g003233	20.9937	3.82744	0.727218	5.26313	1.4162e-07	1.25986e-06
Capana05g000571	100.227	2.00599	0.381154	5.26293	1.41776e-07	1.26034e-06
Capana03g001836	78.6245	-4.14421	0.788448	-5.25617	1.47089e-07	1.30428e-06
Capana06g001652	109.558	2.01023	0.382595	5.25419	1.48677e-07	1.31743e-06
Capana12g002043	364.168	-2.26027	0.430904	-5.24541	1.55939e-07	1.37832e-06
Capana08g001408	11.9298	-5.74346	1.0967	-5.23703	1.63178e-07	1.43768e-06
Capana12g000389	48.4046	-2.84096	0.542867	-5.23326	1.66546e-07	1.46526e-06
Capana11g000480	182.162	-2.4383	0.466225	-5.22987	1.69628e-07	1.49026e-06
Capana02g001178	32.1171	-5.73706	1.09967	-5.21709	1.81756e-07	1.59172e-06
Capana03g001085	2009.97	2.02305	0.388115	5.21251	1.86305e-07	1.62925e-06
Capana06g002475	8.10452	-7.49364	1.43792	-5.21145	1.87369e-07	1.63797e-06
Capana03g003683	170.24	2.11061	0.405009	5.21127	1.87548e-07	1.63896e-06
Capana02g003518	1636.21	-2.27456	0.436543	-5.21038	1.88454e-07	1.64571e-06
Capana00g000233	15.6022	-6.84674	1.31412	-5.21012	1.88719e-07	1.64704e-06
Capana04g002517	339.506	-2.73197	0.52454	-5.20831	1.90573e-07	1.66246e-06
Capana03g002705	35.086	-4.08914	0.78514	-5.20817	1.90711e-07	1.66248e-06
Capana05g001390	87.1612	-2.58872	0.497504	-5.20342	1.95654e-07	1.70138e-06
Capana11g002253	81.1254	-4.17627	0.802856	-5.20177	1.97399e-07	1.71595e-06
Capana04g002139	42.7496	2.37651	0.457044	5.19973	1.99576e-07	1.73304e-06
Capana12g000877	29.1555	-2.48651	0.478527	-5.19616	2.03445e-07	1.76355e-06
Capana03g004428	74.5986	2.71227	0.522008	5.19583	2.03806e-07	1.76605e-06
Capana01g001377	50.5331	2.15756	0.415292	5.19527	2.0442e-07	1.77076e-06
Capana11g002268	467.787	2.33713	0.450314	5.19001	2.10286e-07	1.81839e-06
Capana03g003895	216.31	-2.34123	0.451805	-5.18194	2.19586e-07	1.89219e-06
Capana06g001119	68.5046	3.08246	0.59536	5.17748	2.24909e-07	1.93469e-06
Capana00g002178	28.2081	3.6794	0.710993	5.17501	2.27893e-07	1.95763e-06
Capana10g002278	370.861	2.33095	0.450494	5.1742	2.28889e-07	1.96551e-06
Capana03g000611	921.067	2.05428	0.39774	5.16488	2.40591e-07	2.05956e-06
Capana06g001980	270.931	2.31443	0.448979	5.15486	2.53816e-07	2.16527e-06
Capana06g000917	167.616	2.03612	0.395115	5.15323	2.56032e-07	2.18192e-06
Capana03g004475	484.227	2.51133	0.487398	5.15253	2.57002e-07	2.18943e-06
Capana03g004233	112.667	-2.12008	0.411527	-5.15173	2.58097e-07	2.198e-06
Capana06g001650	38.8724	-3.12907	0.607986	-5.14662	2.6522e-07	2.25323e-06
Capana11g000200	71.8043	-3.45453	0.671641	-5.14342	2.69783e-07	2.29038e-06
Capana04g000248	28.4328	5.48603	1.06667	5.14315	2.7017e-07	2.29214e-06
Capana03g003394	22.7343	2.89233	0.562713	5.13998	2.74769e-07	2.32716e-06
Capana04g000100	54620.4	-2.52851	0.492092	-5.13829	2.77256e-07	2.34743e-06
Capana01g001869	20.125	-3.54884	0.690789	-5.13738	2.786e-07	2.35719e-06
Capana07g000851	49.2584	2.91608	0.567615	5.13743	2.78519e-07	2.35719e-06
Capana02g001444	16.6112	-4.30101	0.837352	-5.13644	2.79993e-07	2.36816e-06
Capana12g000723	29.1567	-3.46546	0.6747	-5.1363	2.80196e-07	2.36869e-06
Capana00g002753	32.236	3.29771	0.642734	5.13075	2.88594e-07	2.43591e-06
Capana00g000625	69.7613	2.1958	0.428182	5.12819	2.92547e-07	2.46591e-06
Capana01g001580	13.6968	-6.92172	1.35009	-5.12687	2.94602e-07	2.48069e-06
Capana06g000158	606.547	2.57628	0.503155	5.12025	3.05131e-07	2.56499e-06
Capana02g003612	115.409	-2.25648	0.440822	-5.1188	3.07486e-07	2.58303e-06
Capana05g001674	11.4324	-7.08184	1.3837	-5.11803	3.08747e-07	2.59186e-06
Capana10g001339	88.0731	-2.22938	0.435675	-5.11706	3.10337e-07	2.60433e-06
Capana06g002792	44.5152	-3.23703	0.632817	-5.11527	3.13291e-07	2.62644e-06
Capana09g001593	205.69	2.25776	0.441396	5.11505	3.13663e-07	2.62867e-06
Capana05g000007	42.9168	3.18567	0.623824	5.10668	3.27871e-07	2.73569e-06
Capana12g001028	30.6916	-4.31704	0.845362	-5.10674	3.27772e-07	2.73569e-06
Capana04g000532	85.6617	2.05685	0.403078	5.10286	3.34559e-07	2.78961e-06
Capana08g001604	96.2472	-2.55133	0.500191	-5.10072	3.38365e-07	2.81849e-06
Capana01g004461	48.5065	2.4642	0.483232	5.0994	3.4073e-07	2.83724e-06
Capana02g000583	23.0255	2.98272	0.585723	5.09238	3.536e-07	2.94045e-06
Capana00g002803	91.3012	2.20203	0.432948	5.08613	3.65441e-07	3.03483e-06
Capana01g002373	66.7313	-2.90504	0.571787	-5.08064	3.76175e-07	3.11664e-06
Capana11g001963	169.687	2.46745	0.485785	5.0793	3.78838e-07	3.1345e-06
Capana00g002778	97.1656	6.46746	1.27332	5.07919	3.79043e-07	3.13515e-06
Capana08g002449	76.9153	2.27759	0.44853	5.07789	3.81658e-07	3.15362e-06
Capana08g001749	398.632	2.03093	0.399985	5.07752	3.82398e-07	3.15868e-06
Capana08g001515	145.743	2.01511	0.397048	5.07523	3.87033e-07	3.19376e-06
Capana04g001789	157.804	-3.08321	0.607748	-5.07317	3.91238e-07	3.22631e-06
Capana10g002077	15.5732	-4.583	0.903679	-5.07149	3.94705e-07	3.25273e-06
Capana00g002751	9.56358	-6.38808	1.26044	-5.06814	4.01715e-07	3.3061e-06
Capana03g003436	22.7778	-3.47587	0.686308	-5.0646	4.09265e-07	3.36487e-06
Capana12g000693	95.8101	3.32369	0.656329	5.06406	4.10426e-07	3.3733e-06
Capana02g002987	34.2848	2.61272	0.515959	5.06381	4.10956e-07	3.37541e-06
Capana02g003039	189.888	2.173	0.429597	5.05823	4.23173e-07	3.47114e-06
Capana03g003680	60.2948	2.61415	0.51692	5.05716	4.25536e-07	3.48821e-06
Capana07g002004	2043.98	2.17552	0.430292	5.05591	4.2834e-07	3.51003e-06
Capana02g002302	34.5774	-3.00894	0.59542	-5.05347	4.33844e-07	3.54925e-06
Capana03g001320	47.7399	-3.49059	0.690847	-5.05262	4.35793e-07	3.56285e-06
Capana03g000780	13.5106	7.18973	1.42314	5.05201	4.37181e-07	3.57301e-06
Capana08g002219	1170.81	-2.22997	0.441437	-5.05161	4.38093e-07	3.57928e-06
Capana11g002132	155.153	2.15026	0.425673	5.05144	4.38489e-07	3.58015e-06
Capana02g003699	22.5682	-4.42841	0.877643	-5.04579	4.51648e-07	3.67425e-06
Capana09g002311	32.6193	-4.54408	0.903394	-5.03001	4.90462e-07	3.96782e-06
Capana12g000583	28.7381	4.57225	0.910343	5.02256	5.09883e-07	4.11551e-06
Capana06g000306	150.189	2.08267	0.415112	5.01712	5.24515e-07	4.21847e-06
Capana04g000632	373.255	2.49159	0.496734	5.01595	5.27723e-07	4.23737e-06
Capana08g000576	114.719	2.2227	0.444034	5.00569	5.56631e-07	4.45791e-06
Capana00g002897	64.5947	-3.02109	0.604094	-5.00103	5.70257e-07	4.56409e-06
Capana03g002958	132.101	2.1012	0.420478	4.99717	5.81764e-07	4.65167e-06
Capana01g000181	45.1597	-2.8673	0.574068	-4.99471	5.89234e-07	4.70683e-06
Capana02g003083	12.3306	-3.65271	0.731518	-4.99332	5.93487e-07	4.73774e-06
Capana08g001453	6.23398	-8.09373	1.62235	-4.98888	6.07315e-07	4.84032e-06
Capana08g000679	4372.7	2.10127	0.421279	4.98785	6.10558e-07	4.86459e-06
Capana05g000726	281.356	2.26721	0.454581	4.98747	6.11738e-07	4.87086e-06
Capana03g002278	159.508	2.49754	0.501415	4.981	6.32581e-07	5.02711e-06
Capana05g000183	631.193	2.54397	0.511308	4.97542	6.51069e-07	5.16077e-06
Capana02g002885	47.5947	3.16496	0.636286	4.97412	6.55442e-07	5.1921e-06
Capana12g000736	8.83525	5.33383	1.07234	4.97403	6.55766e-07	5.193e-06
Capana08g002089	4339.41	-2.08516	0.419225	-4.97385	6.56374e-07	5.19615e-06
Capana03g003398	18.0963	2.65323	0.533701	4.97137	6.64802e-07	5.25951e-06
Capana08g001166	24.6359	-3.342	0.672929	-4.96634	6.82274e-07	5.38911e-06
Capana05g001512	35.7395	-3.6902	0.744647	-4.95564	7.20928e-07	5.66909e-06
Capana00g003639	27.1974	-2.49881	0.505506	-4.94319	7.68539e-07	6.0205e-06
Capana01g003182	41.1831	-2.94948	0.596795	-4.94219	7.72483e-07	6.04757e-06
Capana02g002303	57.2142	-2.28016	0.46197	-4.93573	7.98525e-07	6.24552e-06
Capana06g000529	57.9287	-2.47221	0.501458	-4.93005	8.22078e-07	6.40946e-06
Capana04g002529	56.604	2.26039	0.458779	4.92697	8.35161e-07	6.50736e-06
Capana00g000458	4.99642	-8.09162	1.64315	-4.92446	8.45954e-07	6.58731e-06
Capana01g000534	624.32	2.03782	0.414065	4.9215	8.58822e-07	6.677e-06
Capana08g000570	253.938	2.30386	0.468129	4.92143	8.59142e-07	6.67739e-06
Capana06g002500	25.4676	-3.15467	0.641124	-4.92053	8.63118e-07	6.70618e-06
Capana01g003626	26.5706	-4.81718	0.980028	-4.91535	8.86246e-07	6.87724e-06
Capana03g002072	13.6256	-6.612	1.34606	-4.91211	9.01003e-07	6.98737e-06
Capana00g002619	11.5273	-3.57482	0.727939	-4.91088	9.06668e-07	7.02689e-06
Capana10g001386	48.3608	-3.42264	0.697208	-4.90906	9.15117e-07	7.08571e-06
Capana01g003568	982.771	2.30864	0.470461	4.9072	9.2388e-07	7.14908e-06
Capana01g003855	2877.35	2.27605	0.463917	4.90615	9.28806e-07	7.18496e-06
Capana08g000876	106.001	-3.21249	0.655205	-4.90303	9.4369e-07	7.29016e-06
Capana09g000168	3156.67	3.02376	0.616718	4.90299	9.43879e-07	7.29016e-06
Capana00g004932	170.198	2.68001	0.546991	4.89956	9.60523e-07	7.41288e-06
Capana02g000950	268.022	-2.55137	0.521101	-4.89611	9.7751e-07	7.52875e-06
Capana04g000376	180.033	-2.25555	0.460985	-4.8929	9.93587e-07	7.64067e-06
Capana00g001113	571.63	-2.97703	0.608526	-4.8922	9.97147e-07	7.6609e-06
Capana02g001846	22.7232	-3.03622	0.62107	-4.88869	1.01507e-06	7.78408e-06
Capana00g003240	114.538	2.54944	0.521691	4.88689	1.02444e-06	7.8535e-06
Capana00g002365	620.932	-2.05104	0.419849	-4.88519	1.03327e-06	7.91873e-06
Capana09g000577	83.1626	-2.3578	0.482971	-4.88188	1.05081e-06	8.02332e-06
Capana10g001220	30.0031	-4.65597	0.954785	-4.87646	1.08008e-06	8.22398e-06
Capana04g000266	112.314	-4.612	0.94642	-4.8731	1.0986e-06	8.35209e-06
Capana03g000438	151.702	2.1757	0.447309	4.86397	1.15056e-06	8.70699e-06
Capana01g001108	37.1553	-2.52575	0.519977	-4.85742	1.18927e-06	8.97797e-06
Capana06g000786	59.4398	-3.14841	0.64911	-4.85034	1.23247e-06	9.29275e-06
Capana08g002080	43.1616	-3.90563	0.805565	-4.84831	1.24519e-06	9.37439e-06
Capana04g002290	53.8898	-2.0161	0.415991	-4.84651	1.25655e-06	9.45124e-06
Capana11g000202	74.4305	2.577	0.531769	4.84609	1.25917e-06	9.46523e-06
Capana00g002726	243.084	4.81177	0.993308	4.84419	1.2713e-06	9.55346e-06
Capana08g002770	37.5752	2.44975	0.505765	4.84364	1.27479e-06	9.57678e-06
Capana08g002143	72.7624	-3.5472	0.732761	-4.84088	1.29267e-06	9.70231e-06
Capana02g002724	15.1176	-4.22321	0.872949	-4.83786	1.31244e-06	9.8298e-06
Capana04g002666	28.1651	-2.97285	0.614591	-4.83712	1.31734e-06	9.86347e-06
Capana07g001927	15.0743	-4.24519	0.877693	-4.83676	1.31976e-06	9.87861e-06
Capana01g000500	549.639	2.32452	0.480686	4.83583	1.32589e-06	9.91848e-06
Capana00g002347	78.3018	3.88197	0.802784	4.83564	1.32718e-06	9.92516e-06
Capana08g002027	123.1	-2.16901	0.449265	-4.82791	1.37971e-06	1.02962e-05
Capana00g003559	129.938	-2.70425	0.56027	-4.82669	1.38821e-06	1.03534e-05
Capana02g003202	24.2133	-2.90293	0.601502	-4.82613	1.39213e-06	1.03733e-05
Capana04g001052	34.2647	-2.25321	0.466961	-4.82526	1.39823e-06	1.04155e-05
Capana01g004449	22.1573	-7.60225	1.57592	-4.824	1.40705e-06	1.04686e-05
Capana03g000656	986.422	2.79048	0.579239	4.8175	1.45367e-06	1.07863e-05
Capana07g000734	162.454	-2.7436	0.569613	-4.8166	1.46024e-06	1.08318e-05
Capana10g002039	11.7057	-8.87405	1.84249	-4.81633	1.46225e-06	1.08434e-05
Capana03g002305	21.9664	3.33421	0.692362	4.8157	1.46684e-06	1.0871e-05
Capana03g000747	52.3937	-2.08382	0.432907	-4.81355	1.48274e-06	1.09855e-05
Capana08g000856	203.172	2.06081	0.428165	4.81313	1.48583e-06	1.10051e-05
Capana04g000121	91.1092	2.65833	0.556133	4.78001	1.75282e-06	1.28556e-05
Capana00g003097	61.9337	-2.24505	0.469874	-4.77798	1.77061e-06	1.29745e-05
Capana02g001800	46.6532	-4.28616	0.897335	-4.77655	1.78328e-06	1.30635e-05
Capana00g004935	15.2421	-3.7109	0.778644	-4.76585	1.8806e-06	1.37236e-05
Capana03g001026	124.984	2.01441	0.422686	4.76574	1.88162e-06	1.37269e-05
Capana01g003666	88.3323	2.56252	0.538361	4.75986	1.93725e-06	1.41036e-05
Capana00g002088	654.547	-2.59992	0.54638	-4.75844	1.95091e-06	1.41946e-05
Capana04g000069	136.899	-2.55784	0.537582	-4.75804	1.95482e-06	1.42107e-05
Capana02g003468	200.197	-2.40418	0.505318	-4.75776	1.95755e-06	1.42263e-05
Capana10g002350	175.03	-2.05438	0.432544	-4.74952	2.03896e-06	1.47949e-05
Capana07g000176	127.162	2.06264	0.43448	4.74738	2.06068e-06	1.49407e-05
Capana02g001610	71.4811	2.37156	0.499864	4.74441	2.09116e-06	1.51439e-05
Capana01g004443	9.62743	6.02997	1.27099	4.74429	2.09237e-06	1.51483e-05
Capana04g000931	54.8071	-4.45494	0.940292	-4.73783	2.1602e-06	1.55982e-05
Capana11g001545	32.0663	-2.1446	0.452715	-4.7372	2.16694e-06	1.56377e-05
Capana06g002058	135.097	-2.54101	0.536787	-4.73375	2.20414e-06	1.58738e-05
Capana00g000651	102.556	3.79403	0.802322	4.72882	2.25831e-06	1.62403e-05
Capana03g002801	22.177	-7.10998	1.5042	-4.72676	2.28126e-06	1.63957e-05
Capana12g000773	537.926	-2.36153	0.499862	-4.72436	2.30843e-06	1.65786e-05
Capana05g001871	32.7665	-3.07633	0.651404	-4.72261	2.32836e-06	1.671e-05
Capana08g000366	311.547	2.07399	0.439479	4.71921	2.36765e-06	1.69624e-05
Capana02g002377	42.1382	-2.53033	0.536386	-4.71736	2.3892e-06	1.71119e-05
Capana00g004925	29.2858	-3.45901	0.733299	-4.71705	2.39286e-06	1.71153e-05
Capana01g003383	102.088	2.00576	0.425359	4.71546	2.41165e-06	1.72327e-05
Capana03g003725	16.8674	-3.50862	0.744453	-4.71302	2.44073e-06	1.74154e-05
Capana12g000011	6.65464	-6.58899	1.40094	-4.70325	2.56059e-06	1.81971e-05
Capana01g000542	118.993	4.1068	0.87377	4.7001	2.60039e-06	1.8464e-05
Capana12g000531	11.4906	-3.52393	0.750596	-4.69484	2.66814e-06	1.89396e-05
Capana02g002708	17.898	3.16376	0.673904	4.69468	2.67026e-06	1.89493e-05
Capana09g000167	3254.2	2.6722	0.569759	4.69005	2.73137e-06	1.9344e-05
Capana03g000717	38.2641	-3.48067	0.742167	-4.68987	2.73374e-06	1.93553e-05
Capana02g002372	115.621	2.3147	0.493846	4.68709	2.77116e-06	1.95913e-05
Capana00g005103	26.4089	-3.63444	0.775896	-4.68419	2.81072e-06	1.98265e-05
Capana06g001581	39.0531	2.7051	0.578364	4.67716	2.90879e-06	2.04542e-05
Capana06g002789	195.752	2.66181	0.569117	4.67708	2.90989e-06	2.0456e-05
Capana00g002211	272.776	-2.10399	0.44986	-4.677	2.91103e-06	2.04583e-05
Capana03g000057	15.164	-2.9469	0.630095	-4.67691	2.91228e-06	2.04613e-05
Capana11g000255	308.305	-2.22311	0.475506	-4.67525	2.93596e-06	2.06218e-05
Capana02g002834	105.51	4.86599	1.0409	4.67479	2.94259e-06	2.06625e-05
Capana02g002140	7.13259	-7.28356	1.55877	-4.67264	2.97357e-06	2.08563e-05
Capana09g000823	362.61	-2.05225	0.439217	-4.67251	2.9754e-06	2.08632e-05
Capana09g000058	21.9236	-6.24692	1.33706	-4.67214	2.98079e-06	2.08892e-05
Capana02g000457	19.1532	3.30872	0.708213	4.67193	2.98388e-06	2.09049e-05
Capana11g002336	516.198	2.42576	0.519258	4.67159	2.98873e-06	2.0933e-05
Capana03g001876	53.9284	-2.27554	0.487208	-4.67058	3.0035e-06	2.10187e-05
Capana12g002122	25.7398	-3.04034	0.651134	-4.6693	3.0222e-06	2.11435e-05
Capana02g003524	13.6997	-5.90451	1.26524	-4.66672	3.0604e-06	2.13925e-05
Capana01g003627	38.3222	-3.66586	0.785908	-4.66449	3.09381e-06	2.16078e-05
Capana12g002445	477.58	-2.02237	0.433643	-4.66366	3.10631e-06	2.16706e-05
Capana08g001723	39.3282	-2.2725	0.487285	-4.6636	3.10726e-06	2.16711e-05
Capana01g002746	36.2132	-4.24251	0.910753	-4.65824	3.18921e-06	2.21988e-05
Capana00g003196	22.1656	2.88848	0.620369	4.65606	3.22321e-06	2.24291e-05
Capana03g002443	27.5675	2.61783	0.562509	4.65384	3.25809e-06	2.26337e-05
Capana05g002336	56.4156	5.25025	1.13106	4.6419	3.45223e-06	2.39353e-05
Capana00g000272	155.837	-2.25755	0.48636	-4.64172	3.45526e-06	2.39496e-05
Capana07g001741	89.609	-2.82063	0.608281	-4.63706	3.53404e-06	2.44554e-05
Capana02g002930	42.2443	2.03555	0.438983	4.63696	3.53571e-06	2.44592e-05
Capana02g002304	22.6814	-3.06737	0.661763	-4.63515	3.56683e-06	2.46538e-05
Capana02g000496	97.6801	-2.99051	0.646393	-4.62645	3.71983e-06	2.56754e-05
Capana07g001399	72.0506	-3.5036	0.758823	-4.61715	3.89051e-06	2.68011e-05
Capana09g001741	38.0814	-2.46804	0.535377	-4.60991	4.02852e-06	2.77133e-05
Capana08g002339	65.509	2.03254	0.441399	4.60478	4.1291e-06	2.83421e-05
Capana07g001612	38.6827	-2.5966	0.563921	-4.60454	4.13374e-06	2.83583e-05
Capana00g002532	32.2466	-2.50347	0.544601	-4.5969	4.2883e-06	2.93534e-05
Capana01g000650	29.2206	-3.07923	0.669955	-4.59618	4.30317e-06	2.94389e-05
Capana11g001161	152.215	2.01066	0.437711	4.59358	4.35714e-06	2.97834e-05
Capana01g000705	24.1065	-3.05201	0.665117	-4.58869	4.46045e-06	3.04223e-05
Capana01g000331	181.602	-5.95398	1.29784	-4.58763	4.48317e-06	3.05604e-05
Capana07g002383	24.4346	2.33343	0.508865	4.58556	4.52764e-06	3.08381e-05
Capana03g001469	1649.5	-2.92192	0.637249	-4.58521	4.53523e-06	3.08813e-05
Capana05g000118	12.6912	-5.53253	1.20664	-4.58508	4.53809e-06	3.08922e-05
Capana03g004375	33.5668	-2.75171	0.600374	-4.58333	4.57622e-06	3.11261e-05
Capana05g000709	37.6114	-5.88146	1.28364	-4.58187	4.60841e-06	3.13192e-05
Capana00g005078	46.9389	-5.94418	1.29794	-4.57969	4.65667e-06	3.16298e-05
Capana12g002441	103.061	-3.24333	0.7083	-4.57903	4.67134e-06	3.1712e-05
Capana12g000756	26.0087	-2.39275	0.52297	-4.57531	4.75511e-06	3.221e-05
Capana02g001798	1540.3	-2.29311	0.501266	-4.57464	4.77045e-06	3.22962e-05
Capana10g000081	54.3768	2.61168	0.571037	4.57357	4.79482e-06	3.24434e-05
Capana03g002348	110.281	-2.79078	0.61064	-4.57024	4.87155e-06	3.29176e-05
Capana07g002007	10.5194	3.99828	0.875006	4.56943	4.89045e-06	3.30363e-05
Capana01g002222	39.2955	2.60043	0.569369	4.56723	4.94223e-06	3.33678e-05
Capana08g000727	39.4151	2.22386	0.487422	4.5625	5.05471e-06	3.409e-05
Capana06g002130	80.2553	2.25231	0.494538	4.55437	5.25438e-06	3.53595e-05
Capana01g003091	46.5871	3.07122	0.674592	4.5527	5.2962e-06	3.56215e-05
Capana08g001509	8.75574	-3.65649	0.80366	-4.5498	5.3698e-06	3.60773e-05
Capana06g001041	1160.55	2.7711	0.609091	4.54957	5.37567e-06	3.61069e-05
Capana01g001051	21.1033	2.62191	0.576675	4.5466	5.45198e-06	3.65996e-05
Capana08g000976	15.2973	-5.11132	1.1247	-4.54462	5.50353e-06	3.69056e-05
Capana02g001140	96.4683	-4.70132	1.03482	-4.54312	5.54285e-06	3.71491e-05
Capana10g001329	238.824	-2.57671	0.5673	-4.54207	5.57051e-06	3.73219e-05
Capana02g003167	74.9012	-2.23442	0.49282	-4.53394	5.78925e-06	3.86747e-05
Capana00g002397	21.4382	-3.93341	0.867986	-4.53164	5.85264e-06	3.90614e-05
Capana04g002494	254.831	-2.24966	0.496433	-4.53164	5.85263e-06	3.90614e-05
Capana03g001069	169.226	-2.66164	0.587535	-4.53019	5.89316e-06	3.9284e-05
Capana08g000136	262.492	-2.14636	0.47412	-4.52704	5.9816e-06	3.98414e-05
Capana01g003055	7.74896	-7.31058	1.61711	-4.52075	6.16201e-06	4.09658e-05
Capana04g000523	334.596	-3.2786	0.725645	-4.51818	6.23724e-06	4.14126e-05
Capana03g002680	46.0371	-5.36433	1.18744	-4.51757	6.25522e-06	4.15185e-05
Capana01g000054	33.3964	-3.83373	0.848922	-4.51601	6.3017e-06	4.18158e-05
Capana03g000539	26.0753	2.59964	0.57631	4.51083	6.45748e-06	4.27348e-05
Capana03g001316	26.5524	-3.84047	0.852328	-4.50585	6.6107e-06	4.36088e-05
Capana11g002015	80.2623	-3.02991	0.672527	-4.50526	6.62919e-06	4.37074e-05
Capana02g001423	304.853	-4.84566	1.07614	-4.50282	6.70574e-06	4.42004e-05
Capana07g001425	109.096	2.38548	0.529789	4.50269	6.70979e-06	4.42153e-05
Capana07g001142	8.95884	-6.22061	1.38275	-4.49873	6.83605e-06	4.49754e-05
Capana02g003187	74.9815	-4.26303	0.948206	-4.49589	6.92791e-06	4.55434e-05
Capana02g001425	19.5947	-3.06579	0.682041	-4.49503	6.95609e-06	4.56679e-05
Capana06g001323	81.4135	2.83602	0.63094	4.49491	6.9598e-06	4.56801e-05
Capana01g002303	10.8644	-5.95301	1.32477	-4.49361	7.00243e-06	4.59356e-05
Capana12g000266	642.579	4.28981	0.954646	4.49362	7.0024e-06	4.59356e-05
Capana00g000472	60.2492	-2.92162	0.650932	-4.48836	7.17726e-06	4.69828e-05
Capana03g002217	63.5622	2.16508	0.482376	4.48837	7.17685e-06	4.69828e-05
Capana07g000528	23.0893	-5.19068	1.15659	-4.48793	7.19198e-06	4.70666e-05
Capana02g000018	11.5077	-6.79587	1.51572	-4.48359	7.33979e-06	4.79831e-05
Capana05g002272	44.3671	2.39538	0.534349	4.4828	7.36708e-06	4.8141e-05
Capana04g000368	758.258	-2.86624	0.639967	-4.47873	7.50875e-06	4.901e-05
Capana11g000870	300.5	2.01893	0.450823	4.47831	7.52364e-06	4.90943e-05
Capana02g001859	366.905	-3.15986	0.705607	-4.47822	7.52668e-06	4.91011e-05
Capana09g001985	56.9056	2.03663	0.455175	4.4744	7.6627e-06	4.98701e-05
Capana03g000603	32.9332	-5.87228	1.31246	-4.47425	7.66787e-06	4.98906e-05
Capana01g000408	100.756	2.29365	0.512846	4.47241	7.73446e-06	5.02841e-05
Capana02g003201	10.0239	5.63103	1.25917	4.47201	7.74886e-06	5.03513e-05
Capana03g001103	13.3846	-5.16762	1.15641	-4.46868	7.87044e-06	5.10877e-05
Capana11g002371	166.876	2.13348	0.477686	4.46629	7.95879e-06	5.16069e-05
Capana00g000447	86.2962	-3.07799	0.689288	-4.46547	7.98945e-06	5.17921e-05
Capana07g002458	9.08374	-5.2155	1.16843	-4.46368	8.05656e-06	5.21999e-05
Capana05g000420	13.8205	2.65308	0.595234	4.45721	8.30346e-06	5.37292e-05
Capana00g001443	6.75025	-6.04075	1.35575	-4.45565	8.36401e-06	5.40927e-05
Capana03g003660	525.286	-2.1367	0.479637	-4.45483	8.39603e-06	5.42856e-05
Capana02g001524	16.2381	-3.01656	0.677449	-4.45281	8.47519e-06	5.46973e-05
Capana07g002212	16.6571	-3.25114	0.730882	-4.44824	8.65756e-06	5.57596e-05
Capana00g002699	29.5395	2.55168	0.573715	4.44765	8.68149e-06	5.58829e-05
Capana10g001323	209.603	-2.27445	0.511411	-4.44741	8.69134e-06	5.59172e-05
Capana07g001779	9.35909	-6.74688	1.51929	-4.44082	8.96182e-06	5.75525e-05
Capana02g000767	49.7778	2.8999	0.653083	4.44031	8.98274e-06	5.76569e-05
Capana07g001867	41.7687	-2.52747	0.569567	-4.43752	9.10015e-06	5.83348e-05
Capana11g002326	34.2845	-3.07242	0.692559	-4.43632	9.15085e-06	5.86294e-05
Capana06g000066	33.0968	-2.70627	0.610045	-4.43619	9.15664e-06	5.86514e-05
Capana01g001687	210.126	2.37074	0.535548	4.42676	9.56602e-06	6.10522e-05
[truncated: 734 more rows]

## Sheet: CR1_VS_FR1
Geneid	baseMean	log2FoldChange	lfcSE	stat	pvalue	padj
Capana07g001962	214.189	-3.22297	0.414437	-7.77674	7.44186e-15	7.74698e-11
Capana00g003675	5289.89	2.90971	0.401322	7.2503	4.15857e-13	2.16454e-09
Capana02g002256	221.777	2.41076	0.340488	7.0803	1.43839e-12	5.98945e-09
Capana12g002344	992.747	3.49869	0.51495	6.79423	1.08891e-11	3.23874e-08
Capana08g002404	157.231	-2.02593	0.300698	-6.73741	1.61239e-11	3.72999e-08
Capana07g000358	408.279	-2.49484	0.383959	-6.49766	8.15779e-11	1.69845e-07
Capana11g000426	684.728	2.20992	0.355632	6.21407	5.16305e-10	7.67819e-07
Capana02g002477	1490.64	-2.63413	0.426824	-6.17147	6.76574e-10	8.80392e-07
Capana12g002500	1075.22	3.45056	0.560036	6.16132	7.21429e-10	8.83539e-07
Capana08g001718	1943.49	2.26051	0.373112	6.05853	1.37368e-09	1.55241e-06
Capana11g000255	308.305	-2.81132	0.464406	-6.05357	1.41671e-09	1.55241e-06
Capana08g002649	168.941	2.86509	0.493586	5.80465	6.45022e-09	4.63081e-06
Capana07g001626	18.0942	-4.31961	0.745878	-5.79131	6.98415e-09	4.847e-06
Capana06g001609	6258.11	2.82854	0.489939	5.77325	7.77559e-09	5.05899e-06
Capana02g003140	158.084	3.08412	0.535585	5.75841	8.4909e-09	5.26851e-06
Capana03g001663	14.4881	-5.22908	0.911904	-5.73424	9.79495e-09	5.51164e-06
Capana08g002490	219.36	-2.11811	0.370161	-5.72212	1.05201e-08	5.7639e-06
Capana03g001432	172.495	-2.08322	0.370384	-5.62448	1.86069e-08	9.10532e-06
Capana07g001584	70.4957	2.42269	0.431199	5.61849	1.92633e-08	9.11506e-06
Capana00g002281	763.411	2.2882	0.41115	5.56536	2.61615e-08	1.18409e-05
Capana08g000767	126.04	-3.3157	0.601237	-5.51481	3.49161e-08	1.51066e-05
Capana09g002249	130.898	2.33739	0.427812	5.46359	4.66588e-08	1.8329e-05
Capana02g003351	160.935	2.27361	0.418087	5.43813	5.38439e-08	2.03824e-05
Capana06g000094	615.92	-2.30608	0.425578	-5.4187	6.00353e-08	2.19287e-05
Capana01g003963	372.215	-2.26321	0.418195	-5.41186	6.2375e-08	2.2011e-05
Capana10g002052	3656.81	-2.08424	0.389305	-5.35373	8.61597e-08	2.84737e-05
Capana00g002896	3255.37	2.1661	0.406703	5.32602	1.00389e-07	3.16683e-05
Capana02g002649	2316.29	-2.02446	0.383916	-5.27317	1.34084e-07	3.6732e-05
Capana11g000059	148.767	2.00199	0.380129	5.2666	1.38973e-07	3.70951e-05
Capana11g000741	134.536	2.87619	0.549675	5.23253	1.67202e-07	4.11662e-05
Capana03g000227	7595.03	2.86477	0.55669	5.14608	2.65986e-07	6.08552e-05
Capana00g003486	695.855	3.02469	0.590655	5.12091	3.04065e-07	6.80713e-05
Capana00g004312	449.823	2.88354	0.566058	5.09408	3.50446e-07	7.60029e-05
Capana02g002147	66.3752	-2.19722	0.435537	-5.04485	4.53885e-07	8.97449e-05
Capana00g002256	111.995	-2.42176	0.482497	-5.01922	5.1881e-07	9.7312e-05
Capana05g000300	156.095	-2.19857	0.441291	-4.98213	6.28871e-07	0.000112856
Capana06g000940	121.889	2.16819	0.43548	4.97885	6.39624e-07	0.000112856
Capana02g002921	7731.55	2.78217	0.561941	4.95101	7.38312e-07	0.000124973
Capana02g001838	160.291	2.78718	0.566652	4.91869	8.71242e-07	0.000139533
Capana10g002297	82.7778	2.71419	0.551494	4.92152	8.58743e-07	0.000139533
Capana02g001111	87.5534	-2.25165	0.458357	-4.91243	8.99522e-07	0.000141879
Capana06g002188	43.6051	-2.46131	0.502912	-4.89412	9.87458e-07	0.000153424
Capana04g001096	75.493	-2.00085	0.410532	-4.87381	1.09467e-06	0.000168822
Capana00g000648	70.7665	-2.20938	0.454636	-4.85966	1.17587e-06	0.000175831
Capana05g002466	1793.43	3.16174	0.650756	4.85857	1.18234e-06	0.000175831
Capana05g000370	71.4567	-3.98171	0.820326	-4.85381	1.21113e-06	0.000178835
Capana08g001248	850.62	-2.38542	0.491962	-4.84878	1.24223e-06	0.000179606
Capana12g000302	220.732	4.01901	0.829518	4.845	1.26611e-06	0.000180551
Capana01g000349	1881.87	2.26832	0.468345	4.84327	1.2772e-06	0.000180894
Capana08g001008	590.854	-2.01703	0.418254	-4.8225	1.41773e-06	0.000196781
Capana00g000321	427.849	-2.23761	0.464604	-4.81617	1.46337e-06	0.000200443
Capana05g000522	4746.25	2.06748	0.430094	4.80704	1.53179e-06	0.00020709
Capana05g000713	161.957	2.15494	0.45252	4.7621	1.91585e-06	0.000252456
Capana01g004270	146.988	-3.295	0.694072	-4.74735	2.06095e-06	0.000266516
Capana02g003534	1203.94	-2.25904	0.476398	-4.74192	2.11701e-06	0.000272075
Capana06g000158	606.547	3.07208	0.654112	4.69657	2.64573e-06	0.000322129
Capana03g003885	16.2394	6.56198	1.40562	4.6684	3.03561e-06	0.00035531
Capana12g000728	210.844	2.17722	0.466522	4.66691	3.05761e-06	0.00035531
Capana01g002618	23.3995	-2.02363	0.434598	-4.65632	3.21919e-06	0.000364259
Capana00g002796	3689.82	2.08356	0.449428	4.63603	3.55156e-06	0.000391236
Capana11g001853	289.222	2.69399	0.582614	4.62397	3.76455e-06	0.000406104
Capana01g000550	3007.65	-2.72926	0.593828	-4.59604	4.30593e-06	0.0004508
Capana11g002336	516.198	2.39715	0.522823	4.58502	4.53946e-06	0.000463292
Capana00g004188	54.2204	-3.65835	0.809398	-4.51984	6.18858e-06	0.000575207
Capana02g001862	208.45	4.04291	0.896474	4.50979	6.48926e-06	0.000592572
Capana08g000134	24.2257	-2.3674	0.524842	-4.5107	6.46139e-06	0.000592572
Capana03g001453	15.2619	-3.82585	0.8557	-4.47101	7.78505e-06	0.000678179
Capana10g000585	214.068	2.75553	0.620528	4.44062	8.96988e-06	0.000757223
Capana02g000492	386.704	-2.4163	0.547801	-4.41091	1.02938e-05	0.0008135
Capana09g000733	176.248	-2.00428	0.454466	-4.41019	1.03278e-05	0.0008135
Capana07g001893	489.927	2.3448	0.532139	4.40638	1.05114e-05	0.000819652
Capana04g000073	183.16	5.74778	1.30655	4.3992	1.08652e-05	0.000844082
Capana05g002248	96.6968	-2.32011	0.52957	-4.38113	1.18068e-05	0.000897144
Capana01g001780	162.03	-5.78662	1.33179	-4.34499	1.39279e-05	0.00102106
Capana06g002690	3933.19	2.08158	0.481121	4.32653	1.5148e-05	0.00110273
Capana08g000732	76.1578	-2.61253	0.605476	-4.31483	1.59726e-05	0.00115145
Capana04g000574	52.3924	2.30667	0.535457	4.30786	1.64843e-05	0.00117535
Capana07g002260	73.2024	-2.15534	0.504645	-4.27101	1.94589e-05	0.00132749
Capana00g002030	146.335	2.07324	0.486291	4.26338	2.01359e-05	0.00135236
Capana05g000897	33.2297	-2.59374	0.609961	-4.25231	2.11572e-05	0.00139397
Capana06g001004	129.057	2.39839	0.565654	4.24003	2.23491e-05	0.00146315
Capana02g001497	113.935	-2.39319	0.565288	-4.23359	2.29993e-05	0.00149173
Capana01g004474	63.542	2.24176	0.529619	4.23279	2.30814e-05	0.00149241
Capana02g002517	396.655	-2.80923	0.670917	-4.18715	2.82483e-05	0.00171968
Capana06g000526	39.687	-5.11848	1.22356	-4.18328	2.87336e-05	0.00173401
Capana00g002921	279.208	2.02941	0.48639	4.17239	3.01422e-05	0.00179303
Capana07g000411	14.9427	2.8868	0.70908	4.0712	4.67718e-05	0.00255588
Capana01g004108	930.66	-2.36941	0.583536	-4.06044	4.89805e-05	0.00263544
Capana02g002069	415.699	-2.9757	0.732858	-4.06041	4.89874e-05	0.00263544
Capana01g000692	20.1736	-2.30152	0.567737	-4.05384	5.03827e-05	0.00266627
Capana09g002148	1436.88	2.40002	0.595456	4.03056	5.56447e-05	0.00286799
Capana02g000471	1384.15	-2.46806	0.613362	-4.02382	5.72627e-05	0.00292926
Capana08g002213	20.4106	-2.63495	0.657165	-4.00957	6.083e-05	0.00304442
Capana10g000439	160.723	2.36624	0.590019	4.01046	6.06012e-05	0.00304442
Capana10g001666	20.7375	-2.14533	0.53724	-3.99325	6.51738e-05	0.00317037
Capana03g004058	256.843	3.96381	0.99567	3.98105	6.86118e-05	0.00328391
Capana00g003787	38.6571	-5.3142	1.34074	-3.96362	7.38232e-05	0.00347298
Capana01g001874	414.584	-4.7588	1.20708	-3.94242	8.0664e-05	0.00369104
Capana00g001057	129.167	2.41885	0.622506	3.88566	0.000102054	0.00435195
Capana09g000244	64.8529	2.94475	0.764904	3.84982	0.000118203	0.00483493
Capana00g000447	86.2962	-5.345	1.3914	-3.84147	0.000122301	0.00496356
Capana03g001314	1386.33	2.07602	0.54082	3.83866	0.00012371	0.00496908
Capana10g000447	91.1449	-2.20632	0.574862	-3.83799	0.000124045	0.00496908
Capana05g001743	142.679	-2.71124	0.706792	-3.83598	0.000125063	0.0049786
Capana03g001831	474.096	-2.0652	0.54154	-3.81358	0.000136969	0.00529431
Capana00g002255	220.881	-2.61439	0.68634	-3.80918	0.000139429	0.00536582
Capana00g000452	75.0235	-3.99085	1.05	-3.80081	0.000144222	0.00543443
Capana03g000603	32.9332	-3.13777	0.825935	-3.79905	0.000145252	0.00545007
Capana04g002531	93.3389	4.78181	1.26446	3.7817	0.00015576	0.00568934
Capana11g002109	12.854	-2.52644	0.668443	-3.77959	0.000157084	0.00571628
Capana05g000006	80.3675	2.31048	0.613766	3.76443	0.000166927	0.00591058
Capana00g003668	14.8478	-2.28166	0.609137	-3.74572	0.000179879	0.00625223
Capana00g001113	571.63	-2.28438	0.613233	-3.72514	0.000195205	0.00660841
Capana11g001963	169.687	-2.80539	0.75331	-3.72409	0.000196022	0.00662529
Capana01g002775	20.4946	-2.55235	0.690029	-3.6989	0.000216534	0.00715395
Capana00g000558	32.4146	-2.46115	0.66745	-3.6874	0.00022656	0.00742832
Capana08g000969	23.431	-2.20418	0.600868	-3.66832	0.00024415	0.00778438
Capana02g003250	27.4951	-2.75751	0.753568	-3.65927	0.000252933	0.00792
Capana10g000475	37.1445	-2.1897	0.602698	-3.63317	0.000279957	0.00859692
Capana08g002182	14.5714	-2.63337	0.726009	-3.62718	0.000286533	0.00873444
Capana03g000387	54.6251	-3.20273	0.885933	-3.61509	0.00030024	0.0090594
Capana06g001896	19.9887	-2.45814	0.682532	-3.6015	0.000316388	0.00936996
Capana03g001222	86.5552	-2.07291	0.577164	-3.59154	0.000328728	0.0096396
Capana10g001554	126.55	2.25398	0.628847	3.5843	0.000337985	0.00986936
Capana10g001974	72.9393	-2.52891	0.705874	-3.58266	0.000340113	0.00991501

## Sheet: CR2_VS_FR2
Geneid	baseMean	log2FoldChange	lfcSE	stat	pvalue	padj
Capana03g001437	1888.91	2.0736	0.258467	8.0227	1.03443e-15	1.69843e-11
Capana02g003140	158.084	3.16858	0.496458	6.38236	1.74376e-10	9.34262e-07
Capana06g001609	6258.11	3.10451	0.489558	6.34146	2.27605e-10	9.34262e-07
Capana02g002921	7731.55	3.50494	0.559072	6.26921	3.62888e-10	1.19165e-06
Capana10g001554	126.55	4.06819	0.680547	5.97783	2.26134e-09	5.08173e-06
Capana12g002344	992.747	2.97768	0.499357	5.96303	2.47602e-09	5.08173e-06
Capana07g001893	489.927	2.80688	0.492544	5.69875	1.20692e-08	2.20182e-05
Capana00g003675	5289.89	2.19306	0.390724	5.61283	1.99046e-08	3.25636e-05
Capana08g002081	88.1033	4.25203	0.759705	5.59695	2.18162e-08	3.25636e-05
Capana02g001799	2137.21	2.37573	0.433697	5.47786	4.30512e-08	5.89048e-05
Capana01g000349	1881.87	2.57136	0.488266	5.26632	1.39185e-07	0.000142829
Capana12g002500	1075.22	2.94681	0.564705	5.21832	1.80551e-07	0.000174381
Capana03g000227	7595.03	2.75537	0.555176	4.96305	6.93957e-07	0.000545423
Capana06g000973	453.794	2.24579	0.452595	4.96203	6.97599e-07	0.000545423
Capana07g000107	1621.76	5.23453	1.05198	4.97588	6.49534e-07	0.000545423
Capana11g000741	134.536	2.35852	0.489968	4.81362	1.48218e-06	0.001014
Capana00g001356	350.96	-4.75717	1.0053	-4.73209	2.22224e-06	0.00122547
Capana00g003486	695.855	2.76982	0.586163	4.72534	2.29729e-06	0.00122547
Capana10g001263	920.291	2.7358	0.579141	4.72389	2.31375e-06	0.00122547
Capana12g000302	220.732	3.50079	0.744461	4.70245	2.5706e-06	0.00127899
Capana00g000452	75.0235	-4.92276	1.05243	-4.67751	2.90379e-06	0.00136221
Capana03g003248	167.001	2.71214	0.58949	4.60083	4.20819e-06	0.00172736
Capana03g000366	190.493	2.96456	0.656869	4.51317	6.3865e-06	0.00220287
Capana05g000006	80.3675	3.1409	0.696213	4.5114	6.43997e-06	0.00220287
Capana10g001248	302.666	3.83781	0.849347	4.51855	6.22653e-06	0.00220287
Capana05g002466	1793.43	2.84113	0.634114	4.48047	7.44792e-06	0.00243456
Capana02g000721	113.622	2.48183	0.555402	4.46854	7.87561e-06	0.00244131
Capana02g001838	160.291	2.4087	0.543676	4.43039	9.40634e-06	0.0026628
Capana01g001831	561.437	2.78521	0.63424	4.39142	1.12611e-05	0.00303109
Capana12g001779	1844.85	2.25717	0.51598	4.37453	1.21694e-05	0.00317158
Capana00g003130	2132.24	2.58848	0.59417	4.35647	1.32179e-05	0.00329713
Capana01g001532	4224.07	2.07202	0.481877	4.29991	1.7087e-05	0.00396033
Capana03g000865	969.301	2.01696	0.476022	4.23711	2.26411e-05	0.00476596
Capana11g001853	289.222	2.23966	0.538175	4.16157	3.16062e-05	0.00601342
Capana05g000438	66.5062	2.60752	0.631792	4.12718	3.67239e-05	0.00655402
Capana02g000554	250.244	3.01831	0.737534	4.09243	4.26876e-05	0.00715191
Capana02g003576	130.367	2.16498	0.529878	4.0858	4.3925e-05	0.0072849
Capana10g002161	387.082	2.15936	0.530021	4.07409	4.6194e-05	0.0075095
Capana12g002433	215.191	-2.26695	0.561624	-4.03642	5.42729e-05	0.00828672
Capana03g004058	256.843	3.22427	0.803454	4.01302	5.99471e-05	0.00856172
Capana06g002652	161.838	2.84674	0.709056	4.01483	5.94876e-05	0.00856172

## Sheet: CR3_VS_FR3
Geneid	baseMean	log2FoldChange	lfcSE	stat	pvalue	padj
Capana01g004446	9.39472	-17.5566	1.83169	-9.58489	9.25523e-22	1.03136e-17
Capana03g003248	167.001	6.19576	0.644977	9.60616	7.53032e-22	1.03136e-17
Capana04g002146	326.137	3.95704	0.433856	9.12063	7.46879e-20	5.54857e-16
Capana01g000273	168.315	3.37425	0.389678	8.65906	4.75666e-18	2.65029e-14
Capana06g000819	155.779	4.10514	0.486446	8.43906	3.19897e-17	1.42591e-13
Capana02g003534	1203.94	-4.02354	0.4839	-8.31481	9.19024e-17	3.41372e-13
Capana08g000497	101.124	3.48146	0.434981	8.0037	1.2074e-15	3.84419e-12
Capana04g002144	236.6	-2.3911	0.300651	-7.95306	1.81961e-15	5.0692e-12
Capana02g003446	1683.09	2.63587	0.352989	7.46729	8.18638e-14	2.02722e-10
Capana04g000757	78.7234	2.39657	0.342188	7.00364	2.49395e-12	4.63189e-09
Capana02g000058	437.291	-2.44603	0.36002	-6.79416	1.08944e-11	1.86773e-08
Capana03g004410	252.673	2.37764	0.352468	6.7457	1.52293e-11	2.30429e-08
Capana04g000739	135.519	2.82841	0.420708	6.72298	1.78042e-11	2.48002e-08
Capana07g002144	1160.35	-2.15203	0.322551	-6.67191	2.52488e-11	3.31012e-08
Capana02g002649	2316.29	-2.46754	0.38769	-6.36472	1.95642e-10	2.07632e-07
Capana06g002369	5213.04	-2.04349	0.324025	-6.3066	2.85232e-10	2.88953e-07
Capana00g004588	74.0735	2.57869	0.41442	6.2224	4.89601e-10	4.19682e-07
Capana00g000498	180.954	3.02138	0.495303	6.10007	1.06022e-09	6.91951e-07
Capana10g000065	4840.26	2.71349	0.445117	6.09613	1.08666e-09	6.91951e-07
Capana07g001962	214.189	-2.70444	0.444627	-6.0825	1.18326e-09	7.32538e-07
Capana07g002145	312.407	2.23479	0.37226	6.00331	1.93339e-09	1.16458e-06
Capana12g000666	412.971	-2.77905	0.465754	-5.96676	2.42005e-09	1.41936e-06
Capana09g000058	21.9236	-7.86637	1.33461	-5.89411	3.76702e-09	2.05108e-06
Capana10g000380	117.77	2.58796	0.446242	5.79945	6.65315e-09	3.22345e-06
Capana03g004214	2828.43	-2.16677	0.376262	-5.75866	8.47826e-09	3.705e-06
Capana08g001341	66.0861	-2.23085	0.387218	-5.76122	8.35095e-09	3.705e-06
Capana08g001008	590.854	-2.40846	0.418634	-5.75314	8.76025e-09	3.75461e-06
Capana01g003131	212.074	2.41921	0.424057	5.70491	1.16407e-08	4.80437e-06
Capana02g003329	51.018	-2.37676	0.421396	-5.64021	1.69846e-08	6.64097e-06
Capana02g002878	1110.74	-2.01938	0.359679	-5.6144	1.9725e-08	7.57952e-06
Capana02g002477	1490.64	-2.44313	0.436134	-5.60179	2.12153e-08	7.88044e-06
Capana03g003660	525.286	2.68919	0.479926	5.60335	2.10245e-08	7.88044e-06
Capana05g002248	96.6968	-3.30732	0.591106	-5.59514	2.20441e-08	8.05403e-06
Capana07g001974	118.435	-4.01392	0.736142	-5.45265	4.96255e-08	1.55775e-05
Capana09g000311	860.252	-2.07169	0.380881	-5.43921	5.35161e-08	1.65655e-05
Capana00g001356	350.96	-5.37937	0.994332	-5.41004	6.3012e-08	1.89777e-05
Capana02g003351	160.935	2.68765	0.498895	5.38721	7.15599e-08	2.09849e-05
Capana09g002307	32.551	-2.38717	0.444431	-5.3713	7.81702e-08	2.20556e-05
Capana02g002921	7731.55	2.99392	0.557763	5.36774	7.97296e-08	2.22117e-05
Capana08g001513	55.202	2.99321	0.564069	5.30645	1.11778e-07	2.93083e-05
Capana05g000007	42.9168	-3.23622	0.610602	-5.30004	1.15775e-07	3.00032e-05
Capana01g000054	33.3964	3.08747	0.590096	5.23215	1.67553e-07	3.93079e-05
Capana06g000094	615.92	-2.20509	0.425783	-5.1789	2.232e-07	4.87691e-05
Capana01g001532	4224.07	2.49225	0.48327	5.15705	2.50868e-07	5.39798e-05
Capana03g003677	182.058	2.31226	0.448525	5.15525	2.53295e-07	5.39798e-05
Capana03g001663	14.4881	-5.44691	1.07123	-5.08471	3.68196e-07	6.86445e-05
Capana00g004312	449.823	3.01315	0.595181	5.06258	4.13618e-07	7.55598e-05
Capana01g004002	64.0748	2.26443	0.4499	5.03319	4.8239e-07	8.46537e-05
Capana02g001614	512.113	2.27019	0.450966	5.03405	4.80215e-07	8.46537e-05
Capana04g000912	251.153	-2.05794	0.413288	-4.97942	6.37754e-07	0.000106072
Capana10g002297	82.7778	2.68543	0.541749	4.95697	7.16028e-07	0.000117339
Capana00g000318	36.6727	3.06891	0.627858	4.8879	1.01917e-06	0.000157738
Capana08g001704	35.9944	-4.06246	0.846661	-4.79821	1.60092e-06	0.000222999
Capana12g000075	274.404	2.40167	0.508272	4.72516	2.29929e-06	0.000300017
Capana12g000749	43.2438	-2.09115	0.449566	-4.65148	3.29563e-06	0.000392779
Capana06g001805	519.861	2.14024	0.460945	4.64315	3.43133e-06	0.000405693
Capana02g001862	208.45	3.05444	0.660601	4.62372	3.76914e-06	0.000439061
Capana12g001393	25.9202	2.47538	0.535451	4.62299	3.78246e-06	0.000439061
Capana04g002626	438.734	2.5203	0.546222	4.61406	3.94875e-06	0.000453004
Capana12g002500	1075.22	2.48211	0.538765	4.60703	4.08459e-06	0.000464456
Capana12g002344	992.747	2.32315	0.506995	4.5822	4.60108e-06	0.000512721
Capana01g003464	284.02	2.11019	0.462054	4.56698	4.94812e-06	0.000537945
Capana03g000473	364.892	-2.5126	0.552944	-4.54404	5.51871e-06	0.000591324
Capana10g002161	387.082	2.33228	0.514388	4.5341	5.78507e-06	0.000611051
Capana12g000826	347.339	-2.09996	0.463927	-4.52649	5.99724e-06	0.000627514
Capana10g000605	25.8728	3.33225	0.737573	4.51786	6.24689e-06	0.000647556
Capana02g002389	376.923	-2.08781	0.462325	-4.51589	6.30514e-06	0.000647818
Capana07g001893	489.927	2.10792	0.468551	4.49881	6.8335e-06	0.000689132
Capana05g000978	104.977	-2.56566	0.575901	-4.45503	8.38798e-06	0.000785262
Capana06g000824	161.685	2.54153	0.570404	4.45566	8.36363e-06	0.000785262
Capana08g001602	15.4223	2.61322	0.58686	4.45288	8.47249e-06	0.000786776
Capana03g000603	32.9332	-3.98022	0.894327	-4.45053	8.56605e-06	0.00078889
Capana06g002787	10.2002	3.26175	0.734412	4.44131	8.9412e-06	0.000820051
Capana09g000113	8.08224	4.15458	0.944197	4.40012	1.0819e-05	0.0009493
Capana00g001809	48.2459	-3.25005	0.740178	-4.39091	1.12876e-05	0.000975069
Capana00g001515	11.7127	-3.37558	0.769134	-4.3888	1.13976e-05	0.000980764
Capana04g000723	85.0548	-2.82686	0.649451	-4.35269	1.34475e-05	0.00112249
Capana06g000809	30.7649	2.01138	0.463609	4.33852	1.43445e-05	0.00117238
Capana01g004270	146.988	-3.00818	0.693898	-4.33518	1.45638e-05	0.0011803
Capana08g001287	334.511	2.13092	0.492132	4.32997	1.49129e-05	0.00119555
Capana06g002288	25.3301	-3.67789	0.850365	-4.32508	1.52478e-05	0.00121367
Capana02g000080	83.9776	-2.00489	0.465121	-4.31047	1.6291e-05	0.00127844
Capana06g000158	606.547	2.72966	0.635392	4.29602	1.7389e-05	0.001341
Capana02g002850	368.181	-2.88656	0.673151	-4.28813	1.80185e-05	0.00137999
Capana10g000042	51.7672	-3.25222	0.759943	-4.27956	1.87267e-05	0.0014196
Capana10g001554	126.55	2.89963	0.682136	4.25081	2.13002e-05	0.00156672
Capana12g000728	210.844	2.15647	0.510218	4.22656	2.37293e-05	0.00169505
Capana01g001831	561.437	2.57491	0.613703	4.19569	2.72037e-05	0.00190059
Capana03g002388	205.039	-3.17835	0.758065	-4.19271	2.75644e-05	0.00190785
Capana02g002314	124.944	2.66249	0.635214	4.19148	2.77144e-05	0.00191229
Capana00g002279	361.022	2.23965	0.538126	4.16195	3.15537e-05	0.00212246
Capana01g002612	50.9355	-4.09068	0.98396	-4.15736	3.2194e-05	0.00215468
Capana09g000227	11.4608	2.7861	0.677805	4.11048	3.94835e-05	0.00253593
Capana03g004582	1152.36	2.13088	0.519308	4.10331	4.07275e-05	0.00257137
Capana12g000838	700.442	2.67658	0.652764	4.10038	4.12467e-05	0.00258948
Capana08g002685	158.225	2.08834	0.509821	4.09622	4.1995e-05	0.00261437
Capana02g003140	158.084	2.06684	0.506677	4.0792	4.51908e-05	0.00273687
Capana02g002688	163.197	-2.68733	0.66054	-4.06839	4.73399e-05	0.00282859
Capana08g002112	39.6836	4.72683	1.16396	4.061	4.88634e-05	0.00288227
Capana09g000120	46.8473	3.17836	0.782439	4.06212	4.863e-05	0.00288227
Capana03g002366	112.498	2.84076	0.701105	4.05183	5.08178e-05	0.00297264
Capana11g001853	289.222	2.28224	0.565572	4.03527	5.4539e-05	0.00312471
Capana08g002636	38.9841	-2.07648	0.516096	-4.02343	5.73558e-05	0.00324235
Capana02g000492	386.704	-2.21048	0.550174	-4.01779	5.87465e-05	0.00329794
Capana08g001289	187.766	2.13411	0.531961	4.01179	6.02605e-05	0.00336598
Capana12g002196	39.7623	-2.76085	0.689202	-4.00586	6.17917e-05	0.00344288
Capana08g002322	219.498	-2.04359	0.511083	-3.99855	6.37311e-05	0.00351578
Capana01g000677	48.1326	2.39546	0.599988	3.99251	6.53771e-05	0.00357123
Capana00g000600	9.99088	3.21427	0.809316	3.97159	7.13952e-05	0.00380666
Capana03g004599	89.4249	-3.20588	0.809191	-3.96183	7.4376e-05	0.00389271
Capana08g001490	141.902	2.48569	0.631113	3.93858	8.19647e-05	0.00412358
Capana03g000227	7595.03	2.18712	0.555864	3.93463	8.33249e-05	0.00417317
Capana00g003478	128.953	4.93539	1.25997	3.91707	8.96308e-05	0.00440001
Capana01g003144	35.3775	2.59183	0.665008	3.89745	9.72108e-05	0.00464703
Capana08g002334	11.9758	3.77355	0.970478	3.88834	0.000100933	0.00473752
Capana03g003568	13.2744	3.72312	0.961622	3.87171	0.000108075	0.00495611
Capana12g000048	86.5847	2.69066	0.69614	3.86512	0.000111036	0.00504287
Capana03g001063	181.101	2.73789	0.712219	3.84416	0.000120964	0.00532541
Capana07g000416	18.717	5.25503	1.37124	3.83231	0.000126946	0.00548302
Capana01g002558	13.6327	2.61993	0.684613	3.82687	0.000129781	0.00551996
Capana04g000523	334.596	2.80674	0.735167	3.81783	0.000134631	0.00566134
Capana01g000487	208.275	2.46263	0.647424	3.80374	0.00014253	0.00582855
Capana05g000030	75.8198	-2.20062	0.578668	-3.80291	0.000143005	0.00583728
Capana01g004449	22.1573	-5.96904	1.57993	-3.77804	0.00015807	0.00626012
Capana03g002072	13.6256	2.77866	0.735412	3.77837	0.000157856	0.00626012
Capana05g002466	1793.43	2.34861	0.623771	3.76517	0.000166433	0.00650752
Capana03g002183	28.1747	3.61648	0.973718	3.7141	0.000203932	0.00752487
Capana08g001367	38.697	-4.28346	1.15697	-3.7023	0.000213653	0.00769253
Capana12g000600	16.6551	-3.00178	0.811843	-3.69749	0.00021774	0.00779451
Capana12g002028	9.70309	-4.94874	1.33867	-3.69675	0.000218377	0.00779533
Capana11g000328	46.1666	-2.61668	0.708236	-3.69465	0.000220188	0.00783919
Capana00g002255	220.881	-2.53894	0.689036	-3.68477	0.000228906	0.00807986
Capana09g001870	10.7773	-4.29155	1.16816	-3.67376	0.000239009	0.00834919
Capana08g001410	292.452	-2.01882	0.550417	-3.66779	0.000244652	0.00849307
Capana09g001671	54.504	3.49012	0.951543	3.66785	0.000244599	0.00849307
Capana00g000972	27.3354	-2.18598	0.596429	-3.66511	0.000247228	0.00852936
Capana11g000352	55.9783	-2.60991	0.716291	-3.64364	0.000268814	0.00907735
Capana07g001868	16.0661	-3.23686	0.890416	-3.63523	0.000277736	0.00928023
Capana03g002389	297.339	-3.38714	0.931957	-3.63443	0.000278591	0.00929484
Capana00g001507	93.6768	-3.32631	0.924004	-3.59989	0.000318353	0.00997908
Capana08g002448	317.362	3.49674	0.971563	3.59909	0.000319331	0.00999569

## Sheet: CR4_VS_FR4
Geneid	baseMean	log2FoldChange	lfcSE	stat	pvalue	padj
Capana02g002266	1374.92	-2.82981	0.224919	-12.5815	2.66992e-36	6.08075e-32
Capana01g003198	402.982	2.87363	0.230364	12.4743	1.03124e-35	1.17433e-31
Capana04g002144	236.6	-3.46105	0.32351	-10.6984	1.03529e-26	7.85958e-23
Capana02g000058	437.291	-3.76736	0.364127	-10.3463	4.35021e-25	2.4769e-21
Capana08g001155	531.279	-2.79654	0.276181	-10.1258	4.24594e-24	1.69438e-20
Capana08g002625	709.185	-2.24447	0.221766	-10.1209	4.46379e-24	1.69438e-20
Capana02g000842	575.825	-2.45347	0.244716	-10.0258	1.17415e-23	3.82019e-20
Capana04g000757	78.7234	3.07758	0.314259	9.79315	1.20488e-22	3.43014e-19
Capana11g000095	210.543	2.48949	0.26019	9.56799	1.09003e-21	2.48253e-18
Capana03g004524	219.139	4.10648	0.430733	9.53369	1.51791e-21	3.14277e-18
Capana03g000514	669.634	-2.10919	0.225089	-9.37047	7.22095e-21	1.37048e-17
Capana02g000894	929.847	-2.54832	0.277752	-9.17479	4.52441e-20	7.92642e-17
Capana06g000094	615.92	-3.98782	0.443417	-8.99339	2.39727e-19	3.63986e-16
Capana01g000273	168.315	3.57671	0.4	8.94177	3.82987e-19	5.45159e-16
Capana02g001513	117.491	2.93252	0.328439	8.92866	4.31191e-19	5.77669e-16
Capana11g000602	320.979	3.49494	0.397497	8.79238	1.46427e-18	1.85271e-15
Capana03g002073	1388.55	-2.39086	0.279639	-8.54984	1.23264e-17	1.33683e-14
Capana05g000401	144.254	-3.8758	0.453628	-8.54399	1.29661e-17	1.34229e-14
Capana00g001497	326.465	3.48302	0.422203	8.24965	1.58865e-16	1.57311e-13
Capana02g003534	1203.94	-4.12848	0.504032	-8.19091	2.59268e-16	2.46034e-13
Capana01g000018	655.751	-2.62088	0.321169	-8.16042	3.33853e-16	3.0414e-13
Capana01g004446	9.39472	-16.247	1.99746	-8.13381	4.16008e-16	3.64407e-13
Capana08g001588	493.404	2.80458	0.347368	8.07381	6.81384e-16	5.7476e-13
Capana11g000681	1343.28	2.14985	0.268222	8.01521	1.09952e-15	8.9434e-13
Capana02g002117	149.935	2.46152	0.308163	7.98771	1.37469e-15	1.0796e-12
Capana02g001090	950.894	2.85064	0.363109	7.85065	4.13884e-15	3.14207e-12
Capana12g002433	215.191	4.18631	0.536717	7.79985	6.19831e-15	4.55376e-12
Capana02g000804	3045.39	-2.06169	0.26544	-7.76705	8.03322e-15	5.7174e-12
Capana03g003248	167.001	4.95753	0.648582	7.64364	2.11168e-14	1.41451e-11
Capana08g001513	55.202	4.28052	0.566066	7.56189	3.97269e-14	2.51328e-11
Capana03g001494	165.911	2.64883	0.352877	7.50637	6.07888e-14	3.64333e-11
Capana09g000311	860.252	-2.85896	0.380865	-7.50651	6.07267e-14	3.64333e-11
Capana12g000414	3734.94	-2.18046	0.292092	-7.46498	8.33112e-14	4.86516e-11
Capana02g002649	2316.29	-2.92636	0.392487	-7.45595	8.92216e-14	5.08005e-11
Capana02g003128	512.847	3.72483	0.503616	7.39616	1.40177e-13	7.78666e-11
Capana08g001008	590.854	-3.10055	0.421016	-7.36443	1.77899e-13	9.42243e-11
Capana08g000497	101.124	3.1574	0.433035	7.29133	3.06915e-13	1.55333e-10
Capana06g000819	155.779	3.75276	0.517216	7.25569	3.9961e-13	1.97851e-10
Capana12g002445	477.58	2.81396	0.388179	7.24913	4.19445e-13	2.03253e-10
Capana03g004103	158.75	-3.07197	0.42504	-7.22747	4.92063e-13	2.33473e-10
Capana00g001496	139.214	3.55369	0.492639	7.21358	5.44993e-13	2.5331e-10
Capana05g001141	228.468	-2.25663	0.314538	-7.17442	7.26156e-13	3.23722e-10
Capana08g000942	1229.91	2.40809	0.335915	7.16876	7.56774e-13	3.25199e-10
Capana07g002184	701.821	-2.07343	0.296854	-6.98466	2.8554e-12	1.16128e-09
Capana01g000661	322.552	3.05367	0.439164	6.95336	3.56684e-12	1.37686e-09
Capana01g000054	33.3964	4.27198	0.616182	6.93298	4.1207e-12	1.56415e-09
Capana12g002432	320.81	3.23531	0.467813	6.9158	4.65215e-12	1.70755e-09
Capana00g003808	99.4663	2.12155	0.308484	6.87736	6.09721e-12	2.16975e-09
Capana10g001451	626.329	2.88698	0.42021	6.87034	6.40487e-12	2.24417e-09
Capana03g002557	3076.67	-2.39065	0.349418	-6.8418	7.82062e-12	2.65843e-09
Capana03g003660	525.286	3.28161	0.479868	6.83858	7.99835e-12	2.67886e-09
Capana10g002413	119.757	2.82737	0.41399	6.82958	8.51664e-12	2.81111e-09
Capana11g000402	747.403	2.1634	0.318095	6.80113	1.03803e-11	3.3773e-09
Capana00g000498	180.954	3.39629	0.500767	6.78219	1.18371e-11	3.693e-09
Capana03g003830	401.38	2.45473	0.362483	6.77198	1.27032e-11	3.90967e-09
Capana03g000678	704.693	2.78332	0.413046	6.73852	1.60012e-11	4.79509e-09
Capana12g000666	412.971	-3.207	0.477861	-6.71115	1.93098e-11	5.71143e-09
Capana04g002518	15.394	10.9273	1.62953	6.70581	2.00298e-11	5.79198e-09
Capana00g002898	1138.05	-2.58758	0.386427	-6.69617	2.13952e-11	6.01574e-09
Capana04g000739	135.519	2.6742	0.402233	6.6484	2.963e-11	8.1304e-09
Capana00g001498	124.326	2.90298	0.436831	6.64555	3.02088e-11	8.19053e-09
Capana09g002161	7086.5	-2.84076	0.439075	-6.46986	9.80932e-11	2.45502e-08
Capana06g002369	5213.04	-2.08877	0.324012	-6.44658	1.14404e-10	2.80167e-08
Capana03g004410	252.673	3.08493	0.480199	6.42427	1.32503e-10	3.21037e-08
Capana06g002720	59.828	2.60093	0.405871	6.40825	1.47199e-10	3.5289e-08
Capana03g001253	23.2722	4.9304	0.777142	6.34428	2.2347e-10	5.14094e-08
Capana06g002516	224.601	-2.13202	0.337499	-6.31711	2.66499e-10	6.00942e-08
Capana02g002731	142.569	2.23271	0.354886	6.29134	3.14742e-10	6.91415e-08
Capana04g000463	243.784	2.03713	0.324985	6.26838	3.64813e-10	7.48523e-08
Capana00g004151	18327.3	2.02952	0.324001	6.26394	3.75363e-10	7.63294e-08
Capana03g001544	30.4535	3.55631	0.567975	6.26137	3.81602e-10	7.69113e-08
Capana12g002757	1103.14	2.00458	0.323718	6.19235	5.92742e-10	1.17389e-07
Capana10g000065	4840.26	2.62592	0.424379	6.18767	6.10593e-10	1.19882e-07
Capana01g001748	219.893	2.231	0.360653	6.18601	6.1707e-10	1.20118e-07
Capana00g000688	440.119	2.83724	0.459105	6.17993	6.41301e-10	1.23777e-07
Capana02g000492	386.704	-3.43815	0.560357	-6.13564	8.48156e-10	1.56008e-07
Capana08g000129	183.692	2.29481	0.374319	6.13061	8.75438e-10	1.58239e-07
Capana12g002421	169.712	-2.10455	0.343269	-6.13093	8.73694e-10	1.58239e-07
Capana07g001431	244.969	4.83997	0.789846	6.12774	8.91361e-10	1.59848e-07
Capana01g002476	73.9919	-2.70342	0.445581	-6.06718	1.30179e-09	2.24608e-07
Capana04g002146	326.137	2.58928	0.427452	6.05747	1.38277e-09	2.36786e-07
Capana12g002446	426.326	3.17963	0.529123	6.00924	1.86398e-09	3.09869e-07
Capana03g001275	234.21	2.06389	0.345928	5.96624	2.4278e-09	3.93952e-07
Capana03g002905	299.448	2.34205	0.3926	5.96549	2.43896e-09	3.93952e-07
Capana03g000932	50.6179	2.9276	0.492352	5.94615	2.74529e-09	4.34194e-07
Capana03g004233	112.667	2.23574	0.3768	5.93349	2.96561e-09	4.62615e-07
Capana04g000608	39.1628	2.36444	0.398884	5.92766	3.07288e-09	4.76087e-07
Capana02g002948	251.86	2.23667	0.37758	5.9237	3.14779e-09	4.84399e-07
Capana01g003854	83.1933	2.81113	0.479178	5.86657	4.44891e-09	6.53703e-07
Capana10g000143	85.993	2.22284	0.379265	5.86091	4.60342e-09	6.71685e-07
Capana11g001057	89.6947	2.39077	0.408521	5.85226	4.84938e-09	6.99016e-07
Capana05g002339	742.3	-2.3354	0.39948	-5.84611	5.03209e-09	7.20791e-07
Capana04g002519	552.408	-2.95623	0.506034	-5.84195	5.15925e-09	7.34387e-07
Capana11g002330	135.587	-2.37674	0.409317	-5.8066	6.37536e-09	8.79992e-07
Capana06g000768	285.167	2.1072	0.364584	5.77976	7.48083e-09	1.01414e-06
Capana05g001891	214.634	2.14818	0.372272	5.77046	7.90535e-09	1.05289e-06
Capana02g002122	85.7454	2.15969	0.375071	5.75808	8.50777e-09	1.12654e-06
Capana01g002944	502.866	3.15672	0.550311	5.73624	9.6804e-09	1.26708e-06
Capana10g000567	59.4916	2.97561	0.521217	5.70896	1.13666e-08	1.45436e-06
Capana00g004275	675.566	2.81741	0.495276	5.68857	1.28106e-08	1.61194e-06
Capana02g001298	91.2263	2.45874	0.43553	5.6454	1.64794e-08	2.01784e-06
Capana02g003661	62.3778	3.697	0.655318	5.64154	1.6854e-08	2.048e-06
Capana12g000958	80.9832	2.55136	0.452287	5.64101	1.69055e-08	2.048e-06
Capana01g004441	383.114	2.75096	0.490255	5.61128	2.00832e-08	2.39473e-06
Capana00g004268	87.5454	2.77845	0.496924	5.59131	2.25365e-08	2.64572e-06
Capana01g000668	48.3461	4.68809	0.840328	5.57888	2.42073e-08	2.82729e-06
Capana00g004588	74.0735	2.3003	0.412804	5.57237	2.51295e-08	2.92002e-06
Capana08g001341	66.0861	-2.16104	0.387991	-5.56983	2.54993e-08	2.93307e-06
Capana00g002845	94.5328	3.40198	0.610991	5.56797	2.57721e-08	2.94955e-06
Capana10g000376	52.4635	2.62396	0.471435	5.56589	2.60814e-08	2.95524e-06
Capana02g002777	52.5862	4.4261	0.796051	5.56008	2.69658e-08	3.04033e-06
Capana01g001574	866.931	2.34447	0.422827	5.54475	2.94373e-08	3.28644e-06
Capana10g002284	85.8564	2.86481	0.523967	5.46753	4.56359e-08	4.85681e-06
Capana02g002477	1490.64	-2.35788	0.433334	-5.44125	5.29071e-08	5.57851e-06
Capana05g002190	581.688	-2.51066	0.461773	-5.43699	5.4189e-08	5.68735e-06
Capana12g002441	103.061	2.28944	0.425631	5.37893	7.4931e-08	7.4522e-06
Capana02g001089	620.811	2.5276	0.470666	5.37026	7.86215e-08	7.78524e-06
Capana02g001118	636.706	-2.84535	0.533731	-5.33106	9.76431e-08	9.50351e-06
Capana03g000662	283.016	2.02279	0.381436	5.30309	1.13858e-07	1.09415e-05
Capana08g000853	553.882	2.03561	0.384509	5.29405	1.19635e-07	1.13888e-05
Capana12g002196	39.7623	-3.70735	0.700974	-5.28885	1.23085e-07	1.15837e-05
Capana02g003199	2031.64	-2.22535	0.42174	-5.27659	1.31608e-07	1.22342e-05
Capana03g001534	172.531	-2.12757	0.411928	-5.16491	2.40559e-07	2.15698e-05
Capana00g003114	604.361	-2.11546	0.413554	-5.11533	3.13199e-07	2.7122e-05
Capana01g001221	111.617	-3.11193	0.608999	-5.10991	3.2231e-07	2.75963e-05
Capana01g000199	41.9624	3.19303	0.627128	5.09152	3.55207e-07	2.9742e-05
Capana03g003815	470.689	-2.59455	0.50946	-5.09276	3.52897e-07	2.9742e-05
Capana07g002471	60.98	2.29416	0.450856	5.08846	3.60981e-07	3.00049e-05
Capana02g001555	1556.3	2.24944	0.442364	5.08504	3.67543e-07	3.04392e-05
Capana12g000085	37.6089	2.17605	0.428395	5.07954	3.78351e-07	3.11081e-05
Capana11g000300	26.3988	2.86458	0.56419	5.07732	3.82796e-07	3.13603e-05
Capana01g003680	143.552	3.75756	0.740917	5.0715	3.94696e-07	3.21043e-05
Capana00g003768	905.917	2.3619	0.466323	5.06495	4.08516e-07	3.29927e-05
Capana12g000838	700.442	3.28272	0.652984	5.02727	4.97521e-07	3.93439e-05
Capana10g001520	11.5239	3.93879	0.784104	5.0233	5.07901e-07	3.96947e-05
Capana11g002326	34.2845	3.18235	0.633567	5.02292	5.08929e-07	3.96947e-05
Capana06g001967	112.455	2.10153	0.419122	5.01413	5.32735e-07	4.11289e-05
Capana03g002469	285.463	2.16775	0.434091	4.99377	5.92125e-07	4.51025e-05
Capana02g003329	51.018	-2.10537	0.422693	-4.98086	6.33011e-07	4.78703e-05
Capana03g002301	820.242	-4.6457	0.93661	-4.96012	7.04484e-07	5.19244e-05
Capana08g002557	98.6983	2.18933	0.441376	4.96024	7.04061e-07	5.19244e-05
Capana07g001974	118.435	-3.82022	0.771345	-4.95268	7.3198e-07	5.3604e-05
Capana07g001962	214.189	-2.26782	0.458125	-4.95022	7.41311e-07	5.41133e-05
Capana01g004270	146.988	-3.46393	0.701011	-4.94134	7.75868e-07	5.60965e-05
Capana07g002086	737.617	-2.0721	0.421264	-4.91876	8.70948e-07	6.12217e-05
Capana04g002876	348.487	-2.28577	0.465187	-4.91365	8.93955e-07	6.26456e-05
Capana00g004198	166.85	2.00561	0.409074	4.90282	9.44704e-07	6.59989e-05
Capana00g000533	36.7409	2.13808	0.437454	4.88755	1.02101e-06	7.03884e-05
Capana03g002366	112.498	3.2879	0.674311	4.87593	1.08294e-06	7.38444e-05
Capana10g002449	58.2155	-3.07779	0.638013	-4.82403	1.40689e-06	9.28752e-05
Capana02g000496	97.6801	2.99185	0.621626	4.81294	1.48725e-06	9.67778e-05
Capana07g000074	2313.44	2.39243	0.497819	4.80582	1.54118e-06	9.90605e-05
Capana03g004123	766.087	2.54495	0.5323	4.78105	1.7438e-06	0.00010971
Capana06g001594	86.4097	-2.69131	0.563197	-4.77863	1.76498e-06	0.000110737
Capana04g001435	466.27	-2.15867	0.453426	-4.7608	1.92824e-06	0.00011717
Capana04g002787	16.941	3.72735	0.784076	4.75381	1.99621e-06	0.000119957
Capana06g002690	3933.19	2.23973	0.472375	4.74143	2.1222e-06	0.000126526
Capana03g001346	32.9646	4.37897	0.923792	4.74022	2.13491e-06	0.000126952
Capana02g003515	167.677	-2.77922	0.586756	-4.73659	2.17346e-06	0.000127908
Capana06g001980	270.931	2.65154	0.563468	4.70575	2.52936e-06	0.000145838
Capana02g003087	58.2205	2.94078	0.629495	4.67164	2.988e-06	0.000168863
Capana09g001679	182.598	2.19966	0.470985	4.67033	3.00716e-06	0.000169525
Capana01g001385	12.2857	-3.79818	0.815467	-4.65768	3.19794e-06	0.000177642
Capana02g002921	7731.55	2.58733	0.557711	4.63919	3.49773e-06	0.000190576
Capana03g004499	14.5733	5.71535	1.23799	4.61663	3.90029e-06	0.000209998
Capana01g000677	48.1326	2.69123	0.586169	4.59121	4.40677e-06	0.000231941
Capana06g000758	4.65649	5.89099	1.28309	4.59124	4.40619e-06	0.000231941
Capana12g000240	240.117	2.19666	0.478462	4.59108	4.40968e-06	0.000231941
Capana02g001094	244.566	2.51573	0.548607	4.58566	4.52549e-06	0.000237484
Capana08g002235	294.037	2.29204	0.500258	4.58172	4.6116e-06	0.000240893
Capana10g000345	602.306	2.67073	0.584627	4.56826	4.91784e-06	0.000255134
Capana01g000533	223.751	2.65502	0.581628	4.56482	4.99929e-06	0.000257771
Capana02g000729	275.96	2.23816	0.49057	4.56236	5.0581e-06	0.000260041
Capana02g001804	117.816	2.08116	0.457303	4.55094	5.34056e-06	0.000273329
Capana02g002662	11.2708	-6.45717	1.4215	-4.54249	5.55931e-06	0.000282557
Capana10g001329	238.824	2.18802	0.482842	4.53155	5.85533e-06	0.000294382
Capana00g003240	114.538	2.38427	0.53042	4.49507	6.95477e-06	0.000339903
Capana03g000263	78.0362	3.35217	0.745403	4.49712	6.88786e-06	0.000339903
Capana03g000597	31.2148	2.50396	0.55702	4.49529	6.94764e-06	0.000339903
Capana01g002580	26.0666	2.06975	0.460605	4.49355	7.00444e-06	0.000340941
Capana02g002781	279.95	3.81823	0.849721	4.49351	7.00594e-06	0.000340941
Capana00g002380	13.8756	2.28228	0.508645	4.48699	7.22378e-06	0.000350046
Capana03g004262	26.113	3.67375	0.820108	4.47959	7.47863e-06	0.000359337
Capana08g002427	28.2332	3.07662	0.687023	4.47819	7.528e-06	0.000360948
Capana03g004339	1094.89	2.32363	0.51908	4.47644	7.58997e-06	0.000363155
Capana02g003008	36.8491	2.25725	0.504799	4.47159	7.76415e-06	0.000370709
Capana08g002112	39.6836	3.92655	0.880331	4.46031	8.18421e-06	0.000386713
Capana09g001737	223.536	-2.56937	0.580163	-4.42871	9.47977e-06	0.000437048
Capana00g003384	61.9646	2.82968	0.640017	4.42125	9.8132e-06	0.00044969
Capana07g000961	9419.62	2.799	0.634204	4.41341	1.01755e-05	0.000465307
Capana00g002726	243.084	-2.2743	0.515785	-4.4094	1.03659e-05	0.000471223
Capana11g001197	20.2257	2.13403	0.485986	4.39113	1.12763e-05	0.000506542
Capana11g000722	143.778	3.1901	0.727892	4.38265	1.17243e-05	0.000523572
Capana00g000035	128.871	-2.02042	0.463823	-4.35602	1.3245e-05	0.000582344
Capana01g001127	205.666	-2.12261	0.487679	-4.35248	1.34604e-05	0.00058841
Capana03g000603	32.9332	-5.74066	1.32266	-4.34024	1.42327e-05	0.000618606
Capana02g000471	1384.15	-2.66336	0.614167	-4.33653	1.44747e-05	0.000626732
Capana04g000793	59.4583	-2.04358	0.474048	-4.31092	1.62576e-05	0.000681889
Capana07g000054	83.0956	-2.1866	0.507292	-4.31034	1.63006e-05	0.000682229
Capana06g002670	12.8138	-6.79596	1.58222	-4.2952	1.74535e-05	0.000725373
Capana03g001663	14.4881	-5.73606	1.34088	-4.27783	1.88727e-05	0.000773067
Capana00g000453	1197.33	2.04239	0.478784	4.26578	1.99203e-05	0.000811599
Capana12g000826	347.339	-2.02034	0.473768	-4.26439	2.00445e-05	0.000815204
Capana03g003471	36.8048	4.04424	0.948977	4.26169	2.0289e-05	0.000822208
Capana03g000454	12.2434	-3.17628	0.750777	-4.23065	2.33012e-05	0.000924538
Capana06g002672	18.3376	-5.71969	1.35565	-4.21915	2.45227e-05	0.000967947
Capana08g000980	36.698	3.5225	0.838466	4.20112	2.65592e-05	0.00103576
Capana04g001159	54.9963	3.09724	0.738146	4.19596	2.71713e-05	0.00105422
Capana02g002909	7.00618	3.227	0.771922	4.18047	2.90912e-05	0.00111166
Capana05g000007	42.9168	-2.41009	0.578196	-4.16829	3.069e-05	0.00116689
Capana06g001330	30.3663	2.26402	0.544118	4.1609	3.16994e-05	0.00119366
Capana00g000959	155.702	2.36134	0.568707	4.15212	3.29414e-05	0.00122588
Capana09g000481	38.3132	2.32082	0.560012	4.14424	3.40949e-05	0.00126057
Capana03g001836	78.6245	2.47417	0.598383	4.13475	3.55334e-05	0.00129664
Capana03g004484	359.716	2.08266	0.504636	4.12705	3.67448e-05	0.00132625
Capana05g001864	125.099	2.07567	0.504581	4.11366	3.89437e-05	0.00139456
Capana03g001486	58.8294	2.72796	0.663996	4.1084	3.98411e-05	0.00142436
Capana02g000353	21.0212	2.52848	0.615747	4.10637	4.01932e-05	0.00142597
Capana03g002217	63.5622	2.08806	0.509302	4.09986	4.13408e-05	0.00145299
Capana02g002834	105.51	2.53532	0.618907	4.09645	4.19535e-05	0.00146994
Capana03g000377	1327.64	2.06912	0.506249	4.08715	4.36701e-05	0.00151153
Capana02g000568	57.8286	2.25065	0.550857	4.08572	4.39405e-05	0.00151399
Capana00g003424	253.331	2.66128	0.652254	4.08013	4.501e-05	0.00154383
Capana00g000909	39.7552	2.43988	0.598941	4.07366	4.62802e-05	0.00158026
Capana12g000048	86.5847	2.80094	0.687966	4.07134	4.67434e-05	0.00159368
Capana03g001317	15.55	2.35318	0.581695	4.04538	5.22385e-05	0.00174704
Capana03g001837	95.0618	2.21821	0.551024	4.02562	5.68256e-05	0.00187024
Capana07g002230	7.40825	-5.88135	1.4653	-4.01375	5.97612e-05	0.00193332
Capana07g000998	16.7761	2.32154	0.578678	4.0118	6.02574e-05	0.00193954
Capana11g002129	4.32205	7.45269	1.8626	4.00122	6.30159e-05	0.00201007
Capana10g001331	85.9461	-2.28554	0.572454	-3.99253	6.53713e-05	0.0020564
Capana00g002893	50.0912	2.07112	0.519212	3.98896	6.63637e-05	0.002079
Capana06g001071	147.677	2.5733	0.645212	3.9883	6.65491e-05	0.00208194
Capana01g000550	3007.65	-2.36866	0.595238	-3.97935	6.91032e-05	0.00214417
Capana02g001862	208.45	3.05031	0.76677	3.97814	6.94578e-05	0.00215225
Capana06g000824	161.685	2.26602	0.569922	3.97601	7.00801e-05	0.00216547
Capana08g000732	76.1578	-2.48252	0.624472	-3.97539	7.02649e-05	0.00216547
Capana05g000777	103.837	2.36831	0.596633	3.96945	7.20395e-05	0.00219735
Capana01g003428	4.81177	6.05149	1.52493	3.96837	7.23644e-05	0.00220334
Capana01g004426	5.95928	5.51104	1.39089	3.96223	7.42515e-05	0.00224718
Capana02g002503	37.4882	2.065	0.521325	3.96106	7.46168e-05	0.00225384
Capana06g003057	33.1944	-2.73061	0.691375	-3.94954	7.8303e-05	0.00235288
Capana08g002598	15.2546	-3.29837	0.836024	-3.9453	7.96986e-05	0.00237583
Capana05g000243	36.4946	-2.46921	0.627073	-3.93767	8.22749e-05	0.00242408
Capana12g002232	11.0792	-3.87735	0.991695	-3.90982	9.23636e-05	0.00262438
Capana02g001177	200.599	3.06091	0.783679	3.90582	9.39071e-05	0.00264695
Capana07g001741	89.609	-2.05503	0.526735	-3.90145	9.56173e-05	0.00268518
Capana03g003309	27.5039	4.48249	1.15062	3.89573	9.79044e-05	0.00273928
Capana10g000895	39.9719	2.42778	0.627012	3.87198	0.000107956	0.00295161
Capana08g002115	19.1288	2.04099	0.528273	3.86352	0.000111764	0.00302625
Capana12g002450	30.3609	2.81626	0.731589	3.84951	0.000118354	0.00313797
Capana11g002267	13.9637	2.31354	0.601313	3.84748	0.00011934	0.00315676
Capana01g001360	26.0196	-2.17024	0.565035	-3.8409	0.000122584	0.00323504
Capana06g001999	46.9693	-3.97551	1.03672	-3.83471	0.000125711	0.00329468
Capana03g000473	364.892	2.11862	0.552578	3.83407	0.000126041	0.0032981
Capana03g002082	86.8642	-3.88887	1.01441	-3.83361	0.000126276	0.0032981
Capana03g002159	299.699	2.16431	0.565591	3.82663	0.000129911	0.00335456
Capana03g000918	13.7077	2.14184	0.559883	3.82551	0.0001305	0.00336595
Capana12g002517	25.5752	-5.1668	1.35191	-3.82186	0.000132448	0.00340462
Capana01g004437	131.602	2.05177	0.537318	3.81855	0.00013424	0.00343519
Capana02g003482	11.3951	2.67341	0.700187	3.81815	0.000134458	0.0034369
Capana02g001497	113.935	-2.14179	0.561214	-3.81635	0.000135438	0.00345034
Capana03g004599	89.4249	-3.10951	0.815616	-3.81247	0.000137587	0.00349398
Capana03g000387	54.6251	-3.25722	0.855227	-3.8086	0.000139754	0.00354049
Capana11g000132	71.3223	2.45115	0.645212	3.79898	0.000145292	0.00364431
Capana08g002492	306.217	2.71998	0.71816	3.78743	0.000152214	0.00379287
Capana04g001024	201.674	2.97791	0.786351	3.787	0.000152478	0.00379529
Capana01g003147	24.2578	2.1548	0.569253	3.78532	0.000153514	0.00380444
Capana05g000213	37.9368	2.81451	0.744664	3.77957	0.000157102	0.00386276
Capana07g001184	15.8999	2.19247	0.580052	3.77979	0.00015696	0.00386276
Capana03g003724	38.5863	2.27452	0.602709	3.77383	0.000160764	0.00392012
Capana03g002388	205.039	-3.81274	1.01471	-3.75745	0.00017165	0.0041061
Capana10g002389	160.953	-4.09882	1.09176	-3.75434	0.000173798	0.00414526
Capana12g002768	370.171	-2.0525	0.548693	-3.74071	0.000183504	0.00431746
Capana11g000616	21.5776	4.82746	1.29142	3.73809	0.000185423	0.00435361
Capana07g001609	24.0907	5.38684	1.44994	3.71521	0.000203036	0.00465673
Capana00g003367	94.1352	2.49071	0.671058	3.71161	0.000205943	0.00470918
Capana04g002531	93.3389	4.70871	1.26879	3.71118	0.000206295	0.0047125
Capana10g000289	16.4353	2.605	0.7024	3.70871	0.000208319	0.00474922
Capana05g000684	41.7492	3.39552	0.919212	3.69394	0.000220806	0.00491579
Capana12g001393	25.9202	2.0255	0.548419	3.69334	0.000221325	0.00492247
Capana11g002107	38.2742	-2.07287	0.562873	-3.68267	0.000230807	0.00507512
Capana07g001626	18.0942	-5.13636	1.39986	-3.66918	0.000243329	0.00529454
Capana06g001618	18.6273	2.5563	0.6968	3.66863	0.000243854	0.00529763
Capana03g000227	7595.03	2.02828	0.553084	3.66722	0.0002452	0.00530335
Capana10g001200	26.1679	2.02239	0.554291	3.64861	0.000263662	0.00559116
Capana04g001637	110.032	2.35011	0.644221	3.64799	0.000264303	0.00559433
Capana05g000071	329.148	2.16795	0.595327	3.64161	0.000270942	0.00569253
Capana06g000158	606.547	2.45925	0.675957	3.63818	0.000274569	0.00573172
Capana12g000208	45.721	-3.71816	1.02218	-3.63749	0.000275309	0.00573666
Capana09g000113	8.08224	3.43929	0.946676	3.63301	0.000280132	0.00583181
Capana03g001011	8.21428	-5.08355	1.40094	-3.62868	0.000284879	0.00590904
Capana10g001553	4.7646	6.72889	1.85584	3.62579	0.000288084	0.00595924
Capana03g003930	1390.33	-2.10857	0.582083	-3.62245	0.000291823	0.00602017
Capana12g002448	30.6938	2.27544	0.629696	3.61355	0.000302028	0.00620215
Capana08g002081	88.1033	-3.14591	0.874761	-3.59631	0.000322763	0.00652775
Capana02g002051	101.94	2.28252	0.634869	3.59526	0.000324072	0.00653163
Capana05g001064	10.1455	-2.92568	0.813988	-3.59426	0.00032532	0.00654521
Capana12g002802	80.3107	2.0334	0.566086	3.59203	0.000328118	0.00658984
Capana08g001670	46.3772	3.69916	1.03114	3.58746	0.00033392	0.0066784
Capana09g002311	32.6193	2.3138	0.645089	3.5868	0.000334764	0.0066784
Capana12g002278	29.0575	2.60827	0.727941	3.58308	0.000339564	0.00673657
Capana01g000486	49.4759	-2.8527	0.796925	-3.57964	0.00034407	0.00680225
Capana10g002298	8.09399	-4.97602	1.39143	-3.57619	0.000348637	0.00686869
Capana04g000592	21.0999	4.32135	1.20847	3.57588	0.000349049	0.00687058
Capana01g003551	32.3877	2.00948	0.563863	3.56376	0.000365577	0.00712202
Capana02g002222	40.6367	2.32075	0.651177	3.56394	0.000365335	0.00712202
Capana10g001837	16.5243	4.19875	1.1798	3.55886	0.000372464	0.00724412
Capana03g001254	9.91928	3.43604	0.967153	3.55274	0.000381245	0.00735843
Capana08g002237	6.20702	4.86546	1.37432	3.54027	0.000399723	0.00760804
Capana09g000408	51.5764	-4.78576	1.3538	-3.53505	0.000407705	0.00772503
Capana03g001283	4.64993	6.60013	1.86821	3.53286	0.000411087	0.00777618
Capana07g000223	7.43817	4.70214	1.33489	3.5225	0.000427503	0.00801349
Capana00g000741	35.1838	2.55193	0.724685	3.52143	0.000429227	0.00803065
Capana06g000284	922.236	-2.00443	0.569659	-3.51864	0.000433767	0.00808433
Capana08g000143	23.5451	2.85048	0.81016	3.51841	0.000434142	0.00808469
Capana03g003639	15.1951	2.06196	0.586554	3.51538	0.000439127	0.00815088
Capana12g000690	56.8615	2.09276	0.597665	3.50156	0.000462547	0.00845466
Capana05g000800	45.6967	2.27487	0.651816	3.49005	0.000482939	0.0086674
Capana05g001667	9.13883	2.89345	0.829964	3.48624	0.000489866	0.00875722
Capana02g001859	366.905	-2.12697	0.61052	-3.48387	0.000494218	0.00880049
Capana03g003933	15.1273	4.71243	1.35512	3.47751	0.000506094	0.00896705
Capana11g000424	27.3319	-2.19156	0.630568	-3.47554	0.000509834	0.00901512
Capana00g001133	25.5864	-3.70832	1.06881	-3.46959	0.000521263	0.00914619
Capana10g002483	11.5845	3.48432	1.00502	3.46691	0.000526481	0.00922355
Capana00g001515	11.7127	-2.53794	0.73345	-3.46027	0.000539633	0.00943219
Capana03g000926	26.0628	2.20505	0.637914	3.45665	0.000546935	0.00952327
Capana04g000823	21.7174	-3.70688	1.07641	-3.44375	0.000573712	0.00986136

[truncated: 2 more sheets: CR5_VS_FR5, CR6_VS_FR6]
