# Supplementary material for: Analysis of the Expression and Function of Key Genes in Pepper Under Low-Temperature Stress
Source: Front Plant Sci. 2022 May 4;13:852511. doi: 10.3389/fpls.2022.852511 (PMC9116226; doi:10.3389/fpls.2022.852511)
Supplement: Supplementary file 3 [file Table_3.XLSX]

## Sheet: 6421_CK_Cold_filter_AllSample_i
Supplementary-Table S3-All expression genes in those samples
Geneid	Cluster	CL1	CL2	CL3	CL4	CL5	CL6	CR1	CR2	CR3	CR4	CR5	CR6	FL1	FL2	FL3	FL4	FL5	FL6	FR1	FR2	FR3	FR4	FR5	FR6
Capana00g000002	8	0	0	0	0	0.124601	0	0	0	0.0675401	0	0	0	0	0	0	0	0	0	0	0	0	0.0716175	0	0
Capana00g000004	13	0.595157	0.200209	0.259013	0.972235	0.699721	0.632506	0.352586	0.880039	1.06749	0.348888	0.745491	1.4127	0.13436	0.976336	0.140068	0.208763	0.555234	0.0707654	0.540439	0.141211	0.832772	1.01155	0.978567	0.453451
Capana00g000007	13	0	0	0	0	0	0.0642009	0	0	0.957248	0	0	0	0	0	0	0	0.0692763	0	0.0593437	0.13707	0.269808	0	0.131876	0
Capana00g000010	7	0.762074	1.73546	0.459786	0.803615	1.12834	0.837186	3.16728	3.72899	5.03498	4.62526	5.51886	2.50897	0.359105	0.294177	0.491985	0.37189	0.553599	0.188087	1.04372	2.30934	1.83094	2.266	0.991134	0.823895
Capana00g000012	13	0.151793	0	0.0497179	0.14751	0.0967055	0.0937537	0.165679	0.100222	0.712086	0.158598	0.157571	0.152893	0.103173	0.050054	0.104327	0.106687	0.21028	0.0524317	0.134188	0.264694	0.139592	0.476832	0.0530297	0.234945
Capana00g000016	7	0.927177	0.727318	0.694965	0.257776	0.187568	0.74738	0.420987	1.32445	0.856823	0.943894	1.38108	0.752927	0.263502	0.0641271	0.204887	0.138797	0.343679	0.0683869	0.780456	0.137562	0.620616	1.01378	0.262963	0.665486
Capana00g000017	5	0.143121	0	0.18589	0	0.0470622	0.0448679	0	0.0496131	0	0	0	0	0	0	0	0	0	0	0	0	0	0.0458649	0	0
Capana00g000022	10	0.14412	0	0.103822	0.0360883	0	0	0.0801744	0.111565	0.316219	0	0.190246	0.111349	0.0735385	0.069821	0.222726	0.185313	0.0735154	0.0753892	0.424339	0.225106	0.591123	0.640279	0.1786	0.450534
Capana00g000023	7	0.212371	0.587252	0.163535	0.0396446	0.239918	0.276764	0.762834	0.55706	0.583472	0.354873	0.910177	0.870194	0.211607	0.243193	0.303889	0.0868565	0.348084	0.0434806	0.266809	0.216363	0.801392	0.512973	0.570233	0.754905
Capana00g000025	15	0	0	0	0	0	0	0	0	0	0	0.0543605	0	0	0	0	0	0	0	0.0588085	0	0	0	0	0
Capana00g000026	5	0.041342	0.0398841	0.324985	0.0391611	0.0401751	0	0	0	0.0428303	0.0852779	0.161325	0.130974	0	0.08055	0	0	0	0	0.036547	0	0	0.0783059	0	0.044177
Capana00g000027	3	0	0.407364	0	0	0.0572932	0	0	0	0.183239	0.0651529	0.113364	0	0	0	0	0.062157	0.0600909	0.245903	0.104238	0.0583733	0.219757	0	0	0.062243
Capana00g000028	6	11.3739	7.11886	11.5425	17.6268	17.0484	8.4486	19.2724	21.5551	27.4223	19.3114	25.2275	17.1289	8.4837	10.3331	7.87496	8.0379	6.79818	5.79197	26.7758	26.2778	21.5943	20.7361	12.2809	11.027
Capana00g000029	5	9.14714	10.0406	8.61102	5.89015	5.03206	11.9554	6.23396	5.61186	6.44006	4.16483	5.2452	6.14857	6.26608	8.44332	5.84462	6.24088	7.12113	5.48462	2.65898	3.45328	3.75589	4.02571	2.25734	2.13245
Capana00g000031	12	4.01281	2.67229	6.04204	8.2924	3.75658	2.78828	0.0812794	0.0754212	0.111001	0.148252	0.0493606	0.0536472	3.08768	2.80802	5.84178	4.57944	4.43605	1.74183	0.0894584	0.0779173	0.0961546	0.079543	0	0
Capana00g000032	7	16.3439	12.6509	12.4697	26.5512	24.2155	14.5352	24.597	24.2127	19.8511	24.2295	28.5444	25.5563	15.8948	17.8889	15.764	19.7862	17.9219	18.4672	22.434	25.976	24.3173	20.4634	16.2717	25.2966
Capana00g000033	5	0	0	0.180556	0	0.0908788	0.0447192	0.0476838	0.0479023	0.0484425	0.0501144	0.0827408	0	0.0476733	0	0.0968737	0	0	0	0.0496236	0.0491804	0.0469837	0	0	0
Capana00g000035	2	26.3347	18.3236	9.99861	5.56176	6.13734	43.3353	15.6066	16.3018	9.10519	4.40254	4.51023	23.6125	39.7338	32.9967	34.1974	34.7411	28.8587	30.8755	21.9733	13.4149	19.4281	17.2535	17.4323	18.0415
Capana00g000036	12	45.7921	41.2016	39.3627	31.1339	25.6718	46.6107	15.404	15.0716	10.2175	12.9741	16.7608	13.8316	48.3354	40.6246	33.3844	29.8372	26.0439	16.0065	14.9641	16.3731	14.532	11.9203	9.84117	7.17173
Capana00g000038	12	13.6546	7.93012	8.36771	4.64829	5.14855	4.2792	3.99504	5.51863	3.85353	3.08234	3.39908	4.3895	7.80624	11.4894	9.97669	10.2477	8.63647	7.75911	5.40257	4.65995	4.6493	3.1001	2.10222	2.2878
Capana00g000039	10	182.29	189.771	201.407	236.619	292.555	232.239	439.227	469.926	438.952	547.314	565.925	494.851	172.049	200.468	180.277	209.099	223.69	257.421	530.065	444.036	483.188	467.927	518.419	509.299
Capana00g000040	8	0	0.246519	0	0.181343	0.294121	0.117614	0	0	0.204036	0	0	0	0.251208	0.183666	0	0.193053	0.12759	0.193372	0	0	0	0.058909	0.0651924	0.0555909
Capana00g000043	2	0	0	0	0	0	0	0	0	0	0	0	0	0	0	0.0440283	0	0	0	0	0	0	0	0	0
Capana00g000044	9	0	0	0	0.0414408	0	0	0.0429451	0.135002	0	0	0	0	0	0	0	0.0429981	0	0	0	0.0416952	0	0	0.413648	0
Capana00g000047	11	22.9304	25.1957	20.3957	20.7326	27.7738	20.0167	31.1852	36.928	35.5468	33.1985	30.5023	35.8217	21.2873	21.8655	24.3663	28.0753	28.2868	38.8466	38.0994	35.8271	39.9162	46.2147	32.6625	49.8509
Capana00g000048	13	0.0380904	0	0	0.26681	0.0370152	0.0724397	0	0.0364262	0.0835627	0	0.118621	0.0383664	0	0.0366362	0	0	0	0	0.0776137	0.0377131	0.107881	0.0357527	0.0718492	0
Capana00g000049	6	0.196376	0.825143	0.45533	0.14643	0.116927	0	1.54371	0.473849	0.543201	1.00547	0.852713	0.325507	0.392912	0.308164	0.176967	0.0756935	0.10055	0.0766923	0.780061	1.15471	0.362261	0.363291	0.316638	0.388726
Capana00g000052	15	0.954507	1.68374	0.257891	0	0	0.167336	4.16	0.310534	0.619865	1.11747	0.170692	0.731023	0.267405	0.554684	0	0.451033	1.49155	4.69753	6.21503	1.02878	0.123889	0.57057	2.30881	2.06066
Capana00g000053	10	0.0800355	0.392845	0.46661	0.039676	0.224576	0.0746537	0.87225	1.22001	4.15063	1.93229	1.53111	1.64852	0.0389342	0.0386263	0.164875	0.529458	0.369874	0.41271	0.944538	1.50275	3.61194	3.3127	1.39934	2.58976
Capana00g000055	4	0.889687	0.757043	0.907514	1.021	1.13147	1.12365	1.74289	1.12475	1.13843	1.38883	0.694479	1.30394	0.894899	1.06187	0.822925	0.972625	1.53279	0.934006	0.9853	1.11495	0.736035	1.37731	1.01986	0.869241
Capana00g000056	6	1.17459	0.283352	0.188998	0.334427	0.411054	0.808942	18.9755	9.44851	11.1875	14.1344	10.7414	12.3955	0.535271	0.610483	0.249291	0.837249	0.942472	14.6616	18.3288	14.0104	7.82545	11.8069	7.65438	15.626
Capana00g000057	9	0.0441896	0	0	0	0	0	0.0991248	0.0864516	0	0	0.0399914	0	0	0.0447149	0	0.0476537	0	0	0	0	0.171796	0	0.14212	0
Capana00g000060	5	17.9295	9.18799	7.8225	6.97959	8.02692	12.5152	10.3542	10.7647	7.83433	8.002	8.17009	10.5494	15.0603	13.7425	15.9217	14.3182	13.53	10.9857	12.9051	11.3813	12.1565	12.5019	7.91247	9.10393
Capana00g000061	3	0.173518	0.267608	0.294552	0.253259	0.204048	0.24749	0.27796	0.393756	0.372991	0.462296	0.703816	0.271239	0.132756	0.296734	0.45214	0.0899265	0.312964	0.725185	0.153685	0.452649	0.0810002	0.218606	0.176483	0.131169
Capana00g000062	9	0	0	0	0	0	0	0	0	0	0	0	0	0	0	0	0	0	0	0	0	0	0	0.108288	0
Capana00g000063	2	1.96948	0.527921	0.376725	2.01862	1.41508	0.336201	0.0361998	0.0363656	0.0388132	0.302175	0.181815	0.186304	1.57467	1.13933	1.94905	1.98843	2.27023	1.51441	0.179056	0.258673	0.412481	0.574937	0.971937	0.0374761
Capana00g000065	5	0	0.0492352	0	0	0	0	0	0	0	0	0	0	0.0476733	0	0	0	0	0	0	0	0	0.0438895	0	0
Capana00g000066	4	0.10691	0.135711	0.315443	0.079151	0.104469	0.154044	0.617348	0.608502	0.354672	0.239874	0.693624	0.428251	0.331004	0.266556	0.0566399	0.0844807	0.0278647	0.142702	0.200979	0.308049	0.3442	0.167313	0.0859594	0.144664
Capana00g000067	12	26.8791	26.0194	24.6691	25.492	30.9586	29.8217	7.03826	8.29694	9.17064	7.05468	7.00934	9.29435	28.5448	24.1705	22.9211	19.742	18.693	17.8017	6.20262	5.23676	7.72352	5.93261	3.00046	4.53527
Capana00g000071	6	4.2374	5.04638	4.73366	3.07249	3.81831	3.78884	5.76533	6.34876	6.33308	5.51896	5.9123	5.95349	3.7551	3.78586	3.16109	4.4089	4.32037	4.41912	5.31103	6.09488	3.86552	5.18695	2.81272	4.4897
Capana00g000072	15	6.24567	5.14411	5.21814	3.67886	3.03911	5.97599	8.63359	10.4965	8.3755	3.55345	4.16655	6.77047	5.84003	5.72447	3.51308	3.07761	2.70892	8.21497	11.09	7.70217	7.12817	3.28455	3.88871	6.47104
Capana00g000074	4	24.6268	22.9775	24.1039	23.601	31.8629	42.5231	32.1682	29.9882	22.8081	25.1052	39.7493	38.058	25.3932	27.5025	19.2418	15.6837	16.0394	7.63885	16.2841	22.1524	15.7313	14.2576	15.3602	10.3493
Capana00g000075	2	24.6419	20.0828	15.4113	11.2233	10.0926	23.2791	16.1909	16.6692	14.3587	9.7811	13.5105	10.355	23.6256	24.953	26.2918	31.2939	22.4934	18.4565	17.9471	17.3263	14.4274	19.708	12.232	7.78705
Capana00g000076	6	0	0	0	0	0	0	1.1136	1.0373	0.245513	0.562565	0.642407	1.0444	0.145836	0.0566012	0	0	0	0	0.771819	0.795346	1.33079	0.376769	0.717676	0.360364
Capana00g000077	5	0	0.0228706	0	0	0	0	0	0	0	0	0	0	0	0	0	0	0	0	0	0	0	0	0	0
Capana00g000078	8	0.0461926	0.0223242	0.155021	0.0219195	0.196166	0.0214386	0.0257215	0.0689859	0.0253825	0.167998	0.0931911	0.0233079	0	0.045086	0	0.023627	0	0.0480195	0.077947	0.0701605	0	0	0.0469819	0.0244298
Capana00g000079	4	13.5167	15.1934	10.5046	8.9663	13.1917	13.3943	29.531	21.9376	17.9748	18.8239	22.6763	27.2477	9.97074	11.4866	10.0155	10.0759	8.96398	11.3993	18.5407	19.9952	17.9921	15.883	12.0661	14.8824
Capana00g000081	8	0	0.0177589	0.0828631	0.0168771	0.0158453	0	0	0	0	0	0	0	0	0	0	0	0	0.0177794	0	0	0	0	0	0.0180224
Capana00g000082	15	0.354043	0.153413	0.291051	0.166055	0.142559	0.1238	0.543818	0.23476	0.0819151	0.417725	0.274091	0.454166	0.170298	0.240354	0.349872	0.270122	0.367334	0.25313	0.520676	0.603601	0.362076	0.475916	0.171273	0.119602
Capana00g000083	15	1.46848	1.85334	1.70988	1.11117	1.87255	0.86027	2.17587	8.35702	4.94488	3.28365	2.30255	10.4106	8.07282	2.059	0.45669	1.0712	0.564687	7.09859	17.3176	1.92177	2.3574	1.64251	1.06275	1.48503
Capana00g000086	8	0.0643537	0	0	0.189484	0.185529	0	0	0.0674353	0	0	0	0	0.134226	0	0.0691607	0.206897	0	0	0	0	0.318772	0.0723128	0	0
Capana00g000088	10	6.26885	4.59485	5.38867	7.90778	8.27653	6.14881	15.6532	11.2345	13.3598	17.1234	13.2161	12.8045	3.93859	5.34487	5.66515	9.07895	6.27027	6.5565	14.906	15.8202	10.6537	12.4512	22.862	9.4574
Capana00g000089	2	0.0960643	0.0333059	0.160923	0.0327758	0	0	0	0	0.0339332	0	0.0289792	0	0.032163	0	0.101788	0.203924	0.0333838	0	0.0377852	0	0	0.0359817	0	0.0345794
Capana00g000090	10	19.2286	26.8364	25.6135	34.1026	23.3831	14.8059	34.3965	51.0365	48.8288	40.3688	41.4681	45.409	28.75	32.7297	32.6387	28.4898	37.7582	29.4385	55.2155	52.1223	42.4463	50.8173	51.3162	30.4965
Capana00g000091	7	0.162027	0.0778689	0	0.197755	0	0	4.78254	2.27825	3.57502	5.17361	4.39772	3.71808	0.0822931	0	0	0	0.0411336	0.0418206	3.52583	1.57177	1.93559	1.68798	3.2121	0.543921
Capana00g000093	6	4.60792	4.31722	3.72412	5.0604	6.01462	4.0381	12.5975	9.38086	9.51791	9.68821	9.83608	10.3526	4.90775	4.18226	4.47899	5.2646	3.72469	6.76951	11.7297	10.3273	6.56602	6.15784	6.85406	6.15232
Capana00g000095	15	0.111149	0.214459	0.324924	0.108254	0.266369	0.467767	0.288467	0.289572	0.179495	0.235613	0.283073	0.343995	0.167893	0.163408	0.174348	0.286315	0.0573517	0.057589	1.29112	0.348416	0.527995	0.89799	0.279566	0.394834
Capana00g000097	5	0.0203606	0	0	0	0	0	0.0207632	0	0	0	0	0	0.124384	0	0.0626709	0	0.0207521	0	0.0179991	0	0	0	0	0
Capana00g000099	5	1.33963	0.477232	0.338017	0.261254	0.0274561	0.524835	0.185101	0.281061	0.0319539	0	0.0606739	0.0588726	0.532305	0.596824	0.483936	0.421878	0.606604	0.245489	0.253733	0.427721	0.0587297	0.377019	0.179566	0.530885
Capana00g000101	3	0	0.0198814	0	0	0	0.0578945	0	0	0	0	0	0.0207575	0.0404726	0.0200763	0.0433043	0.107541	0.0842804	0.366634	0.0218706	0	0	0	0	0
Capana00g000103	4	0.630736	1.08413	0.222073	0.654315	0.16107	0.698465	1.08217	0.30188	0.741331	0.560061	1.13036	1.58944	0.345281	0.600881	0.175584	0.349539	0.290097	0.0585488	0.870771	1.27831	0.395355	0.460882	0	1.08458
Capana00g000104	10	0.952997	0.727571	1.2405	0.82738	0.299449	1.23916	66.0725	57.2559	58.2839	54.1608	42.29	58.1293	0.887164	0.956065	0.846628	0.914408	0.925021	0.696094	66.9521	69.2472	55.1573	52.5791	59.8901	72.4106
Capana00g000105	10	0.0389908	0.0384764	0.0391894	0	0.0381133	0.0188529	0.752821	0.518569	0.192801	0.174967	0.559996	0.164408	0.0797846	0	0	0.0618906	0	0.167259	0.79148	1.09287	0.527196	0.79041	0.391354	0.379049
Capana00g000107	5	0	0	0	0	0	0.0516933	0	0	0	0	0	0	0	0	0	0	0	0	0	0	0	0	0	0
Capana00g000108	10	151.687	115.405	126.253	147.987	152.774	113.017	266.991	289.949	288.071	320.706	297.726	230.893	120.292	123.804	122.625	142.601	166.571	172.248	311.352	237.924	309.676	299.127	246.302	318.863
Capana00g000109	6	9.87195	6.41139	4.96795	4.23562	5.94838	4.2591	19.5158	18.6725	17.0628	18.9735	15.2695	12.684	6.34791	7.11313	4.1679	4.89042	4.22523	21.8523	22.194	17.5103	13.076	11.9622	10.7289	15.6688
Capana00g000110	2	4.20877	7.54527	6.87016	3.51768	4.22119	3.23481	5.12194	4.16652	6.5487	3.85827	4.86139	5.95366	4.53183	5.49408	4.83672	5.97151	7.16307	7.20678	5.79005	4.66077	4.76491	3.57328	1.45003	2.34268
Capana00g000113	3	1.88442	3.3736	1.25672	2.67939	3.52505	0.907488	6.67983	7.52385	6.18712	5.59091	5.40451	7.94738	3.72788	5.48659	8.14309	13.0254	8.00011	29.1321	13.0322	12.4213	17.0092	13.5326	12.981	10.2188
Capana00g000114	6	23.8993	22.2183	22.8965	21.128	28.096	24.5703	35.9953	31.4664	34.2231	29.6044	32.6842	37.145	22.8018	21.9077	19.4654	20.5089	20.8521	25.3368	37.5659	38.7731	31.1061	30.5968	22.2858	23.4125
Capana00g000115	15	0	0.0188367	0	0	0	0.0165739	0.0580396	0.0171078	0	0	0.0715389	0	0	0	0.0375913	0	0	0	0.0522664	0.129503	0	0	0.0187493	0.0191162
Capana00g000118	12	6.99237	7.84605	4.53951	9.31495	4.62165	7.99737	1.50975	0.759903	2.00167	0.497832	0.570043	0.571152	3.26509	5.72838	2.28884	3.42919	4.20746	1.67828	0.765117	1.0334	1.29836	1.02335	0.924325	0.858352
Capana00g000125	6	0.492674	0.0529563	0.197283	0.249706	0.171464	0.0968304	0.914319	0.574082	0.503333	0.392587	0.262088	0.160428	0.0521179	0.149302	0.238528	0.320656	0.342198	0.0265127	0.616145	0.259799	0.402956	0.426345	0.339541	0.632307
Capana00g000126	6	6.12052	5.47088	5.90687	2.02298	3.0756	1.39716	6.86366	6.59967	5.14099	5.93029	5.58342	6.43199	3.75164	5.25434	2.9419	2.49425	3.24311	3.38258	9.00325	7.94472	7.1939	7.57634	2.3098	4.67221
Capana00g000127	5	0.199797	0.800219	0.522046	0	0	0	0.160562	0.094655	0.162335	0.326493	0.31664	0.683838	0.151065	0.0476003	0.153308	0.101061	0	0	0.210085	0.256852	0.149182	0.241843	0	0
Capana00g000130	6	5.00604	8.47431	4.54444	2.91757	7.19017	4.68935	44.5613	37.548	37.4273	41.4823	45.0985	37.1577	4.48239	4.8147	6.19397	4.38948	5.66065	3.63772	37.7853	35.6272	32.6069	44.844	17.5343	35.1638
Capana00g000134	10	7.46789	10.3397	10.0565	8.80967	8.02243	7.88632	11.9313	12.9483	14.8363	15.4693	19.1911	16.9508	7.18812	11.0592	7.07171	11.9117	11.9592	15.169	16.3348	17.2246	17.8754	24.6962	10.8661	16.6247
Capana00g000135	13	0.180255	0	0.0594839	0.121153	0	0	0	0.245161	2.40727	0.544497	0.253076	0.124388	0.123315	0.232902	0.0627084	0.250886	0.0637058	0	0.0535153	0.805717	0.998829	0.98176	1.17618	1.06171
Capana00g000136	6	11.9075	6.61351	4.59618	14.3023	15.06	4.72451	30.5825	43.5729	16.3162	24.2925	23.6334	14.0042	9.81439	7.75925	8.97263	8.08986	7.03413	7.98018	20.7251	42.4119	21.601	16.8962	13.7627	16.1991
Capana00g000138	2	2.57345	2.70242	3.53578	9.87852	5.54225	3.61901	1.64132	1.90208	1.95477	2.41241	3.04502	3.09106	6.36153	7.17823	7.52119	8.42112	8.20077	8.04271	2.43402	4.13278	4.18665	3.98267	10.8166	6.54418
Capana00g000139	10	0	0	0.0716365	0.0717416	0	0	0.49407	0.739867	1.17081	0.745277	0.489337	0.628737	0.0485892	0.118737	0.099974	0.0504328	0.150161	0.102035	0.9336	1.04616	0.771201	0.836696	0.174786	0.949819
Capana00g000140	5	0.170267	0.109596	0.103381	0	0.0405947	0.141124	0	0.0430376	0.0466275	0.0438419	0.0564141	0.0436723	0	0.0204428	0.0223309	0.0217012	0.0871935	0.0884792	0.0187891	0.0210437	0.0213562	0	0	0
Capana00g000141	15	0	0	0	0	0	0	0	0	0	0.111001	0	0	0	0	0	0	0	0	0.133194	0	0.089916	0	0	0
Capana00g000143	4	0	0	0	0	0	0	0.0385912	0	0	0	0	0	0	0	0	0	0	0	0	0	0	0	0	0
Capana00g000145	7	17.8315	12.6262	14.3669	21.9376	28.9208	9.70699	31.0661	39.5664	24.8154	26.3373	33.2456	23.013	15.9033	10.3159	12.1059	11.8352	11.841	40.7351	24.3189	19.7368	15.2564	9.33264	13.0836	27.7159
Capana00g000147	14	0.0457133	0	0	0	0	0	0	0.0447164	0	0.103346	0	0	0	0	0	0	0.143571	0.0484542	0	0	0	0	0.0459292	0
Capana00g000148	3	0	0	0.134163	0.102697	0.066115	0.0654079	0.227531	0	0.113712	0.224753	0.102424	0.0742369	0	0.0342206	0.0363447	0.0364697	0.1078	0.215536	0	0.0359069	0.030966	0	0	0.0365201
Capana00g000149	8	4.10637	2.31556	4.87933	4.64892	7.28208	5.73444	6.02418	3.77974	3.30418	4.61521	5.23485	5.51495	4.02193	4.26992	3.245	3.91304	3.247	2.13488	3.13695	3.77494	3.24647	3.39446	2.03868	1.78829
Capana00g000150	1	1.54692	2.85097	1.51871	2.2406	1.83658	1.61667	4.00637	3.95628	2.83246	1.55654	3.2807	2.29505	2.06473	2.27169	1.93359	1.31607	1.71094	1.42478	2.39066	3.50747	4.59163	2.94905	1.4891	0.903663
Capana00g000151	6	1.2429	0.809978	0.805336	0.245296	0.0794461	0.156512	2.3712	1.67201	0.501014	1.56986	1.29812	2.10487	1.365	0.843359	0.731058	0.822236	0.900058	0.262456	1.4775	2.36566	1.31318	2.56086	0.560743	1.1104
Capana00g000152	6	1.93352	0.214797	0.828829	2.45917	2.79085	0.745739	10.2384	10.0659	8.71019	9.73155	10.8448	15.0243	2.25707	2.82487	2.37522	1.14522	0.642832	0.753964	20.2474	21.1246	9.26279	8.38864	6.34908	2.71106
Capana00g000153	2	0.0939891	0.191509	0	0.468024	0.403888	0.219516	0	0	0.512276	0.7943	0.215507	0.151567	0.52373	0.323209	0.19602	0.834185	0.677011	0.590205	0.675571	0.238897	0.827593	0.723943	0.138744	0.398268
Capana00g000155	11	0.689838	0.575473	0.984923	1.31165	0.274923	0.268416	0.0581021	1.15184	1.67273	0.626196	0.682849	0.724913	1.5677	0.055505	0.295659	0.409526	0.0587975	0.532123	0.720502	0.526433	0.532992	0.4909	1.21947	2.69418
Capana00g000156	2	1.25146	1.41542	1.06551	1.87567	1.12735	1.37338	1.12922	0.966188	0.865662	0.687415	0.967755	0.87815	1.88377	1.64342	1.26913	2.22043	1.8332	1.13619	0.933985	1.5084	0.793916	0.902978	0.421591	0.551663
Capana00g000157	6	79.0292	61.7244	60.3736	64.6437	65.0542	55.2278	303.509	303.094	240.802	297.472	321.468	214.274	61.3817	70.599	69.6634	66.542	70.3008	69.7013	222.522	189.33	151.279	187.305	136.712	153.462
Capana00g000162	4	0	0	0	0	0	0	0.0621384	0	0	0	0	0	0	0	0	0	0	0	0	0	0	0	0	0
Capana00g000163	8	1.87894	0.0628941	0.126423	2.44665	2.21259	0.303231	1.10589	0.388709	1.36248	1.25826	0.785355	0.206535	0.787135	1.01982	1.29563	1.62619	0.675599	0.949681	1.36034	1.12901	1.10769	0.769425	0.322854	0.707625
Capana00g000165	12	17.5079	9.92437	8.71992	14.2979	10.8907	14.9949	5.81503	7.02774	3.98773	4.27837	6.95757	6.90634	12.5415	16.1473	18.1176	15.0011	12.3611	10.2203	10.6817	9.43153	7.26514	6.06005	6.10775	5.70492
Capana00g000168	10	14.6683	14.061	15.0957	6.81828	8.72766	9.82753	35.9047	28.5032	30.2794	28.4113	31.7651	35.3061	6.23009	8.06018	8.37688	7.54516	10.1892	28.5354	22.388	23.3303	22.6847	33.3665	18.9996	42.4801
Capana00g000169	1	0.0594744	0	0	0	0	0	0	0.127108	0	0	0.0634206	0.0638177	0	0	0	0	0	0	0	0	0.174965	0	0.0584187	0
Capana00g000170	13	2.40978	0.401879	0.888679	1.08111	1.62007	1.11651	2.80632	1.88585	5.02971	1.48626	2.18229	3.0201	1.06763	1.67216	1.36343	1.91089	1.15029	3.36825	1.82323	3.15649	2.60634	2.05942	2.78952	2.537
Capana00g000171	7	0	0	0.108623	0	0.0345707	0.0341386	0.153689	0	0	0.0407206	0.156131	0.0371153	0	0	0	0	0	0.0388441	0.0391055	0	0	0.115856	0.0772389	0.0393751
Capana00g000173	3	0	0	0	0.0616781	0	0	0	0	0	0	0	0	0	0	0	0.127532	0.0628223	0.963469	0	0.0610266	0	0	0	0
Capana00g000174	1	0	0	0	0	0	0	0	0.043384	0	0	0	0	0	0	0	0	0	0	0	0	0	0	0	0
Capana00g000178	4	23.4858	29.1906	21.4165	8.48575	14.1464	12.9291	48.5604	42.4172	38.3477	41.8272	55.6064	60.8436	15.6155	19.7822	15.9354	14.3152	16.3413	23.6832	46.3954	32.9011	19.5058	27.5933	14.3046	19.6313
Capana00g000179	4	0.0487385	0.0480955	0.0979734	0.0472237	0.234055	0.0942643	0.317336	0.104345	0	0.0534307	0.265807	0.0502149	0	0.0493179	0	0	0.153708	0	0.101583	0.101795	0.050093	0.273832	0	0.0526319
Capana00g000180	9	0.0943867	0.141892	0.135686	0.547609	0.307205	0.133645	0.202202	0.23839	0.504359	0.184452	0.369452	0.096079	0.236609	0.0455524	0.192825	0.484907	0.194327	0.389557	0.0992471	0.380618	0.56469	0.183035	1.6447	0.84125
Capana00g000181	1	0	0	0	0	0	0	0	0.037479	0	0	0	0	0	0	0	0	0	0	0	0	0	0	0	0
Capana00g000183	2	5.55133	1.74321	2.85145	1.42529	0.532092	1.6567	0.377963	0.374849	0.538254	0.976128	0.903336	0.159266	4.42126	2.35922	7.46506	5.06705	4.16374	1.35146	0.364191	1.88101	1.14543	0.636625	0.287168	0.938566
Capana00g000189	3	0	0	0.884332	0.0647764	0.0618429	0.0622328	0	0.070341	0	0.0727435	0	0	0.5288	0	0.478288	0.0680996	0.137203	1.03013	0	0	0	0.187022	0.197489	0.267313
Capana00g000191	1	0	0.0628941	0	0	0	0	0.0724653	0	0	0	0	0	0	0	0.0675322	0	0	0.0675563	0.0576318	0.129095	0.0631414	0	0	0
Capana00g000193	6	0.781179	0.202631	0.228655	0.234707	0.483626	0.55991	2.19429	2.78355	1.92789	1.53395	1.87327	2.23927	0.316828	0.539831	0.653914	0.490882	0.327344	0.453879	1.81911	1.59504	2.61957	2.57885	0.619707	1.83231
Capana00g000194	14	0	0.0693116	0	0	0	0	0	0	0	0.0705493	0	0	0	0	0	0.0693986	0	0	0	0	0	0	0	0.0588292
Capana00g000196	7	1.68684	3.12302	1.5496	1.00354	1.32168	0.495176	2.52883	2.63092	1.91718	2.12753	7.42211	2.41818	1.89311	1.36182	1.39894	2.69789	1.9687	2.838	3.14318	3.23056	3.32817	5.90709	3.17441	1.81772
Capana00g000197	14	0.369664	0.26638	0.708356	0.752409	0.248384	0.149645	0.225699	0.36132	0.16957	0.723802	0.543483	0.87702	0.0534778	0.101755	0.0552213	0.548927	0.214948	0.0546035	0.121264	0.273505	0.601153	0.43669	0.653451	0.738302
Capana00g000198	8	1.85323	0.697385	1.15256	2.04529	3.43633	2.40611	1.69969	1.16081	1.03407	2.01138	2.45786	1.51689	2.56097	3.18537	2.08001	2.19211	1.90824	0.603548	1.15477	1.10965	0.624284	0.889541	1.84825	0.0750986
Capana00g000200	10	0.392016	1.13394	0.545284	0.265972	0.287631	0.203926	1.77618	1.24591	0.964198	1.21587	1.25466	1.37705	0.589668	0.656293	0.463708	0.682187	0.894177	0.987377	1.53017	1.76248	1.68884	1.91417	0.855951	1.90931
Capana00g000202	3	4.08572	3.32434	4.83846	8.16868	7.57541	1.35604	9.33474	9.98258	9.51093	4.325	3.62297	3.53923	2.81805	5.34634	22.0832	31.6611	28.3119	45.5268	25.2289	20.3017	20.4205	14.8489	12.8469	14.7485
Capana00g000204	12	12.2476	16.2621	16.77	8.47991	11.1274	14.0211	6.29733	7.29669	4.16438	7.27468	5.66314	4.9502	11.1615	14.6791	8.28044	12.7178	11.8783	14.4516	5.1292	5.18766	3.9004	3.37022	2.71091	3.14803
Capana00g000206	11	0.293109	0.57208	0.0574327	0.175464	0.497984	0.167056	0.301629	1.26215	1.89077	0.616988	0.925283	1.10459	0.471976	0.968212	0.545777	0.302278	0.241718	1.03834	1.90028	1.9111	1.80467	0.852445	0.772553	2.73837
Capana00g000208	8	0	0	0	0.0974009	0.0945879	0	0	0	0	0	0	0	0	0.0952007	0	0	0.0504413	0	0	0.0513705	0.0497273	0	0	0.0528834
Capana00g000210	11	0.175203	0.0223117	0.0851662	0	0	0	0	0.070341	0.144409	0	0.0421905	0.022101	0.0223709	0.086164	0.0230536	0.0903435	0.112379	0.114255	0.167055	0.134106	0.0881896	0.0656647	0.0229967	0.238447
Capana00g000211	5	0	0	0.0912629	0	0	0	0	0	0	0	0	0	0	0	0	0	0	0	0.0394269	0	0	0	0	0
Capana00g000214	8	0	0.0320666	0.0612481	0.0315562	0.0898583	0.0292163	0	0.0336983	0.0653411	0	0	0.0338382	0	0.0606627	0.0326667	0.0654454	0.0646854	0	0	0.0312229	0.0282294	0	0.0661021	0
Capana00g000217	1	0	0	0	0.0444798	0	0	0	0.0926112	0	0	0	0	0.180938	0	0	0	0.0460697	0.093798	0	0.0950822	0.251044	0.0920813	0.0473732	0.0960198
Capana00g000219	12	3.50386	2.17904	3.00496	0.88946	0.199392	1.76438	0.0180526	0	0	0.0189728	0	0.129996	3.42221	1.94098	2.59189	2.91247	3.39172	0.53371	0.354343	0.0876362	0	0	0	0.0158209
Capana00g000220	1	31.5489	24.1664	36.6293	28.5216	26.4049	26.2228	19.5214	36.3016	32.3848	30.9918	29.9205	27.0501	42.3051	56.2693	53.2069	57.8952	51.2351	21.1492	35.8804	55.5528	62.8717	52.4378	35.0973	34.0311
Capana00g000222	6	10.5686	5.47934	6.76649	9.54518	7.63343	4.52393	20.5373	19.4162	19.6632	17.9158	21.7318	17.7866	6.57125	6.9567	5.89063	7.44618	9.34052	8.68043	22.503	19.4973	14.016	14.1372	11.7783	9.17785
Capana00g000223	6	0.88902	1.31725	0.110119	0.501847	0.687542	0.531311	1.83866	0.924534	2.25559	2.85618	1.52435	1.22683	0.507265	0.714162	0.695977	0.764656	0.114937	0.406901	2.09513	2.78543	1.04943	1.4165	1.03288	1.01358
Capana00g000224	2	0	0	0	0	0	0	0	0	0.0362071	0	0.0362793	0.0366094	0.0356321	0	0.0725774	0	0.142929	0.0730575	0.0806343	0.0362771	0.0312852	0.0330984	0	0
Capana00g000226	11	0.268474	0.459407	0.318444	0.375285	0.309479	0.3099	1.19406	0.661441	0.321749	0.90819	0.247686	1.27139	0.391892	0.260929	0.216873	1.00192	0.491953	1.11705	0.471065	0.645973	0.711562	0.643039	0.388887	1.60598
Capana00g000227	8	14.4859	12.355	11.3938	20.3165	45.5348	21.5683	0.156555	0.0754341	1.5934	0.463785	0.485338	0.771865	12.3413	9.19061	7.46818	8.44592	6.86928	5.0895	0.220843	0.304511	0.219157	0.0352807	0.0390438	0.339449
Capana00g000229	11	6.19409	10.7645	3.01997	5.11264	4.42259	2.39928	24.0108	21.7782	18.9394	38.3139	28.7378	20.9355	4.52349	8.28151	7.60202	8.11906	13.455	42.4116	36.8508	21.3379	13.8943	15.9796	16.7932	40.3694
Capana00g000231	5	57.3922	63.3805	43.3968	28.4412	32.2103	43.88	43.3907	41.4831	28.4571	29.9561	23.3555	25.6019	39.8915	39.5779	31.0224	41.928	18.667	28.8066	36.7521	31.7312	14.4786	12.4332	13.4413	19.7369
Capana00g000232	4	1.1902	1.28243	1.61436	1.38397	0.63271	2.34416	2.24404	1.7869	1.09724	1.2029	1.66715	1.6189	1.65341	1.34848	0.900036	0.459905	1.03907	0.578692	1.26022	1.88191	0.895127	1.22946	0.569624	0.252665
Capana00g000233	10	0.624482	0.289753	0.336142	0.39897	1.76754	0	2.61731	2.71277	7.98501	4.21336	4.01922	1.8832	0.585868	0.451943	0.420198	1.13503	0.959645	4.46923	4.02617	5.3899	8.08632	5.21972	6.10425	7.73542
Capana00g000234	4	0	0	0	0	0	0	0	0	0	0	0	0.200859	0	0	0	0	0	0	0	0	0	0	0	0
Capana00g000236	6	0.189413	0.0770589	0.167457	0.149707	0.0450133	0.119155	39.2166	32.8949	34.5608	29.8542	17.0089	24.626	0.0477133	0.122042	0.0489584	0.197451	0.0161083	0.114683	45.2382	49.0599	29.96	31.7855	18.2222	21.4385
Capana00g000237	2	3.58403	1.23159	1.11009	2.27259	0.987444	0.835077	0	0.0589035	0.0602708	0.158366	0.114442	0	3.05743	3.66107	3.03473	4.34987	2.84565	6.65413	0.331456	0.115954	0.152076	0.112294	0.108288	0.0492635
Capana00g000241	6	5.14362	7.77159	4.85094	2.62196	5.36416	3.58907	16.5024	10.4758	7.04164	10.8378	10.9495	10.0098	4.15025	4.62855	3.71601	6.2996	5.37809	5.818	12.4648	14.0277	10.0421	11.8107	5.15713	7.63601
Capana00g000242	10	0.0581442	0.0143443	0.0146101	0.0433473	0.0144489	0.0142199	0.970213	0.723107	1.65701	0.717498	0.828941	0.786587	0	0.0725045	0.109133	0	0.0151545	0.155486	1.38626	1.05692	1.44636	1.70357	0.679516	1.09324
Capana00g000243	8	0	0	0	0.0226909	0	0	0	0	0	0	0	0	0	0	0	0	0	0	0	0	0	0	0	0
Capana00g000245	14	0	0	0	0	0	0	0	0	0	0.0314571	0	0	0	0	0	0	0	0	0	0	0	0	0	0
Capana00g000246	1	46.5805	43.9512	17.595	4.16513	2.08528	21.4906	43.4742	35.9365	25.1918	16.1869	17.2634	32.7161	23.8209	32.1592	31.8709	26.6701	31.0423	10.5966	28.5904	32.2446	38.2167	38.9518	19.6556	28.8328
Capana00g000247	12	224.084	122.035	81.203	108.588	92.2652	67.866	4.14797	4.19798	2.77802	3.36737	4.22332	4.19168	211.94	180.154	135.322	174.27	172.304	216.979	6.97791	5.75459	4.68527	5.33955	6.25811	4.96299
Capana00g000250	13	0.256868	0.664592	0.482792	0.192925	0.666557	0.202329	0.806166	0.688986	2.58357	0.426551	0.574885	3.92228	0.389254	0.679933	1.90857	0.448443	0.201684	0.29464	1.60878	1.76524	1.49331	1.31984	0.317839	0.711545
Capana00g000252	5	8.33251	8.77786	3.17675	7.94838	1.6751	2.54422	2.88367	1.46969	1.59041	7.74063	2.46339	3.597	4.12425	5.06339	2.6675	5.46577	2.40827	3.98114	1.27246	2.0591	1.41772	1.51594	1.47629	5.79363
Capana00g000255	6	7.52792	4.70184	4.83477	2.9131	3.67892	7.12675	41.4807	33.431	29.8737	39.8443	36.2282	26.7098	9.08497	7.62832	8.71942	9.52787	4.35564	8.80297	60.2684	40.9252	42.5833	32.3965	32.5447	22.115
Capana00g000256	11	10.4232	5.67328	7.67911	7.37452	4.38581	4.03524	6.4333	11.3718	13.915	8.30568	6.70769	4.33141	9.02335	9.51274	11.4807	13.013	10.1242	32.1168	14.515	12.5447	14.1573	15.1886	20.0315	33.6162
Capana00g000258	11	0.506922	1.11686	0.0606151	0	0.428992	0.473247	0.129237	0.338557	0.61672	0.619657	1.59299	0.0638245	0.320115	0.621117	0.393205	0.393718	0.38831	1.39257	0.26946	0.576782	0.602013	1.44476	0.630746	0.808457
Capana00g000260	1	0	0	0	0	0	0	0	0	0	0	0.0529186	0	0	0	0	0	0	0	0	0	0.0493737	0.112003	0	0
Capana00g000261	4	0	0	0.106215	0.0258448	0.0127988	0.0259442	0.0581713	0.0847302	0.118785	0.0146209	0.0687151	0.129253	0	0.0262424	0.0564584	0	0.0140783	0.0141365	0.0482391	0.0420158	0.0406277	0.0257245	0.0285955	0.0145775
Capana00g000264	9	0.112787	0.292478	0.378848	0.335273	0.0530819	0.0540357	0	0.173646	0.123753	0.293648	0.160228	0.465823	0.345281	0.384903	0.235224	0.236039	0.232941	0.176808	0.284998	0.409386	0.536795	0.22212	0.788124	0.432875
Capana00g000268	10	2.28974	0.541183	1.37001	1.97792	1.81985	1.49401	4.63351	3.84864	4.28295	4.41276	4.05383	4.37309	1.84698	1.33464	1.25016	1.68193	1.02396	1.52291	4.42047	6.36459	5.19975	5.58727	4.50159	2.32758
Capana00g000269	4	10.5305	17.8334	10.6304	10.5986	12.7602	9.60349	20.7523	19.6708	15.9701	14.3185	19.3714	20.6779	9.4448	13.2354	8.90982	14.6941	12.9655	14.1027	17.0209	17.3197	14.8842	14.5867	7.5564	13.5076
Capana00g000270	12	0.236621	0.0405548	0.194909	0.0755579	0.112253	0	0	0	0	0	0	0	0.118907	0.118363	0.209516	0.122165	0.0823165	0.0414344	0	0	0	0	0	0
Capana00g000271	1	2.16371	0.241301	0.3357	0.143281	0.427913	0.0473306	0.420498	0.360263	0.692959	0.733879	1.08411	3.64544	0.050355	0.144771	0.154771	0.204436	0.205675	0.413946	0.096271	4.61375	0.193484	0.342245	0.190574	0.209627
Capana00g000272	15	12.15	3.71279	2.89308	2.29709	1.99551	3.88904	32.7025	16.0085	22.698	21.0099	9.25823	14.2428	9.99206	12.4121	24.8021	28.4471	18.7321	23.8102	70.8926	29.6472	46.7035	48.2237	32.3009	25.0997
Capana00g000273	10	9.68858	3.9666	7.7484	8.68086	7.35984	5.78102	7.69463	9.97907	9.34385	11.0755	8.52146	9.23406	8.10051	8.06552	8.01985	8.91494	7.23731	7.65089	13.9035	13.505	16.7032	15.8313	12.3513	12.8782
Capana00g000274	15	1.23718	1.91928	0.574196	0.40246	0.103852	0.449632	3.30358	3.73526	3.30097	2.79069	4.91411	1.88496	0.635814	0.864449	1.19534	1.54393	1.05385	2.72853	10.6867	5.22355	4.36374	3.69022	1.91583	3.27041
Capana00g000277	4	2.409	0.145355	1.55366	0.19566	0.289458	0.802321	3.52299	2.15432	1.81743	1.50154	1.79061	2.99366	0.153303	0.0489266	0.0515294	2.06609	0.313403	0.730474	0.150997	0.564514	0.413812	1.03434	1.38128	0.385423
Capana00g000279	7	0.230562	0.361379	0.209705	0.653324	1.12517	0.646039	0.922037	0.761319	0.730065	0.911683	1.20416	1.08463	0.161425	0.331146	0.425688	0.501164	0.149058	0.448671	0.639957	0.871686	0.934802	0.687614	0.421592	0.27377
Capana00g000280	10	0.472822	0.418237	0.319396	0.505165	0.561729	0.55151	1.09661	1.2953	1.06708	0.694749	0.850234	0.86932	0.306704	0.843942	0.291477	0.816604	0.496739	0.503168	1.19838	1.14191	1.39554	1.31166	1.26824	1.12358
Capana00g000281	8	1.01976	2.25749	1.6904	3.4984	3.80871	2.77093	1.16237	1.3261	2.49902	1.42132	1.27243	0.998109	1.04592	1.46313	1.55548	4.06199	3.09327	4.14706	1.2709	0.84224	1.01489	0.931863	0.546614	2.54095
Capana00g000284	8	5.62422	4.86149	6.57723	9.78312	15.9906	6.88579	4.96404	4.49798	5.81961	4.84481	5.214	6.50476	5.26192	4.36109	6.19444	4.80448	6.17633	5.86048	3.70829	4.34961	3.80235	3.23897	3.11459	2.37279
Capana00g000285	1	0.367325	0.58271	0.382854	0.195077	0.650171	0.164175	0.56148	0.357277	0.167781	0.0725089	0.311616	0.111029	0.528007	0.341415	0.249	0.384039	0.313925	0.318762	0.313814	0.857638	0.225766	0.29974	0.067328	0.490235
Capana00g000286	7	14.3342	17.5264	18.2517	12.9692	16.6038	12.1505	29.4151	28.5835	30.3105	31.8484	29.0826	27.1879	9.5876	13.1489	11.3186	21.0114	13.1992	14.7197	21.8913	25.9462	14.0626	16.0163	22.0918	16.0667
Capana00g000290	8	0.968809	0.730597	1.81964	4.46463	9.59575	0.617105	0.823587	1.15419	1.03497	2.08247	1.27407	1.24079	1.8442	8.68095	0.724319	5.69023	5.8197	6.02379	2.10927	1.42581	8.09543	2.20031	1.8454	7.02942
Capana00g000292	10	48.2649	33.2444	59.6346	75.658	70.8328	74.9274	79.9489	85.232	107.479	101.208	99.5106	87.6439	34.4318	44.2762	44.5847	43.8158	58.0069	36.8093	77.0736	65.5873	116.46	94.119	116.608	90.3187
Capana00g000293	7	1.23182	0.778166	0.430846	0.649569	0.945334	1.53981	1.49793	1.97941	2.43976	1.58526	3.19702	2.81984	1.3334	0.998133	0.660969	0.604643	0.774187	0.14445	1.7659	1.84278	2.37479	1.19079	0.653656	1.31447
Capana00g000294	3	3.56783	6.86903	4.83715	8.87493	8.24593	3.47917	7.31322	6.24392	4.67907	9.74926	6.65555	5.21589	12.4125	15.7765	6.17994	3.90096	4.80768	16.5714	7.8602	14.2075	6.45043	6.28995	6.01289	11.525
Capana00g000295	1	0	0	0	0	0	0	0	0.0489536	0	0	0	0	0	0	0	0	0	0	0	0	0	0	0	0
Capana00g000298	5	7.22642	12.3549	8.12828	2.874	10.7543	7.26792	7.94565	7.08704	5.93599	2.65126	6.31722	7.52418	7.06859	10.5407	6.1531	8.42992	6.60355	4.65502	7.61997	4.9525	10.6253	5.86299	8.45657	4.67711
Capana00g000300	15	3.08083	3.84442	3.42792	2.65665	4.35866	2.22438	5.59388	3.20237	4.78777	3.1005	3.09684	2.60197	2.85296	3.95799	2.51512	3.14585	3.25534	4.33471	3.84987	4.81576	3.96127	3.59465	2.58213	3.98003
Capana00g000301	13	2.05705	3.44212	1.30675	2.13654	2.66883	1.72675	4.20148	3.13191	11.2298	2.93426	3.69547	5.42332	4.03286	3.13599	2.18782	2.06235	1.8402	2.26606	9.60084	6.66883	5.54721	3.73987	5.75416	2.88786
Capana00g000302	4	0	0	0	0	0	0	0.638119	0.0429978	0.0869077	0.0653583	0.104424	0.105374	0	0.0199028	0.0208408	0	0	0	0.0232093	0.0199197	0.0397013	0.0442031	0.0395236	0
Capana00g000303	15	0	0	0	0.0246198	0	0	0.0270566	0	0	0	0	0	0	0	0	0	0	0	0.0265513	0	0	0	0	0
Capana00g000305	6	5.30311	7.34339	5.01528	5.7431	5.42613	6.92316	14.4291	13.0738	15.783	13.1212	12.5291	6.90856	4.28126	7.04001	4.02169	9.93482	5.71578	7.59976	12.1357	19.9076	12.1703	11.9846	8.16319	10.8021
Capana00g000307	13	0.299179	0.841424	0.334299	0.516916	0.327232	0.428694	0.480595	0.397811	0.848913	0.198598	0.521484	0.579237	0.259146	0.104038	0.355611	0.378709	0.530313	0.380735	0.311498	0.393703	0.600167	0.40729	0.366832	0.51304
Capana00g000308	10	48.5049	92.8322	63.3096	85.4021	79.9789	67.5653	131.986	165.263	145.803	154.494	201.857	149.402	102.232	126.718	90.3716	105.485	105.711	103.915	211.525	242.038	231.769	220.401	247.69	231.108
Capana00g000313	6	11.0644	13.2865	14.8516	15.0272	18.1009	11.556	22.7535	21.8061	29.0935	16.688	21.5028	26.552	12.6794	12.9408	14.4689	12.8491	15.6263	17.6454	17.4006	24.3281	18.9866	18.0058	16.946	13.7159
Capana00g000314	4	61.6435	72.3229	61.8631	47.4979	63.066	61.0941	103.954	105.024	98.4049	85.386	93.096	108.197	59.3015	60.7849	57.2816	46.7353	53.3921	55.251	70.2427	85.7602	75.6219	75.1584	43.1023	51.365
Capana00g000315	12	931.868	647.517	601.428	562.334	651.86	523.746	199.257	203.989	151.508	135.033	153.663	115.436	700.388	645.892	711.846	588.101	760.124	623.929	132.012	122.141	87.8948	95.768	71.9102	68.7291
Capana00g000316	5	0.265567	0.252816	0.498647	0.171982	0.18567	1.31796	0.800254	0.180908	0.193234	0.167493	0.978215	0.127025	0.434228	0.120693	0.364825	0.221025	0.256972	0.407362	0.069053	0.14557	0.202993	0.25624	0.182516	0.113112
Capana00g000317	12	11.4277	15.3954	14.3423	8.24297	6.01425	11.2702	7.64032	5.96878	6.77074	7.05153	8.2034	5.38053	10.6744	9.12063	13.3837	14.183	15.0391	13.2957	5.51075	5.56663	4.87491	7.50213	3.66526	6.87184
Capana00g000318	7	0.0146313	0.0605008	0.0835678	0.0570193	0	0.0935875	1.79551	0.776557	6.57098	4.70119	8.75962	16.8172	0.175508	0.069475	0.103805	0.0440002	0.104096	0.0752746	0.93992	0.793184	0.751136	2.2471	2.57329	0.697463
Capana00g000320	10	21.8932	22.5548	28.7793	29.2335	24.7894	27.4395	56.7984	40.3512	30.1658	33.6666	46.1679	51.1756	27.2954	36.3986	26.9352	32.6	21.8304	16.1273	47.0387	54.4335	48.8507	48.7034	49.4471	39.9671
Capana00g000321	15	4.60578	2.13281	1.84125	2.18376	2.91405	1.90646	57.4381	57.4465	57.2255	77.7882	63.2597	35.0879	6.29501	4.29165	5.20474	3.98211	4.85364	5.2299	235.751	107.502	82.4925	114.768	36.7523	110.34
Capana00g000323	5	0.711964	0.733893	3.65886	0.529186	0.901244	0.80963	1.09174	0.939628	1.42421	0.70557	0.988621	0.991046	0.260137	0.331888	0.218422	0.320598	0.483158	0.807132	0.617592	0.397972	0.540055	0.456467	0.514507	0.400742
Capana00g000324	1	0.287484	0.162852	0.119239	0.199839	0.0771031	0.0388483	0.354148	0.126288	0.135076	0.210823	0.151723	0.0860876	0.0418099	0.0395227	0.0857388	0.0858323	0.128054	0.128588	0.374423	0.424858	0.284516	0.978078	0.0371481	0.257066
Capana00g000325	6	6.07824	13.7234	7.86675	5.15944	5.66498	3.58037	16.422	15.971	19.6274	12.198	17.0899	16.9166	5.4997	7.611	5.67876	8.60673	7.96107	11.2319	13.3998	14.3818	18.4741	16.1318	8.33001	14.9876
Capana00g000332	7	2.97437	2.72752	3.97272	2.35084	2.97986	4.84169	14.3396	12.1621	16.1444	13.3477	13.3932	14.826	2.06302	2.70927	2.69973	2.57892	3.9034	4.57706	8.4498	8.86588	10.9975	11.0981	13.936	10.3478
Capana00g000333	15	19.8468	16.2553	11.8142	10.1084	9.48108	11.0213	20.3533	16.3525	18.8796	11.5225	11.6418	18.1379	14.6148	12.0447	14.2162	15.7015	13.9015	10.6041	19.0576	21.5983	14.9009	14.4101	7.90054	9.5926
Capana00g000334	2	0.27556	0.279918	0.303172	0.134879	0.2611	0.35916	0.185812	0.174895	0.37691	0.413788	0.170788	0.0364217	0.278151	0.338817	0.362398	0.253166	0.644977	0.108713	0.258815	0.0705163	0.135935	0.0329286	0.0705934	0.186443
Capana00g000337	9	0.359321	0.607235	0.402676	0.949257	0.510815	0.847348	0.450425	0.79332	0.514715	0.43645	0.768799	0.69419	0.844534	0.880142	0.309287	0.623847	0.810301	0.624981	0.881727	0.813392	1.14454	0.819769	1.47288	1.94176
Capana00g000338	11	0.837515	0.903163	0.989328	0.679232	0.88961	0.471248	1.53244	2.44571	1.24743	0.930679	1.18411	1.44784	1.1292	0.564649	0.504897	0.797648	0.782174	1.24671	1.27372	1.90406	1.35797	3.59437	1.17419	4.56994
Capana00g000339	15	6.94714	5.82106	4.56799	4.47745	4.27124	3.39092	12.053	7.39351	8.26535	6.94001	6.33214	8.92434	6.23879	6.2352	6.79124	8.6518	7.7825	11.435	10.2111	13.029	9.31919	9.98263	6.63864	9.28604
Capana00g000341	9	0.426438	0.793574	1.04071	1.16622	0.862493	0.744679	0.816688	0.817933	0.796119	0.853953	1.11432	1.0932	0.736813	1.20365	1.34057	1.34025	1.23785	0.907291	0.420986	1.0673	1.68954	1.33377	2.75428	2.77447
Capana00g000346	3	0.117255	0.425188	0.014483	0.15358	0.0568173	0.0412456	0.190304	0.119439	0.0970054	0.298819	0.078244	0.0316314	0.164504	0.158107	0	0.106325	0.182828	0.306509	0.06393	0.167394	0.0285509	0.0925607	0.0926866	0.062243
Capana00g000347	6	2.08623	1.28909	1.85027	2.5073	1.36107	1.25622	8.37378	7.53636	4.24345	3.84458	9.83859	3.39181	1.49024	0.985357	3.6527	1.80072	1.6644	1.30699	9.52369	11.5778	5.9672	7.68611	2.96628	1.58099
Capana00g000348	6	0.268553	0.381954	0.221571	0.0514824	0.0642292	0.142493	39.5629	37.3592	54.6872	54.8418	44.3052	52.6908	0.0552997	0.0533927	0.266953	0.141357	0.126854	0.126962	39.6165	46.218	40.021	37.9759	26.9924	26.176
Capana00g000349	6	0.0207788	0	0	0	0.0206543	0	0.604811	0.403911	0.558934	0.478882	0.32864	0.441858	0	0.0210258	0	0	0	0	0.299072	0.809929	0.139402	0.500978	0.12141	0.0604287
Capana00g000351	4	0	0	0	0	0	0	0.0572838	0	0	0	0	0	0	0	0	0	0	0	0	0	0	0	0	0
Capana00g000353	7	5.0716	4.76469	5.83799	4.16275	7.29424	3.53105	9.27713	8.83717	10.7838	10.2265	9.58691	14.3971	3.65861	4.08464	4.03152	5.24056	4.5552	7.60662	6.42239	7.86682	7.90521	8.85049	4.13834	5.64292
Capana00g000355	4	0	0	0	0	0	0	0.0960299	0.048235	0	0	0	0.0505223	0	0	0	0	0.0479892	0	0	0	0	0	0	0
Capana00g000357	6	2.76856	1.63723	1.02805	0.854121	1.62245	1.78269	4.02525	3.89867	1.92247	1.95226	3.03705	4.2535	1.00093	2.30593	0.954951	0.957292	1.15432	2.05838	3.36468	4.667	4.39218	4.55995	1.64972	3.0073
Capana00g000358	13	0	0	0	0	0	0	0.0763995	0	0.98372	0.143492	0.072027	0.0779251	0	0	0	0	0	0	0.132458	0.152973	0.478436	0.452819	0.696401	0
Capana00g000359	9	0.0600007	0.122023	0.231507	0.292796	0.112662	0.114766	0.127881	0.118847	0.526309	0	0.274628	0.317965	0.303241	0.117066	0.251274	0.434823	0.375642	0.438614	0.297112	0.436399	0.800321	0.301287	0.641368	0.460461
Capana00g000362	6	0.419164	0.563262	0.203008	0.0828096	0.179681	0.473786	1.2178	1.38355	1.65505	1.1638	1.13185	1.06626	0.189729	0.225297	0.302748	0.367853	0.472041	0.392335	0.685183	1.27138	1.35692	1.19955	0.829227	0.775946
Capana00g000363	3	0	0	0	0	0	0	0	0	0	0	0	0	0	0	0	0	0	0.0384264	0	0	0	0	0	0
Capana00g000365	1	0	0	0	0	0	0	0	0	0	0	0	0	0	0	0	0	0	0	0	0.054024	0	0	0	0
Capana00g000367	10	11.9334	5.43332	6.50671	7.51956	9.05948	4.18756	13.8581	15.8607	16.0811	14.9246	12.1753	9.98776	7.15974	7.54238	8.54397	10.1111	9.51908	10.3918	20.8818	13.5407	12.2636	19.2628	9.68851	14.1219
Capana00g000368	7	2.94378	1.9994	1.6397	0.744642	2.08297	1.90235	6.92758	3.12507	5.41991	6.24917	7.91774	7.43276	1.23069	1.91	0.880545	1.26963	2.50473	2.68701	3.60651	4.38426	3.94855	3.36309	3.42993	3.61145
Capana00g000372	2	0.558749	0.355508	0.53106	0.634904	0.482571	0.563384	0.540266	0.658432	0.327181	0.383171	0.209536	0.141052	0.90117	0.608274	0.452421	0.622569	0.957749	0.688606	0.461382	0.597996	0.410574	0.285745	0.196077	0.265403
Capana00g000373	4	11.1152	14.8814	9.60032	7.4184	15.4478	10.6112	26.6082	20.1232	22.8483	22.5133	28.9651	19.2897	8.92674	9.47255	8.16499	10.2095	7.19056	10.9486	24.7483	22.8949	9.05109	10.2021	7.23858	7.13807
Capana00g000374	5	0	0	0	0.028635	0	0	0	0	0	0	0	0	0.0296679	0	0	0	0	0	0	0	0	0	0	0
Capana00g000375	8	0.03513	0.147961	0	0.0351533	0.165021	0.0325466	0	0	0	0	0	0	0.106057	0	0.0360439	0	0	0.0729	0	0	0	0	0	0
Capana00g000376	2	0.0615481	0.165887	0.0401942	0.0100633	0.125796	0.295867	0.167488	0.0821721	0.0111815	0.052808	0.133178	0.106258	0.162186	0.170985	0.0953898	0.254228	0.188552	0.213	0.246622	0.150019	0.0506355	0.0931886	0.0669877	0.190807
Capana00g000377	7	0	0	0	0	0	0	0	0	0	0	0.0479896	0	0	0	0	0	0	0	0	0	0	0	0	0
Capana00g000378	10	0.0858239	0.0888191	0.0421658	0.0851681	0.0820161	0	0.186856	0.126035	0.232436	0.139403	0.0379665	0.0892686	0	0	0	0.0452409	0.17659	0.224757	0.0455406	0.671406	0.412397	0.633242	0.493605	0.486086
Capana00g000379	5	0	0	0	0.0298717	0	0.0298138	0	0	0	0	0.0336277	0	0.0320867	0	0	0	0.0325437	0	0	0.0327337	0	0	0	0
Capana00g000380	9	0	0.420804	0.136622	0.362778	0	0.0889259	0.254246	0.0946827	0.247908	0.223896	0.288034	0.247794	0.0476733	0.0455524	0.387032	0.194079	0.483615	0.826978	0.157507	0.435567	0.0837149	0.373942	1.22872	0.789177
Capana00g000383	9	0.571921	1.56357	0.922278	1.3121	0.902841	1.04193	0.576702	1.0478	1.22553	1.44231	1.34952	1.39106	0.757133	0.581322	1.17615	1.11559	1.38834	0.811699	0.45198	0.744725	0.746571	0.919237	1.8888	1.88835
Capana00g000385	9	0.184768	0.381316	0.452444	0.137096	0.268108	0.353419	0.294755	0.379853	0.606776	0.643934	0.616115	0.34268	0.234754	0.316554	0.339518	0.389422	0.582982	0.533616	0.347263	0.387982	0.534781	0.360563	2.35942	1.0069
Capana00g000388	5	0.836791	3.7993	1.15641	0	0.587992	0.214382	0.581021	0.705232	1.99989	0.751756	0.952755	0.358709	0.637689	0.446923	0.295941	0.119011	0.760009	0.416347	0.414011	1.39328	0.484103	1.8197	0.23065	0.303681
Capana00g000389	5	0	0	0	0.0317942	0	0.0317325	0.136914	0	0	0	0	0	0.0164796	0	0.0176326	0.0171354	0.0346381	0.0353827	0	0	0	0	0	0
Capana00g000390	7	7.2537	10.6389	9.40986	6.64298	9.9621	12.2723	16.6935	11.0975	13.0446	14.7559	18.1181	18.8314	6.55086	8.64844	7.39504	10.3905	9.10218	9.51416	9.30494	14.9252	12.5449	15.7	9.07501	12.5156
Capana00g000391	5	0	0	0	0	0	0	0	0	0	0	0.0588108	0	0.0677708	0.131515	0	0	0	0	0	0	0	0	0	0
Capana00g000392	1	0.0991745	0.247234	0.0942921	0.562088	0.0461581	0	0.153338	0.248313	0.311211	0.311278	0.593587	0.459761	0.536028	0.190977	0.0508938	0.150493	0.302708	0.204039	0.364985	0.449569	0.457827	0.339765	0.188584	0.288596
Capana00g000393	14	0	0	0.24806	0	0	0	0.0400872	0.0689773	0	0.585791	0.152809	0	0	0.0346875	0.0743607	0.186999	0	0.0373716	0	0.0357071	0.0322837	0.0396182	0.0377977	0.0761483
Capana00g000395	8	32.1411	52.8856	24.9116	39.1802	80.3434	35.2486	5.72538	4.17438	3.19481	3.21153	2.7278	4.68572	28.7793	26.1341	19.7278	17.0972	9.10599	7.39238	5.35667	5.23616	3.15423	3.41133	1.35042	1.663
Capana00g000396	4	17.9396	16.7883	15.1938	10.353	18.4753	16.0655	23.2174	15.3209	12.7661	17.8967	16.5917	18.3898	10.0994	12.3658	13.8265	15.9263	14.9641	18.4524	16.027	19.8565	19.0235	16.7185	11.3501	18.7842
Capana00g000397	5	0.380957	2.84983	2.85982	0.570774	0.672008	1.78852	1.33292	1.40226	0.440652	0.711375	1.61437	1.09814	0.221423	0.373061	1.45364	2.51757	1.08791	0.0922331	0.533991	0.53974	0.642459	1.01201	0.430432	0.264316
Capana00g000398	11	0	0	0	0.18917	1.1301	0.539345	0.338724	0.654738	0.138789	0.591631	0.65089	0.453491	0.0644732	0.309604	0.198789	0.200413	0.326633	0.263784	0.331327	0.526643	0.311452	0.486478	0.300505	1.18515
Capana00g000399	13	0	0	0.220133	0	0.0478934	0	0	0	0.184847	0	0.0225515	0.128369	0.0259873	0	0	0.0268724	0	0	0	0	0.114085	0.0239247	0	0.0544739
Capana00g000400	10	5.38872	4.67285	3.75026	4.00265	3.42183	2.68492	9.66065	10.9409	11.1061	9.89042	10.9207	12.4456	4.25311	5.11818	3.96256	4.26346	5.4118	3.8711	9.41793	12.1658	12.6105	11.4771	8.90652	11.1603
Capana00g000401	1	0.744388	0.0605008	0.219858	0.62769	0.275473	0.217287	0.298246	0.607543	0.0595268	0.718497	0.333071	0	0.524363	0.448268	0.657264	0.591683	0.358993	1.31437	1.2986	1.88935	0.809321	0.720461	0.280767	0.746467
Capana00g000405	6	1.56253	1.60471	1.81392	0.832791	0.809625	0.556763	4.55263	3.72044	4.35308	3.99815	3.72302	4.05285	0.776332	0.842932	0.8087	0.904608	0.91566	1.20891	4.06992	4.88475	5.42468	5.16926	2.75914	2.30072
Capana00g000406	12	191.065	222.894	203.892	148.22	159.735	203.923	131.619	123.135	127.009	112.94	112.163	144.765	186.762	198.219	183.384	142.71	190.449	196.256	107.221	123.233	128.525	117.315	86.7694	107.101
Capana00g000407	11	1.29151	0.765565	0.434807	0.730248	0.581551	0.485647	2.7577	1.85507	1.21182	1.64775	0.997725	1.27291	0.616026	0.746869	1.12998	0.4645	2.2961	2.24526	0.972576	2.36089	2.58574	3.76901	3.44713	5.12161
Capana00g000410	3	0.0575385	0.0983042	0.0346989	0.128198	0.0343162	0.0438446	0.127297	0.0602485	0.0128703	0.179984	0.0488762	0.0986421	0.370342	0.274903	0.183363	0.963883	1.34479	2.78952	0.376576	0.0612538	0.117421	0.149524	0.197228	0.112145
Capana00g000412	3	0	0	0	0	0	0	0.049376	0	0	0	0	0	0	0	0	0	0	0.262792	0.072681	0	0	0.046698	0	0.0241008
Capana00g000413	11	0.128458	0.105519	0	0.0262969	0.172825	0.0248449	0.0860506	0.292559	0.167878	0.303448	0.272485	0.335312	0.0258052	0.128148	0	0.16416	0.107139	0.273802	0.172385	0.326268	0.181005	0.656363	0.165255	0.470765
Capana00g000414	12	58.4291	30.0779	25.2127	36.2205	33.9189	25.3282	1.30334	0.722849	0.936019	1.17753	0.94023	1.33133	69.7491	53.4657	45.0553	49.5609	43.1395	60.1746	2.13461	1.92345	1.65585	1.76018	1.15778	1.5375
Capana00g000416	6	0.182726	0	0.0908481	0.0914933	0.347244	0.145681	3.66541	3.99615	4.26558	2.30921	5.29743	4.1394	0.312924	0.687601	0.254938	0.25564	0.736753	0.384905	6.62436	7.27573	6.16249	3.61587	1.73494	3.50128
Capana00g000418	4	0.408862	0.409603	0.630119	0.987281	0.584424	0.547959	1.16154	1.54122	1.13496	0.881633	0.729909	0.858582	0.444636	0.43798	0.425487	0.60419	0.493331	0.641191	0.373147	0.743415	0.745159	0.231907	0.878593	0.243282
Capana00g000421	3	0.0418545	0.0432673	0	0	0	0	0	0	0	0	0	0	0	0	0	0	0	0.0425809	0	0.0426531	0	0	0	0
Capana00g000423	9	0.0600007	0.11577	0.231327	0.297213	0.171047	0	0.0648879	0.1897	0.127976	0.198918	0.179352	0.248105	0.303489	0.117808	0.558196	0.307935	0.370444	0.125585	0.116718	0.188496	0.511984	0.254059	0.583176	0.79038
Capana00g000424	6	0	0	0	0	0	0	0.51151	0.285166	0.425303	0.278822	0.721017	0.209562	0	0	0	0	0	0	0.490835	0.442022	0.494392	0.404729	0.1893	0.129242
Capana00g000426	4	7.10857	8.67436	7.50477	6.32933	7.65304	5.92721	12.5735	11.4833	14.2634	10.7644	12.3848	9.5484	5.36623	6.59193	3.43299	4.83838	3.29617	2.37399	13.4637	11.4962	7.93908	9.24922	5.3617	2.57615
Capana00g000428	4	400.968	411.619	352.871	449.18	823.503	508.164	611.224	649.704	549.559	540.729	749.329	822.229	426.344	493.016	404.253	333	400.778	289.578	512.629	519.265	594.028	412.002	456.651	270.936
Capana00g000429	11	0	0	0	0	0	0	0	0	0	0	0	0	0	0	0	0	0	0	0	0	0	0	0	0.0518691
Capana00g000430	6	5.08336	5.14547	5.92288	5.79742	5.92957	4.41953	13.4063	11.1376	12.7715	10.7136	12.6284	7.28922	3.89856	5.29821	3.8381	5.68558	3.30961	3.80025	10.3229	14.8176	8.55905	8.44682	9.14064	6.84394
Capana00g000431	10	0.262022	0.1336	0	0	0	0.166141	31.854	33.0005	37.3302	32.9789	18.1623	11.6681	0.0448872	0.171799	0.136818	0.0449526	0	0.0457393	23.6715	15.8345	24.8479	32.3649	34.8094	33.3194
Capana00g000433	10	0.5766	0.586333	2.1775	0.719907	0.758295	0.962568	11.1216	13.436	19.9332	13.3394	12.5656	14.1163	0.368978	0.559741	0.98911	1.56352	1.70524	0.604985	10.2494	10.7542	16.5582	17.2618	10.2515	7.11101
Capana00g000434	13	0	0	0	0	0	0	0	0	0.0258304	0	0	0	0	0	0	0	0	0	0	0	0	0	0	0
Capana00g000435	7	0.0109888	0	0	0.0104091	0	0	0	0.0217661	0.0120536	0	0.0351537	0.0348131	0	0	0	0	0	0	0	0.0231156	0.0405521	0	0	0
Capana00g000436	2	1.00087	0.899643	0.540774	0.629826	0.748395	0.946193	0.972842	0.419609	0.557377	0.362616	0.431854	0.49906	0.84536	1.01495	0.892714	0.995977	1.04985	0.90974	1.09417	0.675517	0.963881	1.40574	0.351346	0.986976
Capana00g000437	3	4.87992	5.41148	3.79986	5.23712	7.48194	4.32432	6.13266	4.88481	5.00473	6.98014	5.29911	5.56461	4.9962	4.82443	3.86403	5.66552	5.51729	7.9209	5.77817	6.17526	4.23341	4.82878	2.85965	4.25846
Capana00g000438	2	5.78944	2.42227	2.10572	7.71261	4.85905	3.58599	4.20685	3.19878	4.44677	4.3372	4.22159	3.48222	11.6442	8.55308	11.8486	11.1146	12.0382	10.1408	10.3566	11.6031	8.60459	6.87882	11.1134	8.29202
Capana00g000441	4	96.7107	178.528	181.348	149.789	207.325	194.2	259.802	268.673	208.043	198.041	273.153	305.819	80.4406	127.724	112.866	77.0753	98.1038	60.6843	98.0534	166.177	134.298	141.359	96.7393	61.7654
Capana00g000442	6	2.65285	3.68276	2.40803	0.5255	0.878149	1.42795	8.88124	9.48262	5.14178	7.54201	7.48978	7.6596	1.61472	3.31253	0.622981	1.38128	1.63531	1.60539	9.97947	10.1179	7.33435	10.8278	3.88737	4.1723
Capana00g000443	9	0.0597156	0	0	0	0	0	0	0	0.133573	0	0	0	0	0	0	0	0.12856	0.0634581	0.200111	0.181431	0	0.365078	0.558565	0.129756
Capana00g000444	11	0.0269051	0	0.0528746	0	0	0.0254364	0.0872896	0.0563134	0	0	0.0714131	0	0.0528393	0.0262107	0	0	0.0274224	0.0567247	0.116898	0.193286	0.0270343	0.0295564	0.140992	0.229655
Capana00g000445	5	3.30149	3.83595	2.53022	1.32124	1.13224	2.89679	2.74326	6.16195	3.10369	2.32923	3.11872	2.85662	2.0169	3.35659	3.02147	1.23456	0.751178	0.346786	4.26647	2.39314	2.96223	2.19153	0.439795	0.73227
Capana00g000446	6	1.77823	0.864671	0.967297	0.27639	0.56048	0.490483	8.02094	5.7179	4.84922	3.90932	4.41713	5.97691	0.59935	0.865807	0.848834	0.435834	0.720849	0.529005	7.32037	5.63729	5.97228	4.30993	1.62146	2.39117
Capana00g000447	2	4.03505	0.746558	1.88752	12.5571	5.06295	1.76498	0	0.0605969	0.15696	0.0435688	0.0856597	0.066376	11.3752	10.1931	12.4561	17.0849	13.2834	19.2296	0.458176	0.339231	0.178664	0.10926	0.673629	0.405725
Capana00g000449	12	0.582418	0.188993	0.38277	0.266707	0.298087	0.295296	0.0691516	0.111808	0.112001	0.109456	0.0446293	0.0438409	0.337344	0.326921	0.0431476	0.172757	0.193984	0.261938	0.0724216	0.0424404	0.0615619	0.0624484	0	0
Capana00g000450	2	0	0	0	0	0	0.0521136	0	0	0	0	0	0.0577417	0.0560864	0.109061	0.0565566	0.0570265	0.226839	0.231445	0	0	0	0	0	0
Capana00g000451	7	0.971519	1.05486	2.06678	2.08619	2.70571	0.934884	3.87044	1.84516	1.81875	3.64236	3.90615	1.19259	0.354135	0.168801	0.847537	0.545637	1.43496	1.45712	1.02581	1.06094	1.13713	1.94763	1.10819	0.729969
Capana00g000452	1	1.50415	1.13101	11.8533	1.05117	1.13469	1.03911	1.56619	1.24573	1.77097	1.80865	3.58011	1.10101	0.950397	0.984158	0.747069	1.58809	8.3485	1.24034	21.8407	37.6275	1.36507	14.6697	16.1045	1.34554
Capana00g000453	12	399.607	313.075	334.446	352.771	481.963	455.138	4.3511	2.19377	3.96153	11.8875	4.43963	2.62321	467.734	385.471	334.183	322.947	267.533	289.258	3.48677	2.64377	3.21061	3.15314	7.38764	2.74396
Capana00g000454	5	0.233796	0	0	0	0	0	0	0.0279477	0	0	0	0	0.0573944	0	0	0	0	0	0	0	0	0	0	0
Capana00g000455	1	18.6892	22.9661	7.05167	7.90848	7.89896	9.24	20.0791	19.9513	10.564	10.8593	9.86415	14.5096	16.2177	19.0614	19.702	18.7151	19.8857	23.6602	31.0791	38.4514	21.8633	23.6075	17.3854	28.6579
Capana00g000458	3	0.276185	0.842997	0.0832774	0.111199	0.0539939	0	0	0.11758	0.177226	0.147766	0.0586515	0.0295926	0.199436	0.194002	0.118308	0.41116	1.02333	5.1898	0.202671	0.177501	0.109422	0.110584	0.118433	0.12075
Capana00g000459	6	9.37544	14.6815	13.0197	7.90676	8.01814	7.14309	24.8521	18.9021	20.0488	20.299	19.5337	22.4024	5.73279	9.38091	6.93715	8.72042	10.6817	14.6658	12.7116	16.5342	17.2502	17.7711	7.47183	15.2942
Capana00g000462	2	6.05163	2.28798	4.56684	8.84364	8.32849	5.4186	2.3125	2.19672	4.28832	1.64388	3.09384	4.69513	11.4452	9.47562	10.5051	10.6776	7.44497	5.87043	6.25604	6.80723	2.8912	2.37543	8.01993	2.90386
Capana00g000463	1	0	0	0.0356267	0	0.0340632	0.0342779	0	0	0.0396434	0.0400673	0.0188186	0	0	0	0	0.0567348	0.0187083	0.0378962	0.0577172	0.0381346	0.123534	0	0	0.0191389
Capana00g000465	1	110.372	73.6349	76.9966	97.7375	126.733	87.3305	61.8606	76.1809	64.5851	51.8643	69.241	75.7175	91.1529	125.897	142.072	78.7841	118.512	72.2869	64.0055	106.469	144.003	127.283	93.2442	87.6974
Capana00g000466	10	0.201104	0.0151252	0.0282296	0.0572579	0.0134767	0.0408988	2.1527	2.13707	5.21127	2.18816	2.27989	4.39007	0.0564216	0.0139938	0.11904	0.0451491	0.132683	0.149444	1.30236	3.00688	1.68698	3.40161	2.34293	2.74801
Capana00g000467	1	0	0.130287	0	0	0	0.122095	0.139663	0	0	0	0.61971	0	0	0	0	0	0.338449	0	0.0685278	0.127865	0.194647	0.548747	0	0
Capana00g000469	13	1.21019	4.19	1.06647	0.658251	0.707473	0.607092	2.57607	2.37561	22.3774	4.80476	20.0526	22.2388	0.144859	0.181134	4.70432	3.66975	0.300194	0.561189	0.833217	1.55954	1.82479	2.22472	1.38063	1.97721
Capana00g000470	7	0.280075	0.402203	0.0938337	0.379851	0.600047	0.224799	0.299474	0.0945754	0.728987	0.249745	2.08638	1.04892	0.0485819	0.0459243	0	0.151015	0	0.148814	0.156425	0.147055	0.692605	0.240561	0.337724	0.256031
Capana00g000472	3	1.59173	1.55431	2.78088	2.94742	3.77337	1.99898	2.63788	3.2898	4.85838	12.5183	7.88043	4.78071	1.42551	3.75833	7.23447	9.38003	12.5814	19.6305	7.18229	5.60949	1.66197	3.69794	9.72767	9.83527
Capana00g000473	12	0.446229	0.2816	0.486392	0.351499	0.38162	0.106919	0	0	0	0.239107	0.0457406	0	0.115946	0.140651	0.074645	0.3719	0.359014	0.556076	0	0	0	0	0.0260827	0.0616598
Capana00g000474	6	4.67488	2.11133	1.97508	3.94966	3.66931	1.31455	6.25263	5.0087	4.70837	3.31635	3.62843	6.36929	1.68699	2.20175	2.75964	2.05878	3.22934	5.28538	4.24122	5.46726	3.84096	3.90551	2.45414	5.00161
Capana00g000476	2	1.22775	2.87306	2.07038	5.94361	3.92596	3.10837	0.200009	0.0584132	0.133787	0.132965	0.063407	0.188592	4.201	5.7172	4.10914	6.89517	9.1626	11.4526	0.124462	0.124722	0.12275	0.115695	0.175215	0
Capana00g000477	12	13.6435	40.7095	34.0123	24.9836	32.8215	49.7118	1.20119	0.874768	0.850467	0.973745	1.46483	2.05317	21.2149	22.7943	21.2368	21.8828	22.8795	22.8529	0.759468	0.556865	0.576625	0.602069	1.94921	0.55297
Capana00g000479	2	0.280169	0.170933	0.110119	0	0	0	0.228567	0	0	0	0	0.234784	0.114143	0.0538946	0.758162	0.348513	0.694335	0.87774	0	0.0554788	0	0	0	0
Capana00g000481	4	0.358556	0.656135	2.899	0.224402	0.540266	0.493761	0.87352	0.890402	1.08123	1.64447	1.13526	0.91971	0.14889	0.368109	0.368925	0.217421	0.238925	0.328116	0.304904	0.672597	0.498969	0.573938	0.52487	0.386369
Capana00g000482	8	0	0	0	0	0.192078	0	0.0278096	0.0506605	0	0	0.0259711	0.0268458	0	0	0	0.0258829	0.0258188	0	0.0577235	0.0259696	0.0251389	0.0471773	0.0262213	0
Capana00g000483	6	5.24623	8.49193	5.31454	2.04685	2.45162	2.51828	11.8683	9.04459	9.60169	10.5322	9.57464	12.9216	3.18768	3.16861	2.72742	2.8671	2.44058	3.18795	9.58853	8.77736	9.97914	10.3444	5.16111	7.93454
Capana00g000484	3	0	0	0	0.0390173	0	0	0	0	0	0	0	0.039937	0	0	0	0	0	0.0410869	0	0	0	0	0	0
Capana00g000485	13	0	0	0	0	0	0	0	0	0.192466	0.139686	0.0974471	0.153978	0.0562002	0.0179	0	0	0	0	0.0194998	0.0193257	0.0369249	0.0863875	0.0770296	0.136495
Capana00g000486	6	6.97165	6.74176	3.90945	5.41408	8.19417	7.8386	9.71759	9.77435	10.1785	9.30276	8.07089	7.69033	5.9986	6.57775	5.13928	7.21639	5.70947	9.25651	8.21448	8.88656	8.88374	8.0948	6.74827	9.54964
Capana00g000487	4	3.99351	3.78412	3.41092	3.14799	5.13333	3.44108	7.39598	4.86496	5.82523	6.99358	5.87369	5.56937	3.43606	3.61432	2.57786	3.73129	2.46742	3.92435	3.74141	3.41026	2.69049	3.95752	2.01875	3.51366
Capana00g000489	6	3.52147	2.57876	1.43483	1.28217	1.02613	1.42385	3.23157	4.21163	4.10424	2.31008	3.14154	4.56356	1.22418	2.24642	1.98582	2.03225	1.97262	2.56881	4.62241	3.31639	3.8735	4.28705	2.14342	2.29676
Capana00g000490	4	4.67688	7.87652	7.96045	7.13686	12.9055	9.37911	11.2177	9.05832	7.98706	11.1124	12.4615	9.24688	5.34488	6.51355	6.58275	8.13143	5.78438	9.73637	7.22652	6.73005	4.51565	4.92893	4.08668	2.93944
Capana00g000491	3	0	0	0	0	0	0	0	0	0	0	0	0	0	0	0	0	0	0.0201253	0	0	0	0	0	0
Capana00g000492	14	0	0	0	0	0	0	0	0	0	0.303411	0	0.1302	0.0622219	0.0609462	0	0.196201	0.0653916	0.131324	0	0.0657734	0	0.348048	0	0
Capana00g000493	9	0	0	0	0	0	0	0.0365844	0	0	0.108018	0.0341659	0.103431	0	0	0	0	0	0	0.0759372	0	0.0649483	0.0311703	0.13798	0.117658
Capana00g000494	1	0	0	0	0	0	0	0	0	0	0	0	0	0	0	0	0	0	0	0	0	0	0.0361564	0	0
Capana00g000496	14	0.179491	0.0970473	0.154851	0.337905	0.208567	0.803358	0.437662	0.500644	0.79507	1.7028	0.209747	0.496805	0.48616	0.0989078	0.16732	0.26826	0.310972	0.20911	0.0928372	0.225731	0.615386	0.807364	1.16104	2.31212
Capana00g000498	13	16.8319	11.1587	15.5753	15.0232	4.203	17.708	14.7339	27.5479	60.8608	49.1896	20.8136	28.865	14.6914	9.44952	13.0148	10.8329	5.34177	2.89135	6.54428	9.20115	7.05045	4.40258	28.5569	5.5142
Capana00g000499	4	0	0.0615564	0	0	0	0.114464	0.201868	0.434115	0	0.194641	0.0645531	0.129915	0	0	0.0627084	0	0	0	0	0.0628371	0.119458	0.0573311	0	0
Capana00g000500	15	34.6257	21.3211	18.9191	16.5554	20.7944	19.7351	27.525	30.3223	29.1244	24.4238	20.5085	19.7664	40.6495	32.8843	32.9682	29.6024	31.8748	38.1383	53.254	47.1181	43.6752	36.7068	27.8543	30.8516
Capana00g000503	8	6.716	4.75512	8.10314	14.2418	22.1892	4.305	1.15448	1.24853	0.94564	3.69123	2.5618	1.00927	4.94886	4.99935	6.1229	13.9519	10.6567	13.8524	1.61113	1.39791	1.61342	1.62082	1.84753	2.62427
Capana00g000504	9	0	0	0	0	0	0	0	0	0	0	0	0	0	0	0	0	0	0	0	0	0	0	0.0227756	0
Capana00g000505	8	0.56272	0.388885	0.183684	1.04536	2.52705	0.661936	0.207486	0.25534	0.135152	0.2593	0.18941	0.52497	0.193681	0.244569	0.327255	0.26136	0.0653916	0.329951	0.123263	0.0627377	0.181763	0	0.0622404	0
Capana00g000506	2	0.0499228	0.0472842	0.0802674	0.032154	0.281556	0.156069	0.01816	0.0624951	0.0179207	0	0	0.0175306	0.0819552	0.0796236	0.085343	0.561595	0.0501634	0.119386	0.0173383	0.0171835	0	0	0	0
Capana00g000507	15	2.01277	3.14771	1.11261	0.754538	2.05051	1.28364	61.7633	37.3158	24.3438	36.1381	22.7914	21.5183	1.5203	1.50478	1.8412	0.997931	0.642146	0.984947	105.412	40.584	46.7055	28.0959	14.1181	10.4731
Capana00g000508	10	0.322293	0.859343	1.27599	0.552969	0.678614	0.668365	6.49706	7.8286	15.273	7.89993	7.92865	8.26187	0.222192	0.509483	0.462489	1.12047	1.3528	0.41964	6.635	8.68412	19.3263	21.5575	8.34936	7.14826
Capana00g000510	10	11.3437	6.57977	7.55355	7.63368	8.23246	6.05586	11.3352	13.6762	17.1632	20.4992	18.1652	14.8287	5.61259	7.40879	6.81758	7.23677	8.6648	9.65557	15.6472	14.8836	19.4555	20.3769	15.3756	15.9517
Capana00g000511	10	2.6958	4.68858	5.01608	2.42174	5.3893	2.74351	8.53121	8.55355	8.4245	9.17806	9.7224	9.34407	3.62326	5.83395	4.34908	5.56549	4.35053	7.00221	7.61704	11.4869	10.1329	10.7669	6.20883	11.0799
Capana00g000512	13	0	0	0	0	0	0	0.0746177	0	0.351819	0	0.0593931	0.067616	0	0	0.0695381	0.0707729	0.209708	0.0707654	0.0593437	0.139361	0.0674519	0	0.0606874	0.272606
Capana00g000513	11	2.87548	1.89615	2.07854	2.41347	3.20461	3.50248	5.15184	4.07667	4.0475	5.45505	4.19049	3.39484	2.76785	3.18922	1.83463	5.09324	3.26435	5.18053	4.25095	5.55931	5.79709	6.23914	2.9343	5.96514
Capana00g000514	5	0	0	0	0	0	0	0	0	0	0	0	0	0	0.0140319	0	0	0	0	0	0	0	0	0	0
Capana00g000515	9	0	0	0	0	0	0.092375	0.0539142	0	0	0	0.209825	0	0	0	0	0	0	0	0	0	0	0.338049	1.00043	0
Capana00g000516	12	1.25819	4.8125	2.84857	2.05399	2.63013	3.40268	0.127881	0.0614676	0.0658149	0.190072	0.0639818	0.0604356	1.51695	2.172	1.42509	1.68732	0.873136	2.69115	0.0692171	0.062281	0.0537109	0.0563183	0.167421	0.0641153
Capana00g000518	2	0.799549	0.401492	0.644174	0.909522	0.758454	0.25386	0.277968	0.143468	0.146798	0.202758	0.27874	0.566701	1.21612	1.05159	1.31989	1.10922	0.482878	1.18983	0.867653	0.547798	0.507742	0.189029	1.47374	0.881262
Capana00g000519	12	15.9201	7.77393	11.4113	5.36437	6.72726	8.7777	4.39135	3.40032	3.53005	2.29095	3.59391	3.6665	9.21374	6.90511	9.6569	5.1313	6.49717	5.99186	1.33835	2.74148	2.68343	1.36546	6.22633	2.57366
Capana00g000520	12	80.6224	80.7433	92.176	119.598	91.4616	99.2407	33.7699	29.1633	37.374	27.8716	28.392	41.3566	138.097	115.702	191.364	101.67	126.698	85.4603	27.7193	38.6321	30.616	26.7998	30.6125	27.1253
Capana00g000521	1	0	0	0	0.0525352	0.0501561	0	0.23094	0	0.116745	0	0.226205	0.16347	0.21159	0.102697	0	0.337704	0	0	0.141584	0.276726	0	0.252349	0.0524388	0
Capana00g000523	10	21.2791	16.0271	15.479	24.6191	20.3466	18.0929	37.6648	38.3359	44.1873	46.891	38.1276	23.7259	17.5312	22.5533	16.7675	21.6332	18.4604	20.9225	38.0501	31.094	40.5958	43.7462	38.8719	37.7054
Capana00g000524	12	3.5995	1.92655	2.43279	4.36334	4.54993	0.821568	0.0811828	0.0728525	0.955664	1.6303	0.2208	0.234238	2.94951	2.5232	2.77643	3.32731	2.31113	1.67282	0.617392	0.228103	0.482292	1.16459	1.42558	0
Capana00g000525	4	0.0693766	0	0	0.113311	0.113208	0.109068	0.179184	0.0222813	0	0.102991	0.271555	0.218718	0	0.159011	0	0	0.0237473	0.0241438	0.0247265	0.168819	0.0851364	0.120524	0.0732575	0
Capana00g000526	6	0	0	0.0396717	0.0391611	0	0.0383018	8.40095	7.4629	13.8524	6.93523	2.84293	2.60764	0	0.0817956	0	0	0.0421369	0	3.76207	3.86841	6.93261	8.02311	4.73986	3.05813
Capana00g000529	9	0.0410914	0	0	0.0815549	0	0	0.0456751	0.0439099	0.0851414	0	0	0	0.0418947	0.0801726	0	0	0.169935	0.129951	0	0.126557	0.200482	0.174338	0.320858	0.0867629
Capana00g000530	9	0.516545	0.379219	0.403531	0.484881	0.465455	0.533794	0.771451	0.558837	0.686021	0.762091	0.555898	0.867242	0.493265	0.457799	0.561136	0.842581	0.840692	0.385257	0.43908	0.583223	1.06535	1.11785	1.23925	1.59226
Capana00g000532	8	0	0	0	1.87465	7.71761	0.0573831	1.54251	1.09695	2.44518	4.45174	5.55921	0.557531	0.0610498	0	0	0.0620731	0.556203	1.56212	1.72569	0.492104	0.442843	0.930889	1.90494	1.37483
Capana00g000533	8	0.142902	0.0621109	0.509435	5.84365	16.1054	0.0194723	0.960508	1.24386	2.47549	5.44279	5.2361	1.31015	0.0199932	0.0598121	0.211312	0.293498	0.814575	3.95087	1.37701	1.46928	1.21721	1.25403	1.5139	3.24884
Capana00g000534	9	0.0383666	0	0.0370122	0	0	0	0.082604	1.61936	3.71052	1.65406	1.42819	1.09291	0	0.0362291	0	0	0	0	0.65278	1.89373	3.49194	4.39387	7.33233	4.65541
Capana00g000537	3	0	0	0	0	0	0	0	0.0646886	0	0	0	0	0	0	0	0	0	0.125783	0	0.0599369	0	0	0	0
Capana00g000538	6	5.37461	6.9955	5.23429	2.28524	4.6396	2.98822	9.6743	7.29462	8.50041	8.56793	7.72564	7.63595	3.41735	4.89926	3.17781	4.92403	4.15666	5.46772	10.9352	10.3826	7.2705	7.2547	4.317	6.65412
Capana00g000539	6	11.1614	12.8549	12.4111	6.07522	8.46428	8.04397	30.4062	25.2298	28.7439	28.3057	23.8425	22.7548	10.3584	9.152	10.4974	16.5689	12.4644	18.4891	27.0573	28.0806	20.4051	31.8302	13.7497	27.7594
Capana00g000541	10	4.24528	10.5505	4.39476	3.79777	4.81619	3.82113	10.5415	8.36876	7.78773	6.45665	10.0504	12.0784	6.67967	10.5834	5.2407	6.40956	9.52947	8.47962	12.9018	13.1544	24.4566	19.3747	11.1901	12.3698
Capana00g000548	4	0.34284	0.0916961	0	0.0300113	0.0297655	0	0.705755	0.366819	0.312775	0.17506	0.195163	0.224661	0	0	0	0	0	0	0.448266	0.166616	0.0601961	0.0348048	0.0332055	0.167649
Capana00g000549	4	96.0196	131.405	131.117	99.9771	120.485	126.922	167.82	173.97	153.671	144.588	164.669	165.953	99.1271	103.452	83.6042	92.7848	88.5654	83.2968	108.217	116.007	111.654	101.905	79.3499	90.2288
Capana00g000550	12	2.9547	5.21961	4.01184	3.4483	3.05056	2.44688	0.0691729	0.2314	0.242944	0.196843	0.0565916	0.167378	2.76266	3.78488	2.23461	4.5995	0.790875	0.601797	0.212504	0.162269	0.315525	0.201109	0.0984513	0.101702
Capana00g000551	8	0	0	0	0	0.372946	0	0	0	0	0	0	0	0	0	0	0.0653085	0	0	0	0	0	0.181729	0	0
Capana00g000552	5	0	0	0	0	0	0.0516933	0	0	0	0	0	0	0	0	0	0	0	0	0	0	0	0	0	0
Capana00g000553	2	0.375917	0.507715	0.355766	0.487271	0.565419	0.208215	0.0920217	0.0513236	0.0523011	0.063721	0.0516026	0.025999	0.15915	0.322604	0.534262	0.647878	0.886492	1.11471	0.104276	0.140755	0.103709	0.0960893	0.112269	0.14205
Capana00g000555	11	0.573329	0.590481	0.393383	0.259955	0.313055	0.077592	0.640827	0.785864	0.930076	0.596079	0.658908	0.954463	0.323617	0.613513	0.44522	0.50577	0.809192	1.55073	1.01763	1.22855	1.5678	1.4358	0.962103	2.74445
Capana00g000557	10	0.0803447	0.158569	0.242262	0.0815549	0.038605	0	1.5821	0.765811	1.77724	2.17497	1.76945	1.32951	0.125599	0.120712	0.0863461	0.172475	0.426669	0.257912	0.679899	0.803396	1.03002	2.54141	2.62389	3.57136
Capana00g000558	8	0.886031	1.37855	2.85439	1.97216	2.06524	3.84746	0.519765	0.920729	0.888031	1.13285	1.44046	1.47802	1.09116	0.90402	1.66971	1.65218	1.83563	1.89119	2.52349	2.14721	2.27333	1.63847	0.699923	0.927708
Capana00g000559	7	74.9776	88.7591	112.051	85.3014	97.1901	98.974	163.681	173.532	157.48	168.807	164.761	145.763	53.7785	70.9955	62.3501	65.8512	73.4413	70.5657	114.705	114.033	143.713	141.794	87.9853	120.464
Capana00g000560	12	1.16804	0.152981	0.606034	0.93238	1.67861	0.0915711	0	0.0517509	0	0	0.0931206	0	1.26629	0.334632	0.452931	1.15612	0.29678	0.200867	0.0558681	0	0	0	0	0
Capana00g000561	4	0.0603408	0.0910859	0	0.120723	0.0588648	0.0713163	0	0.110181	0.0834833	0.0675008	0.289909	0.3924	0.0910546	0.0742341	0.142289	0.0949776	0.0946692	0.112217	0.07432	0.127227	0.087619	0.0286665	0.0618184	0
Capana00g000562	8	4.40816	6.05168	13.5283	30.226	40.5714	12.5859	16.5078	14.6443	14.2783	19.3131	22.303	15.8642	5.86567	7.4682	7.14461	7.91825	8.66788	8.99862	10.7194	13.9168	9.32254	9.30355	6.15079	4.94736
Capana00g000563	5	0	0.0441943	0.170825	0	0	0	0	0	0	0	0	0	0.044222	0.0418029	0	0.137463	0	0	0	0	0	0	0	0
Capana00g000564	1	0	0	0	0	0	0	0	0	0	0	0	0	0	0	0	0	0	0	0	0	0.0335322	0	0	0
Capana00g000566	10	7.18198	8.05123	6.57627	7.04049	6.01195	7.37512	45.6333	49.9364	49.3283	36.3069	40.9207	34.3346	6.34839	4.5335	9.22274	13.1314	7.93498	4.69975	75.1851	56.3261	60.4162	47.7778	31.7055	40.9442
Capana00g000567	11	1.93319	1.42988	1.36943	2.39645	2.98616	2.86993	3.17204	2.72573	2.21672	2.59501	3.25936	2.87806	2.85037	2.67738	3.01222	4.19441	3.34141	9.02205	5.69636	5.25946	6.21953	4.80427	4.02613	9.76183
Capana00g000568	2	0.731614	0.347286	1.73031	1.52596	0.594213	0.247538	0	0	0	0.0965258	0	0	0.905811	0.893219	2.15151	5.05598	1.96014	0.404039	0	0.0641699	0	0.0510152	0.0456146	0
Capana00g000571	11	11.3216	9.99022	10.6209	16.953	16.6944	6.56067	12.7766	17.3005	19.0895	19.9909	18.881	11.7339	9.63558	12.7167	10.3232	15.4964	14.5828	23.4681	22.6105	22.038	21.2029	24.0006	19.6372	27.0506
Capana00g000572	14	0	0	0	0	0	0	0	0	0	0.0307073	0	0	0	0	0	0	0	0	0.0294894	0	0	0	0	0
Capana00g000573	10	1.80538	3.94064	1.13814	0.461648	0.696226	0.375411	32.8303	24.0926	34.6335	36.1044	23.5729	24.4236	1.23898	1.33853	0.527765	1.2207	3.40545	18.0556	34.282	37.8592	28.2013	30.5955	41.6991	69.6845
Capana00g000574	10	0.461731	0.311893	0.490547	0.243558	0.430681	0.332536	0.641865	0.862285	0.595424	1.85249	1.53951	0.970544	0.701384	0.619486	0.416528	0.962626	0.800266	1.11239	1.69001	1.27628	1.41749	2.13844	1.05585	1.71383
Capana00g000575	5	0	0	0	0	0	0	0	0	0.0149941	0	0	0.014319	0	0.0799004	0	0	0.0139324	0	0.0241682	0	0	0	0	0
Capana00g000576	2	0	0	0	0	0	0	0	0	0	0	0	0	0	0	0.0638208	0	0	0	0	0	0	0	0	0
Capana00g000577	8	12.9354	11.3809	10.8239	13.4183	14.7346	4.49128	3.54147	6.00919	6.63585	5.72624	6.39495	4.53662	7.48005	8.0169	6.74066	4.3482	4.86674	10.496	5.66736	6.15476	11.5124	9.88409	6.99636	16.9813
Capana00g000578	11	0.233512	0.211182	0.0324291	0.336414	0.286642	0.0314075	0.213647	0.14191	0.0370666	0.393056	0.261696	0.32306	0.0332887	0.295133	0.139464	0.176906	0.104954	0.0351293	0.824952	0.413922	0.10219	0.260688	0.41171	0.998535
Capana00g000580	9	0.0687616	0	0.06753	0.0671507	0	0.0997583	0.0741054	0.252407	0.152434	0.074529	0.177102	0.109265	0.0341423	0.0334423	0	0.0359706	0.107645	0.0366529	0.292245	0.0344253	0.259172	0.147224	0.313806	0.222924
Capana00g000581	3	0	0	0	0.0349318	0	0	0	0	0	0	0	0	0.072237	0	0.111888	0.258689	0.0735367	0.55443	0	0	0	0	0	0
Capana00g000582	5	0	0	0	0	0	0	0	0	0	0	0	0	0	0.0277159	0	0	0	0	0	0	0	0	0	0
Capana00g000584	10	26.1255	27.7875	26.2922	35.94	33.2558	31.0111	51.492	57.7349	59.3704	52.2067	87.2569	66.0289	30.5947	35.6317	37.1166	28.3537	37.9513	32.2728	51.536	64.8038	84.6835	76.0571	91.3604	66.3602
Capana00g000585	1	0.271496	0.26936	0.212772	0.582619	0.257803	0.630978	0.365869	0.46157	0.294393	0.414607	0.690544	0.409647	0.272631	0.859131	0.408481	0.746038	0.306089	0.536108	0.689064	1.08237	0.236993	0.474076	0.202737	0.362419
Capana00g000586	6	6.13565	3.12198	3.72491	6.86449	12.3658	4.59811	17.026	12.5552	13.049	13.5034	17.6108	13.4311	3.91964	4.3275	4.60836	4.76857	5.12116	5.84025	11.5815	17.5487	15.4466	13.6002	9.68527	7.0031
Capana00g000587	3	0.165661	0.239547	0.0931696	0.327397	0	0.0451654	0.504016	0.243223	0.0499941	0.0525237	0.122218	0.150937	0.367845	0.283783	0.576051	0.42415	1.12689	7.01861	0.912183	0.30056	0.550218	0.0905904	0.297469	4.84543
Capana00g000588	4	0	0	0	0	0	0	0	0	0	0	0	0.0282957	0	0	0	0	0	0	0	0	0	0	0	0
Capana00g000590	2	0.179188	0.24895	0.306072	1.46133	0.331762	0.841599	0.113452	0.105275	0.075319	0.28616	0.148626	0.218059	0.638329	0.795341	0.585276	0.806211	0.918427	1.17618	0.231038	0.546949	0.4	0.316442	1.28739	0.440694
Capana00g000592	3	0.197864	9.50709	0.543403	0.0506313	0.144241	0.0468769	12.1035	11.6733	0.276794	0.387641	0.696546	0.152893	0.152858	1.23472	1.99219	1.56846	1.41755	8.84677	1.63481	4.27839	0.439171	0.28538	0.28174	0.415823
Capana00g000594	13	0.0560338	0	0	0	0	0	0	0.396663	0.368781	0.0619222	0.234252	0.300629	0	0	0.0574915	0	0	0.0580649	0.109001	0.0589352	0.200639	0.0525948	0	0.0598762
Capana00g000595	6	0.250329	0.105514	0.0500917	0.638831	1.45069	0.336401	1.64425	2.63017	1.11675	2.33843	2.45833	1.81404	0.0518694	0.497667	0.156913	0.209578	0.105605	0.265449	2.21636	2.94001	1.95865	1.74038	0.872774	1.03305
Capana00g000596	11	2.16483	1.7751	0.529553	1.48973	1.16866	0.318043	1.48314	2.58559	3.49956	1.22505	2.2745	2.22887	1.45375	1.67158	1.08405	2.13329	1.42054	3.51844	4.26712	2.47986	4.14533	3.65996	2.73405	5.54976
Capana00g000597	12	8.58614	7.53658	8.2796	5.55345	8.21612	7.16129	2.45923	4.22219	1.98779	2.21179	2.91056	2.554	4.97206	6.69956	5.18255	5.90334	5.26969	4.33237	2.32646	1.88655	3.05895	2.55114	1.48182	1.43557
Capana00g000598	10	10.2067	12.534	8.61583	6.37773	7.56957	7.90732	20.5829	13.8685	12.2101	13.9115	13.9883	14.9085	9.41149	9.97515	11.5073	12.5024	15.1495	17.992	19.3285	21.724	26.3819	28.2039	14.8589	18.622
Capana00g000600	13	0.0440428	1.02268	0.389231	1.11738	1.11093	0.169938	1.38631	0.765989	2.35439	1.25648	1.40513	1.37686	0.363122	0.528435	0.209555	0.585925	0.44149	0.304952	0.85733	0.927117	0.242394	0.604503	0.140165	0.204233
Capana00g000601	6	1.85679	5.47539	3.81441	1.07686	0.476998	0.766835	10.9185	5.86383	7.24184	8.05127	7.14933	9.93256	1.51226	1.06488	1.09465	1.39525	0.898771	1.5313	9.45797	5.65096	4.1509	5.20345	1.46367	2.66352
Capana00g000602	6	1.5548	5.38056	2.77086	0.239728	0.742526	0.367438	7.30063	4.66663	6.26913	8.50983	6.63602	8.23647	0.760899	0.5855	0.439383	0.341699	0.778967	1.13473	5.93991	4.68	2.9951	4.38427	1.43662	2.78414
Capana00g000604	9	0	0	0.114793	0.476123	0.0563701	0	0	0.176226	0.0656045	0.130612	0.0622847	0.0628516	0.242315	0.174776	0.0621535	0.494528	0.187439	0.251927	0.0636762	0.2405	0.29269	0.348516	0.650754	0.566166
Capana00g000606	7	58.891	53.6986	69.0379	94.7754	113.594	66.1707	89.7035	72.2178	84.6569	102.178	122.805	107.226	62.3924	58.3297	58.4924	70.1876	82.4455	101.42	67.9134	74.027	61.8329	67.9001	68.6395	83.4824
Capana00g000607	10	1.14196	1.96677	1.32908	1.69275	2.53364	0.609907	3.36238	3.10828	3.29233	4.06531	3.44492	3.67819	1.4807	2.37909	2.20216	2.53667	2.15578	3.56641	6.00784	6.26673	4.78613	6.15419	4.42868	3.86364
Capana00g000608	10	20.9848	19.1555	13.5441	9.74821	13.2201	10.0693	27.4319	34.3467	31.9063	27.5634	30.6117	34.5307	18.5242	18.2741	17.6381	17.7055	20.689	22.8948	36.1894	43.531	49.4039	51.5994	23.3171	31.3077
Capana00g000610	3	4.07248	6.86175	5.21657	6.64326	8.26673	2.59546	1.29102	0.706835	0.665109	0.771553	0.640905	0.50266	1.53579	4.83852	9.93367	12.6338	12.3298	23.1105	0.959765	1.15803	0.915304	1.19936	0.841824	1.52312
Capana00g000612	6	7.73621	5.61006	4.87423	3.23701	6.46398	6.37575	10.8168	10.4475	8.80476	8.87965	9.73992	11.461	6.78338	6.90802	6.93257	7.30496	10.2453	11.0704	10.8918	10.0318	9.5047	9.6737	6.53029	8.10271
Capana00g000614	12	5.82678	6.40521	8.80871	3.16239	3.25593	5.71903	0.459292	0.175625	0.0311175	0.40751	0.05535	0.145879	8.16562	7.5706	6.74441	9.68672	5.14526	8.47355	0.173202	0.370575	0	0.0889557	0.114843	0.0253532
Capana00g000615	8	0	0	0	0.0546589	0.168222	0	0	0.0886703	0	0.0276298	0	0	0	0.0281068	0.059204	0.0294583	0.21099	0	0	0.0303454	0	0	0	0
Capana00g000616	11	4.83528	4.61147	3.49	3.2038	27.7498	2.60926	8.57879	8.24311	9.11187	3.00566	6.36564	5.2048	2.04157	2.05803	2.96504	1.59154	3.81333	10.6417	12.7671	10.6255	7.97565	7.83347	13.9244	19.8853
Capana00g000620	10	0.173944	0.112292	0.16754	0.0566825	0.0273383	0.0819805	0.188815	0.296708	0.425597	0.60259	0.398449	0.423971	0.118552	0.198076	0.0305732	0.121746	0.120711	0.273103	1.12132	0.688372	1.36312	0.634935	0.685843	1.17371
Capana00g000621	7	0	0	0	0	0	0	0	0	0	0	0.055034	0	0	0	0	0	0	0	0	0	0	0	0	0
Capana00g000622	5	0.25639	0	0.0273368	0.0550184	0.0276837	0.0538653	0.0624736	0.0272432	0.0312483	0.0314815	0.0555826	0	0.0290446	0.0277525	0.0299309	0	0.0293988	0.0295204	0	0.0295704	0.0275912	0.031295	0	0.0300754
Capana00g000624	6	87.8892	51.8097	51.1051	37.3552	40.5872	105.57	121.833	134.084	111.956	98.8771	110.833	165.091	76.9291	74.7839	71.6209	84.2636	64.7776	31.1576	103.03	139.861	107.278	92.7713	75.45	84.9888
Capana00g000625	12	7.75967	11.2789	10.0367	8.6592	16.3987	13.5864	0.264436	0.847717	0.358989	0.213099	0.562673	0.23163	11.8183	10.4545	6.11099	6.26308	5.67502	3.85007	0.405982	0.418771	0.70972	0.318596	1.0319	0.206421
Capana00g000626	2	11.0101	7.82071	11.102	10.5075	10.3512	9.3143	7.82857	7.66105	5.67535	6.12813	8.84748	7.83864	7.94513	7.9429	16.0923	8.58394	15.8513	16.811	8.72395	8.96187	5.12324	5.90323	8.25513	7.74516
Capana00g000627	10	132.998	163.393	122.605	99.9516	112.636	92.5481	402.003	383.781	424.781	484.987	459.956	471.139	97.2032	153.486	156.136	123.998	134.585	215.089	321.492	441.477	445.361	412.606	365.247	685.54
Capana00g000628	4	0.341465	0.0712356	0.266379	0.20055	0.165004	0.225534	0.658208	0.525568	0.218005	0.693161	0.544837	0.758572	0.139064	0.100252	0.142944	0.105422	0.178288	0.286821	0.423359	0.142198	0.129533	0.2002	0.347118	0.109004
Capana00g000629	10	104.876	77.8914	86.8816	88.5932	87.9525	86.0441	119.782	115.632	128.436	99.4065	102.74	141.776	88.1169	91.6972	103.454	102.29	98.3776	104.64	118.684	123.417	136.03	121.372	113.457	103.783
Capana00g000632	15	0.987652	1.17164	0.756072	0.488812	0.3749	0.732773	1.54771	0.802791	0.942964	0.935344	0.845144	1.04063	0.541189	0.692718	0.482513	0.747951	0.923085	1.2482	1.28383	1.14751	0.660735	1.34707	0.509269	0.871031
Capana00g000633	10	0	0.0167584	0	0	0	0	0.402057	0.157565	0.380944	0.359763	0.140734	0.210967	0	0	0	0	0	0	0.302918	0.311174	0.54175	0.771392	0.174318	0.158325
Capana00g000637	2	7.10316	8.94594	6.95009	26.656	37.8014	4.78248	21.0848	6.37809	10.2961	8.50997	9.52894	8.01242	104.156	31.0288	24.8435	98.2006	55.0818	22.6559	25.7753	26.8128	31.4356	29.7793	37.2198	35.2813
Capana00g000642	7	1.02394	0.583568	0.479053	0.1284	0.13004	0.500134	2.75964	1.85277	1.7516	3.18828	2.43093	1.95325	0.39747	0.26164	0.324103	0.323303	0.275056	0.0932445	0.502217	1.43416	0.890772	0.911702	0.885311	0.805715
Capana00g000643	11	0	0	0	0	0	0	0.0397699	0.313134	0.759783	0.228838	0.101464	0	0	0	0.0555938	0	0	0	0.0949263	0.337389	0.191225	0.205112	0.0562478	0.928396
Capana00g000644	15	0	0	0	0	0	0	0.222014	0	0	0	0	0	0	0	0	0	0	0	0.0358786	0.153966	0	0	0	0
Capana00g000645	5	0	0	0.106425	0	0	0.0207166	0	0	0	0	0.0449724	0	0.0212708	0	0	0	0	0	0	0	0.0217656	0	0	0
Capana00g000646	11	0.0571417	0.0594337	0	0	0	0	0.0632097	0	0	0.127234	0.0606739	0	0	0	0	0.0596784	0.0595729	0.363561	0.124059	0.119346	0.228511	0.173932	0	0.280872
Capana00g000647	11	11.2211	10.4298	8.84274	12.0862	11.3945	9.1293	15.2276	13.5824	12.3573	13.7331	13.6189	16.0706	10.9227	12.3997	13.4646	18.2892	16.8823	19.772	14.6542	16.2062	15.5643	15.5034	14.7636	17.4224
Capana00g000648	3	1.54406	1.94007	1.2848	2.42487	1.99315	0.844837	0.737243	0.302015	0.350394	0.462932	0.462014	0.272967	1.42154	2.06009	2.43037	2.2355	3.10527	18.4511	3.09838	0.638603	0.47307	1.07121	1.00663	2.32698
Capana00g000649	4	0.0600007	0.0578848	0.347501	0	0.11274	0.111177	0.317038	0.801727	0.19337	0.188072	0.188551	0.435775	0	0.116162	0	0	0.796538	0.124351	0.122259	0.0631077	0.114	0.0659134	0.162728	0.0641153
Capana00g000651	6	0.609251	0.911612	0.665949	0.342727	0.531015	0.892326	7.98865	6.1944	6.08797	6.09973	10.3056	6.29171	0.672308	0.493923	0.620021	0.247229	0.184381	0.0829717	11.0044	8.93431	5.54263	9.42468	4.09205	4.67878
Capana00g000653	6	4.93135	4.38206	3.89682	3.04415	1.34796	5.1946	38.4591	39.3047	25.8002	34.1899	34.7995	23.7956	10.4317	6.1396	6.02459	7.45137	3.22732	6.13594	54.2051	45.5126	27.3027	27.1445	13.1782	12.0308
Capana00g000656	15	0.190257	0.0342737	0.199445	0.0856762	0.284037	0.0492455	1.84064	0.956119	1.63891	1.30787	0.987125	0.924838	0.0873783	0.30284	0.126184	0.0358948	0.0721018	0.107986	4.62613	1.91466	1.34206	0.727927	0.215039	0.617879
Capana00g000657	10	0.562645	0.834975	1.63109	0.697001	0.513574	0.445955	2.07684	2.07876	2.97029	2.05422	1.44388	2.25668	0.810153	0.588882	0.902587	1.69752	1.15066	1.61625	3.14913	4.44248	2.0198	2.76067	1.53244	3.08061
Capana00g000658	6	1.28648	1.58671	0.87704	0.813262	1.37808	0.631316	3.15004	2.12517	1.46341	2.68784	2.12036	3.08902	1.17415	1.16592	1.22787	1.05377	0.905836	1.24548	2.9046	3.2929	2.35774	2.94727	1.69054	1.65488
Capana00g000659	10	2.02236	1.37863	1.12807	0.892203	0.143116	1.29016	2.35596	2.80412	4.71282	4.29317	2.41265	2.13709	1.26313	1.91283	1.33367	1.91438	1.35438	0.335708	1.66609	2.87055	7.83944	9.74076	2.57838	2.94902
Capana00g000660	12	17.6752	12.4831	12.0013	9.53942	11.2102	21.2009	0.150856	0.261226	0.0769451	0.0336425	0.130705	0.438998	22.5769	20.3731	17.2855	13.3881	12.0346	6.35095	0.180445	0.0717311	0.167545	0.176105	0.195612	0.106474
Capana00g000662	9	0.313416	0.624271	0.850929	0.558901	0.416749	0.768375	0.606969	0.768506	1.33812	0.914521	0.88096	0.719671	0.571073	0.49072	0.843851	0.839157	1.17158	1.17985	0.605278	1.16999	0.848809	1.10399	1.79832	1.68082
Capana00g000663	2	3.58216	2.8572	4.71186	33.423	11.2588	4.2061	1.79706	2.26707	2.52679	2.33662	2.88162	2.83124	16.2603	16.9021	30.6675	27.0768	26.6033	14.1511	3.92556	5.60516	7.9931	3.47172	19.2812	8.51137
Capana00g000664	6	4.95169	4.26358	5.23472	4.50857	4.07351	4.25717	13.5341	13.8082	12.0145	10.5369	8.78806	12.8581	6.79205	5.80269	5.92505	6.88987	6.32646	7.96343	15.9422	14.3258	14.0942	11.1355	8.64179	11.5697
Capana00g000665	11	1.29863	1.0699	2.36699	1.76004	2.26959	0.321832	1.51191	1.68972	4.55227	3.66481	3.52811	2.18132	0.974448	1.05456	1.58326	5.6168	4.71876	5.45295	2.27373	3.24372	6.47927	9.93616	3.55284	8.18576
Capana00g000666	12	5.64768	3.29544	5.22217	4.88993	3.38008	3.68812	0.0570939	0	0	0	0.0908895	0.0551153	3.7607	3.86876	2.60916	4.41293	2.34446	1.71472	0.0545107	0.264828	0.0516109	0.0564259	0	0.109773
Capana00g000667	12	1.82805	2.42535	2.69207	2.2621	4.55726	2.54574	0	0.158363	0.0810198	0.119124	0	0	2.78633	1.34128	1.61501	1.80713	1.64577	0.348287	0.154132	0.0366827	0.0331657	0	0	0
Capana00g000668	2	31.8631	25.2779	24.127	74.1116	43.3109	32.888	12.3272	17.1515	17.4705	21.0599	24.7583	20.875	70.6057	63.7907	88.5385	90.5374	98.6776	115.708	25.986	23.1176	24.9033	13.4691	46.3141	15.842
Capana00g000669	3	0.552096	0	0.0832152	1.021	0.685137	0.120082	0	0	0	0.045991	0.0379665	0	1.16604	1.91779	1.59856	2.16501	2.00568	5.32291	0.0495034	0.0870296	0.124684	0.329984	0.0899491	0
Capana00g000670	1	0.304712	0.31067	0.504257	1.53312	2.38841	2.38105	0.763997	1.15031	4.33898	0.641292	0.770986	7.68586	0.307552	1.14435	0.135385	0.225809	7.17609	0.453331	0.37882	9.46954	0.68569	10.0759	5.223	7.73389
Capana00g000672	11	15.6447	6.86802	8.9142	16.3615	11.9588	7.23783	17.5967	17.809	18.5734	17.8602	15.0961	16.3864	11.6523	14.0494	13.022	18.9269	20.4978	31.8677	22.1344	24.7373	21.5327	24.6684	18.1911	30.9286
Capana00g000676	8	0.0398828	0	0	0	0.193786	0	0	0	0	0	0	0	0	0.115081	0.0413138	0	0	0	0	0	0	0	0	0
Capana00g000677	7	28.7736	22.1844	31.1995	37.1919	33.8582	27.8222	35.7206	42.0148	40.5122	46.0889	49.5932	38.1367	30.7526	24.0848	26.7037	33.2519	25.9928	22.3244	41.0065	30.3038	33.6324	33.3805	55.7288	27.0133
Capana00g000678	2	0	0.0288149	0	0	0	0	0	0	0	0	0	0	0	0	0	0	0.060885	0	0	0	0	0	0	0
Capana00g000679	6	1.44917	0.98287	0.781114	0.731103	1.22411	0.750371	7.29933	6.45857	6.12159	5.59423	4.39935	5.72178	0.683827	0.81465	1.0048	0.808843	0.989245	0.731285	2.97053	4.75455	3.82767	3.89408	2.51039	2.86518
Capana00g000680	1	0	0.1347	0.417897	0.170682	0.201686	0	0	0	0.0466246	0.0942464	0.361359	0.0429511	0.258899	0.165754	0.044172	0.399558	0.22296	0	0.188892	0.353233	0.331912	0.08005	0	0
Capana00g000681	3	17.0586	16.3544	17.0529	26.6925	29.3775	10.7056	24.1046	26.6226	32.3817	21.8627	27.5922	35.2534	17.5761	21.839	23.4113	22.4742	31.1172	54.6439	32.7175	36.8667	33.5077	31.2604	20.187	34.734
Capana00g000683	13	0	0	0	0.133439	0	0	0	0.0864516	0.0495806	0.0484439	0	0	0	0	0	0.0461513	0	0	0	0.0447529	0	0	0	0
Capana00g000684	10	17.35	14.2273	17.635	30.7121	23.3307	14.0022	33.3875	35.3542	40.3636	51.119	44.1345	27.2657	14.2572	12.5277	12.403	24.7523	20.1751	19.1371	40.4118	33.6387	60.4177	60.5696	51.0153	70.1925
Capana00g000688	3	9.43736	19.6722	2.75318	7.68942	5.41012	3.22913	8.19897	5.12244	6.57729	119.82	45.4109	6.51466	6.64182	8.28414	10.6468	22.0365	43.7418	172.475	9.8101	11.4547	10.2379	16.3628	27.4943	115.376
Capana00g000692	2	0	0	0	0.107494	0	0	0	0	0	0	0	0	0	0.0534826	0	0	0.0839326	0	0	0	0	0.0257651	0	0
Capana00g000693	5	0.187801	0.836018	0.0612481	0	0	0.117463	0.0341039	0.0975541	0	0.0686473	0.027901	0.0317638	0.063118	0.122581	0.356689	0.0648231	0.3857	0.0326784	0.0921347	0	0	0	0.198306	0
Capana00g000694	3	0	0	0	0	0	0	0	0	0	0	0	0.0427954	0	0.0383603	0	0.0833078	0.0411583	0.249003	0	0	0	0.113313	0	0
Capana00g000695	11	0.387922	2.12259	1.31955	2.34503	1.17429	1.17245	1.55901	0.988548	2.04789	1.21204	2.20424	2.14739	1.37464	2.48601	3.97765	1.86718	1.46301	2.00963	0.90069	2.34565	2.46923	2.73106	2.51938	3.6405
Capana00g000696	9	0.0323338	0.290083	0.162493	0.0330956	0	0.0312682	0.293108	0.0655108	0.0705427	0	0.0635945	0.202055	0.201979	0.0640309	0.237864	0.0337693	1.15599	1.31932	0.114461	0.764032	2.94181	2.3299	8.44133	1.41324
Capana00g000697	9	0.324192	0.623088	0.431037	1.26505	0.631001	0.419822	0.348283	0.547655	0.527592	0.449083	0.616681	0.588705	0.985784	0.669858	0.986657	1.01215	0.775727	1.26423	0.36368	0.963786	1.45288	1.12132	2.13074	1.92393
Capana00g000699	4	1.32674	1.14425	0.847104	0.440775	0.849449	0.710757	1.40281	1.57137	1.4006	0.908171	1.19929	1.5562	0.724918	0.844873	0.907304	0.94398	0.727591	1.27956	0.96215	1.09391	1.14219	1.30541	0.659608	0.887346
Capana00g000700	5	0.320332	0.277112	0.840751	0.266949	0.130537	0.520272	0.447196	0.400532	0	0.151877	0.482031	0.469981	0.140026	0.266641	0.0962642	0.336561	0.0466922	0.0482926	0.137733	0.0475524	0.082018	0.317194	0.0414151	0.0483645
Capana00g000701	11	9.51452	9.78651	3.88748	6.386	6.44077	6.35706	51.7595	31.631	27.0251	38.571	27.0505	21.167	9.83252	18.8512	12.4508	12.9899	20.0134	25.1355	92.3505	54.3448	33.6253	47.468	70.3809	109.802
Capana00g000702	9	0.749045	0	1.21458	2.29607	0.123154	0.176117	2.84419	2.6195	2.25562	2.80828	2.4296	2.92475	0.693577	0.677974	0.661693	3.47856	2.6636	3.50435	2.89062	3.60252	1.18209	4.08728	5.25316	3.44764
Capana00g000703	6	0.177669	0.0439062	0.0848483	0.23842	0.127731	0.0615833	31.6841	27.4532	22.7695	16.8779	7.74059	16.4312	0.156375	0.0651494	0.11607	0.184829	0.0459003	0.0692778	40.8886	57.865	22.3099	17.7829	14.8477	12.9254
Capana00g000704	7	4.34451	1.92625	3.04757	5.42581	6.10987	3.29719	11.759	8.13949	8.06213	14.4619	11.6015	5.58596	2.56866	2.61118	3.32214	2.29563	1.79744	3.63281	7.09825	6.56833	8.82859	6.04091	9.44697	5.20272
Capana00g000705	2	0	0	0	0	0	0	0	0	0	0	0	0	0	0.065397	0	0	0.136841	0	0	0	0	0	0	0
Capana00g000706	4	6.36025	7.23199	5.08573	3.0957	6.04527	6.36307	6.47675	8.60882	8.29924	8.16937	8.17958	7.81069	4.70286	4.55077	3.69131	4.1888	3.07953	2.50527	4.41717	6.94212	7.13161	5.91141	1.87255	2.4432
Capana00g000707	10	1.10088	3.58939	0.985371	0.165705	0.825987	0.573761	3.24472	3.69245	2.19859	3.98149	4.96128	2.90217	1.11928	1.24137	1.25284	1.35636	1.69367	2.21557	4.79389	3.77581	3.92905	4.65926	3.81024	4.46089
Capana00g000708	14	0	0	0	0	0	0	0.0409627	0	0.165661	1.22457	0.145663	0.121931	0	0.0374706	0	0	0	0.0393511	0.378905	0.159356	0.0380595	0	0.574075	0.187668
Capana00g000709	12	1.86486	5.05143	4.34113	2.94024	3.51377	5.29226	0.205499	0.260572	0.349685	0.205658	0.331989	0.260282	2.38193	2.74512	2.72066	3.20171	2.44718	3.93905	0	0.0633295	0.178786	0.191419	0.250518	0.0683493
Capana00g000710	3	0.562888	1.02416	0.546137	1.27712	0.772165	1.06207	0.067892	0	0	0.0693758	0	0.257064	1.58023	1.53419	1.17024	2.61294	2.34044	4.97319	0	0.0660293	0.06308	0.128419	0.123328	0
Capana00g000712	3	0.00901828	0.0556517	0.0451087	0.0178155	0.0173209	0.0259884	0.00940701	0	0	0	0	0	0.055698	0.0623353	0.0864091	0.115362	0.247907	0.509999	0.0294378	0.00970226	0	0	0	0
Capana00g000713	3	0.0462804	0	0	0.0918536	0.0217099	0.130639	0	0	0	0	0.0480422	0.194074	0.0699078	0.0676914	0.0720251	0.264247	0.502072	0.675696	0	0.0240196	0	0.02172	0	0
Capana00g000714	10	0	0	0	0	0	0	0.335749	0	0.173694	0.22292	0.681286	0.285879	0	0	0	0	0	0.028597	0.440398	0.214756	0.310446	0.708402	0.653569	0.76675
Capana00g000716	4	0.14224	0.222089	0.228627	0.187331	0.411613	0.700196	0.85994	0.441962	0.788823	0.660204	1.11832	0.641999	0.189746	0.255599	0.22078	0.124498	0.24537	0.0737607	0.570904	0.659719	0.482934	0.484645	0.0481318	0.329169
Capana00g000717	6	0.220455	0.185472	0.0251879	0	0	0.0243748	0.687042	0.497309	0.419528	0.188416	0.230747	1.22368	0.195904	0.17466	0.0792806	0.0793703	0.0132267	0.319629	0.948059	0.680894	0.442575	0.406598	0.443205	0.123261
Capana00g000718	6	2.89121	6.57551	2.35867	1.26108	1.86449	1.35942	12.4573	10.657	9.99278	10.565	11.7099	10.2912	2.31244	2.52633	1.10424	2.19374	1.86139	2.14787	10.36	8.55987	6.18115	7.99633	4.04144	4.71429
Capana00g000719	13	0	0	0	0	0.0165021	0	0.246944	0.0671904	0.268423	0.146932	0.0155407	0	0	0.0173763	0	0	0	0	0	0.017391	0.0346615	0.185053	0	0.0185439
Capana00g000720	10	2.83471	1.50206	1.78233	1.1797	0.813075	1.57016	247.022	208.922	425.066	543.679	398.261	383.131	0.611178	0.842467	1.26422	1.16106	0.885121	1.07378	244.925	231.957	311.236	369.122	497.786	723.863
Capana00g000721	2	0.124691	0.0478602	0.193829	0.140112	0.0898724	0.101377	0	0	0	0	0	0	0.111109	0.0451669	0.38926	0.437796	0.355215	0.404643	0.0539416	0.048219	0	0	0	0.016455
Capana00g000724	8	34.1692	32.4746	34.0891	40.6104	50.2026	26.4862	36.3527	39.1675	34.1903	27.7386	31.1731	33.2644	32.3872	33.0214	34.41	32.0531	25.7237	35.7859	26.3376	31.8199	24.8602	25.0638	18.6678	14.6206
Capana00g000725	10	1.09963	1.57882	0.963579	2.121	3.14447	0.625522	2.85281	4.46227	6.78147	5.06643	4.31276	2.63672	1.13962	0.77777	1.80929	1.96409	1.48464	2.32907	2.91355	3.62417	5.71999	5.28791	5.13413	3.18665
Capana00g000726	4	0.689696	0.335059	0.264671	0.565947	0.86205	0.514947	2.43798	1.16579	0.390271	0.362182	0.538416	0.656515	0.946162	0.93834	0.227747	1.11048	0.452328	0.0854071	1.09429	1.04714	0.65949	0.479715	0.19743	0.17564
Capana00g000732	15	0.24261	0	0	0	0	0	0.710092	1.57511	0.40894	0.696705	0.493247	0.331718	0	0.0677446	0	0.035501	0.0708764	0.0366529	3.23779	1.2791	0.699475	0.509146	0.429994	0.104935
Capana00g000733	1	0	0	0	0	0	0	0	0	0	0.102346	0	0	0	0	0	0	0	0	0.0506719	0.150001	0.0479764	0	0	0
Capana00g000734	4	0.592719	0.333396	1.30143	0.815803	0.55624	2.27914	5.24786	1.20942	4.30622	1.5526	2.39007	0.94324	0.64869	0.942743	1.18456	1.12451	0.533038	0.469447	1.39491	1.17253	2.06566	1.16343	0.861587	0.314614
Capana00g000736	2	16.3989	13.7824	8.91887	7.61094	10.1483	4.5085	6.41205	6.27398	5.73886	6.04895	6.10949	3.55506	17.7911	12.7918	13.9903	21.107	15.1628	16.3476	6.79393	6.57462	5.52521	4.46842	3.05093	4.55947
Capana00g000737	11	0.0383056	0.0194755	0	0.0188474	0	0	0	0	0.0838334	0.0833851	0.0916836	0.100314	0	0.037894	0.020123	0	0	0.0198979	0.230661	0.120603	0	0.0754561	0.0200734	0.506587
Capana00g000738	15	0	0	0	0	0	0	0.168749	0.0555892	0.0569404	0.0946571	0.165928	0.0544928	0	0.0168928	0	0	0.0182482	0	0.482483	0.181074	0.0342183	0.0924727	0.0181739	0.17272
Capana00g000739	13	0	0	0	0	0	0	0	0.171896	0.284559	0.143399	0.0345931	0	0	0	0	0	0	0	0.0374236	0.272963	0	0.0712748	0	0.0342485
Capana00g000740	6	0.00828554	0	0.00810727	0	0	0	0.375121	0.238623	0.0639531	0.278419	0.213681	0.227934	0	0	0.0351167	0.00893508	0.00863807	0	0.39862	0.255535	0.322384	0.255912	0.153223	0.0856813
Capana00g000741	14	1.57465	2.35021	0.576906	0.977378	1.1033	0.03695	1.19526	1.11463	4.58854	38.3089	20.1174	7.21875	0.764021	2.31667	0.700956	0.451958	0.206604	0.413815	3.30807	2.05555	2.36596	6.59978	7.62142	8.59389
Capana00g000742	15	15.0259	17.0879	10.8071	4.7485	7.42372	6.96641	23.081	19.153	19.1285	14.4711	16.0641	14.7347	13.6283	13.3362	10.0672	13.4143	10.9008	12.2823	31.4086	25.0107	24.5996	31.3207	13.2742	19.5902
Capana00g000743	10	16.3291	15.4606	16.7992	26.488	21.1401	14.74	35.8729	44.6708	51.0342	63.4388	45.6216	29.5369	19.6882	19.0505	18.2447	25.5873	27.7583	26.0749	61.9882	50.5204	64.1646	82.6667	57.2705	90.6761
Capana00g000744	1	3.45195	2.40109	2.97863	2.5824	3.29825	3.48433	4.2108	4.4042	3.39159	3.66396	4.57939	2.18818	4.2227	5.80905	3.58727	8.52365	4.09658	4.00113	6.54833	9.1641	3.75339	4.76503	5.71838	3.57983
Capana00g000749	1	0	0	0	0	0	0	0	0	0	0	0	0	0	0	0	0	0	0	0	0.0383596	0	0	0	0
Capana00g000751	15	32.9269	14.3519	14.3117	23.3346	17.9842	17.2136	24.5514	23.9065	29.8468	28.555	28.0632	21.1405	23.0658	17.2704	16.9567	20.2544	12.3787	12.0438	35.12	27.8168	21.9073	18.8996	33.6888	13.5761
Capana00g000752	5	0.0599858	0	0	0.0301899	0	0.114274	0	0.0586776	0	0	0.0589904	0	0.0624944	0	0	0.0626488	0.031269	0.0317912	0	0	0	0	0.0321537	0
Capana00g000753	9	0	0.132816	0.319983	0	0.496441	0.0622328	0.134255	0.137776	0.212374	0.143293	0.136664	0.348127	0.201203	0.128432	0.135726	0.471364	0.407249	0.204811	0.203987	0.548003	0.5051	0.423905	1.05374	1.33309
Capana00g000756	9	6.59662	16.6076	7.1214	17.3518	9.03798	6.14853	9.36265	13.0197	19.8961	15.8525	14.475	18.4231	9.62575	13.9619	21.6473	11.9004	26.5101	7.45052	10.0804	16.6475	19.108	31.9061	31.9913	39.0102
Capana00g000757	10	0.0366212	0.0380901	0.0717788	0.0368617	0	0.0347044	0.0405101	0.107467	0.205182	0.298028	0.144054	0.117164	0.0735663	0.109115	0.0772365	0.115986	0.194334	0.0389163	0.112622	0.230223	0.393555	0.0763104	0.254164	0.311266
Capana00g000758	9	0.0803447	0.0417837	0.0786159	0	0	0	0.137025	0.042096	0.0874999	0.128801	0	0	0.0822447	0.0812999	0.0421604	0	0.127216	0.086634	0	0.468077	0.0810869	0.174338	0.680502	0.351274
Capana00g000759	1	0	0	0	0.0310324	0	0	0	0.0646125	0	0	0	0	0	0	0.0323557	0	0	0	0	0	0	0	0	0
Capana00g000760	2	0.463409	0.0492352	0.0906759	0.185608	0.175537	0.177478	0.238419	0.0926187	0.10258	0.139673	0.186988	0.0501739	0.0951536	0.136205	0.38611	0.194711	0.631833	0.291222	0.406321	0.141128	0.273384	0.190907	0.274416	0.391854
Capana00g000764	2	0	0.188369	0	0	0.104279	0.0343251	0.0400674	0.035431	0	0	0	0	0	0	0	0.0756579	0.194947	0	0	0	0	0	0	0.0395903
Capana00g000768	9	0	0.0568781	0.0563984	0	0	0	0.863541	0.241594	0.0644636	0.178075	0.278891	0.121143	0	0	0	0	0	0	0.177257	0.247228	0.500893	0	0.841949	0.125243
Capana00g000769	2	11.8548	8.93118	9.29344	11.0437	14.299	11.5782	12.2217	17.0599	8.71221	10.3845	9.76197	11.1484	18.996	15.4381	18.6872	18.9305	14.4949	16.2188	20.8932	17.3444	9.66906	8.70465	8.68926	11.0954
Capana00g000770	3	0.0411071	0	0	0.0779428	0.116353	0.0763092	0	0	0	0	0	0	0.0410633	0	0.0418056	0.126302	0.126589	0.211272	0	0	0	0.0382207	0	0.0426068
Capana00g000771	2	0.698278	0.170021	0.160368	1.52372	0.476947	0.509108	0	0.0397783	0	0	0.12316	0.0446332	1.88765	1.17512	2.2545	2.29199	2.31077	3.21126	0.0441437	0.33602	0.159604	0.0456946	0.211984	0.0439137
Capana00g000772	3	0	0	0	0	0	0	0	0	0	0	0	0	0	0	0	0	0	0.0409526	0	0	0	0	0	0
Capana00g000773	3	0	0	0	0	0	0	0	0	0	0	0	0	0	0	0.0188954	0.0186055	0.0185594	0.0372724	0	0	0	0	0.0162584	0
Capana00g000774	1	0	0	0.178919	0	0	0	0	0	0	0	0	0	0	0.0449741	0	0.0985939	0	0.0484542	0	0.141773	0	0	0	0
Capana00g000775	9	0.838871	1.4578	0.868272	1.93932	1.4146	1.07718	1.72038	1.24622	1.28883	1.52581	1.73195	1.7398	0.912475	1.28305	1.43218	1.67928	1.54767	2.06119	1.63043	3.35387	2.59049	2.33378	4.68969	4.16253
Capana00g000776	9	0.188852	0	0	0	0.0447958	0	0.0530732	0.051022	0.101672	0	0	0.0480931	0.0485819	0	0	0	0	0.0494778	0.101344	0	0.190173	0.157357	0.140698	0.144101
Capana00g000784	1	0	0	0	0.0107612	0	0	0	0.0209157	0	0	0.0116612	0	0	0	0.0229792	0	0	0.0115279	0	0.0227024	0	0.0205289	0	0
Capana00g000787	15	0.0645722	0.892585	0.442466	0.704331	0.922483	0.305945	1.80116	2.04838	2.1972	1.26722	1.88992	1.40598	0.58955	1.07965	0.938035	1.07769	1.06603	0.67577	3.78105	1.93723	1.36151	1.8968	1.28584	2.05591
Capana00g000788	14	0.347386	0.971664	0.633168	0.558859	1.17964	0.813399	6.12593	2.21909	7.68826	9.29088	6.04822	0.819218	0.661904	0.634985	0.49356	3.17058	0.281916	2.19697	0.745708	1.22674	0.862128	0.677412	0.627119	1.75373
Capana00g000790	6	7.11142	7.69858	4.64233	5.7533	5.1043	5.01473	15.7566	13.5941	13.3669	12.5441	11.9374	10.1976	5.32148	7.65509	6.12378	9.95894	4.83011	6.73905	17.7888	22.3836	11.963	11.8487	12.2884	9.67739
Capana00g000791	6	4.45258	5.06113	3.6305	1.86981	3.95893	2.93056	13.7736	12.6186	14.1998	13.9894	11.8601	8.34594	3.73123	5.38892	3.38665	6.98489	3.62366	3.79267	18.0572	17.0306	10.5026	9.8748	9.72672	6.61972
Capana00g000794	1	0	0	0	0.0295964	0	0	0	0.192051	0	0	0.032434	0	0	0	0	0.0319018	0	0.0323772	0	0.0309352	0	0.0343236	0.0282462	0
Capana00g000799	15	14.487	11.0505	6.22045	7.5495	10.3349	14.0907	159.572	153.554	168.405	97.5125	68.5321	73.2784	11.7716	12.7028	8.46856	8.42277	6.39005	4.70056	346.403	215.037	208.976	156.26	92.9794	100.28
Capana00g000800	13	0.0820268	0	0	0	0	0	0.0913502	0	0.134932	0	0.0426556	0.087136	0	0	0	0	0.0418815	0	0.0799341	0.0406844	0.0810869	0.0389156	0.0430665	0.0433815
Capana00g000801	9	0.455917	0.42223	0.327569	0.781745	0.462279	0.351939	0.278177	0.432637	0.158387	0.3585	0.291839	1.23901	0.650666	0.765309	0.775727	0.664609	0.773973	0.394674	0.623323	0.896969	1.72737	0.874996	1.42545	1.74467
Capana00g000802	13	0.732394	0.193945	0.19253	0.128223	0.311083	0.186172	0.3498	0.873247	1.03473	0.475702	0.325199	0.341147	0.131751	0.0633131	0.75655	0.0672107	0.47602	0.482551	0.279924	0.609549	0.436623	0.413932	0.64846	0.315477
Capana00g000803	9	0.604294	0.911374	0.83844	4.31945	1.01448	0.66568	0.649626	1.32728	1.05984	0.737271	1.28895	1.17217	1.04701	0.984957	1.51128	1.34618	1.27926	1.05544	0.73999	1.3147	1.19883	1.30549	2.90278	2.26143
Capana00g000807	10	24.2016	29.2146	18.9729	13.84	18.3248	18.0094	48.6945	38.8043	38.6573	36.5547	37.3185	43.8982	21.6476	25.2016	22.7004	25.2135	29.2513	45.6599	38.983	43.3454	46.9898	47.8233	30.8918	51.5563
Capana00g000808	6	0	0	0	0	0	0	1.35662	1.02056	1.89789	1.05024	0.643403	1.06765	0	0.0207655	0.0434882	0.0221302	0	0	1.12275	0.732784	1.27286	1.15671	0.480975	0.487102
Capana00g000810	4	0	0	0	0	0	0	0.0652279	0.0655268	0	0.0342763	0	0	0	0	0	0	0	0	0.0282722	0	0	0	0.0335188	0
Capana00g000811	8	0	0	0	0.054024	0	0.0519026	0	0	0	0	0	0	0	0	0	0	0	0	0	0	0	0	0	0
Capana00g000813	13	0.0323338	0	0.0632762	0.0165478	0.18624	0.0158153	0.0715349	0.10344	0.657943	0.463564	0.208885	0.136582	0.0324768	0.0324691	0.225869	0.0514269	0.152325	0.120382	0.171692	0.115631	0.129917	0.127098	0.0519949	0.298492
Capana00g000815	7	40.0718	39.4273	46.9324	75.4226	79.5419	49.7635	67.6582	73.2583	81.5245	72.6901	76.171	69.397	34.8981	43.4764	43.5998	45.8299	40.449	37.0715	62.6033	75.538	93.241	76.6155	62.2127	50.0804
Capana00g000816	6	18.5635	15.5346	19.8784	21.322	21.428	19.1193	37.2156	35.4981	44.0645	38.7176	37.2412	39.752	18.0674	20.4568	17.671	22.9092	22.1012	23.6079	35.6087	35.9933	39.0381	44.1613	27.9531	30.71
Capana00g000817	11	17.3562	6.26794	12.8806	23.6442	20.8354	11.6677	25.107	16.676	38.8825	48.0996	36.7811	30.9302	13.8381	10.5769	18.6413	22.4702	26.7427	57.8544	26.6835	15.7031	38.1775	56.3491	81.891	103.072
Capana00g000819	1	0	0	0	0	0	0	0	0.0840222	0	0	0	0	0	0	0	0	0	0	0	0	0	0	0	0
Capana00g000820	4	25.7026	32.2039	26.7929	22.3206	27.4018	24.2861	43.4722	40.3128	37.8475	34.4052	39.8171	39.5925	23.9147	26.9727	19.8563	25.0252	23.615	26.2598	30.4153	34.5931	31.1198	32.3009	17.7066	24.7588
Capana00g000822	1	0	0	0	0	0.0793885	0	0	0.0426231	0	0.0467556	0.0957501	0.0221598	0.0103865	0.0310724	0.0109569	0	0.0109156	0.0331279	0.0187011	0.0654454	0.0106281	0.0800492	0	0
Capana00g000826	5	6.37224	18.9094	7.70977	3.13956	3.05091	1.98378	6.09895	5.64198	4.5457	3.69401	4.86269	6.90556	4.00765	4.85663	4.39445	4.27543	4.29625	3.52891	4.18943	4.10451	5.66385	5.57164	6.43069	4.12727
Capana00g000829	2	27.6952	26.919	21.8904	37.3411	30.9612	18.8019	13.4463	18.6794	24.2194	16.5615	20.0415	22.0208	44.4867	29.2404	67.3929	63.0284	55.513	32.4679	15.2292	29.4492	29.0894	35.1023	63.316	37.3936
Capana00g000831	3	0	0	0	0	0	0	0	0	0	0	0	0	0	0	0	0	0	0.0484542	0	0	0	0	0	0
Capana00g000832	1	0	0	0	0	0	0	0	0	0	0	0	0	0	0	0	0	0.0388228	0	0	0	0	0.0418439	0	0
Capana00g000833	4	0	0.0417837	0	0	0	0.0785974	0.215825	0.125302	0	0.134859	0	0.084433	0	0	0.043173	0.0419557	0.128054	0	0	0.0432192	0	0.0778313	0.0834285	0.0867629
Capana00g000834	9	0.180889	0.245252	0.350803	0.410884	0.341939	0.280874	0.253956	0.121496	0.393838	0.186072	0.241637	0.186139	0.421201	0.528363	0.499296	0.310739	0.370902	0.375204	0.122259	0.43762	0.684096	0.546762	1.02806	0.960579
Capana00g000837	2	0	0.0778689	0.0257374	0.0254858	0.0505192	0.050363	0	0	0	0	0	0	0.10759	0.236925	0.279632	0.167174	0.222191	0.281356	0.0856597	0	0	0	0.0264275	0
Capana00g000839	4	366.124	540.877	356.317	393.178	720.964	331.229	600.952	590.083	559.23	586.135	607.169	556.909	160.908	273.328	408.971	484.681	395.672	251.492	238.061	427.396	515.599	464.789	513.648	323.768
Capana00g000842	5	12.6577	6.40773	5.73004	4.99655	5.14333	9.16003	7.7773	8.6726	5.66559	7.03415	6.98521	6.6703	12.3411	11.9041	10.7498	7.93126	4.6022	4.01223	12.0256	10.2404	9.07783	4.75308	4.95381	2.40869
Capana00g000843	10	50.4616	63.619	51.1021	48.9708	54.0481	53.0374	77.8598	77.2642	78.1262	79.7334	78.148	80.8318	47.5288	59.8058	48.7366	40.9365	41.3716	42.5919	61.0106	80.5707	100.263	92.8	83.0271	92.3927
Capana00g000844	7	17.9984	17.1029	18.1898	22.858	24.1142	19.3163	35.217	29.0864	32.5644	32.503	33.6215	31.1855	14.7127	15.9764	16.2257	18.0159	17.4577	19.5126	27.1776	27.217	29.5066	32.5662	30.3065	24.031
Capana00g000845	15	3.86626	4.16468	3.64803	3.00234	2.16412	1.99394	8.53014	9.29964	6.69528	8.13344	6.8294	5.67668	3.63191	3.80407	3.51978	3.98799	2.35578	4.82268	12.4971	10.9092	4.73872	3.57893	3.14957	5.55629
Capana00g000846	2	0.0370496	0	0.106325	0.0364588	0	0	0	0	0	0	0	0.0397553	0	0	0	0	0.189755	0.0390563	0.0393192	0	0	0.0407006	0.0388305	0.0331115
Capana00g000847	10	17.4356	21.0672	16.7822	10.5233	13.5623	16.1106	29.6267	32.9	26.9806	26.376	30.3623	28.2185	13.1266	15.432	11.7162	15.6672	17.0972	22.4064	27.3998	28.7165	34.38	34.8453	17.0627	31.3835
Capana00g000848	6	17.7819	7.71883	10.0974	7.6234	15.3142	10.2724	21.7416	18.2031	18.8536	16.9419	16.5659	21.0905	11.3328	8.71825	12.0238	11.8491	11.8419	10.1613	17.3931	19.4163	16.6702	21.9634	13.4258	15.0406
Capana00g000850	2	7.98086	9.2267	6.56679	6.25015	3.12246	6.88196	4.81565	4.60215	8.01178	6.7569	5.984	3.67294	7.49361	8.46052	8.84294	17.3809	7.54606	11.6139	5.42561	5.09129	6.14672	5.76529	4.57419	3.09541
Capana00g000851	6	7.61961	15.5715	9.9844	5.92406	8.00021	6.32245	33.3661	26.4654	25.156	25.3229	27.8072	22.1644	5.17873	8.72985	6.44071	8.14809	8.83163	12.1354	19.4518	16.6523	15.3951	21.2076	8.10543	15.729
Capana00g000852	14	0.171223	0.0540577	0.162431	0.602947	0.587901	0.53025	0.304592	0.343077	1.103	3.77201	0.819089	0.404707	0.389256	0	0.289391	0.117044	0.116079	0.408908	0.391644	0.293904	0.250799	5.21679	0.333228	2.1044
Capana00g000853	6	0.0127652	0	0	0	0	0	2.36453	1.56848	1.57281	1.89121	1.84837	1.42473	0	0.0371936	0	0.0127961	0	0.0520802	1.09147	1.56404	1.06839	1.05357	0.652125	0.41193
Capana00g000854	4	5.68695	2.41901	2.15459	4.25636	4.60927	4.95343	8.81364	5.12717	8.619	7.255	7.76817	4.6654	2.27119	2.65347	2.06984	2.85899	1.63337	2.42754	5.66453	8.01439	2.85536	3.47843	5.60152	2.74983
Capana00g000857	5	1.40502	1.00736	0.150558	0.151415	0.583024	1.14977	0.240256	0.397346	0.542685	0.489016	0.548825	0.233041	0.651693	0.600843	0.55797	0.40106	0.119372	0.278469	0.864055	0.313113	0.0371	0.192025	0.198213	0.0342339
Capana00g000858	5	1.33627	2.41686	0.12004	0.422784	0.939864	2.20286	1.55514	0.576658	1.73945	0.202502	0.892463	0.503593	0.926241	0.896921	0.637248	1.1483	0.186769	0	1.2771	0.93349	0.768925	0.316998	0.289676	0.109179
Capana00g000859	5	0.173698	0.245594	0.219972	0.0665441	0.0670381	0.126476	0.165011	0.106385	0.0805797	0.134243	0.198179	0.129465	0.193375	0.180758	0.16741	0.153033	0.126799	0.0741652	0.132822	0.161475	0.141446	0.13608	0.0507267	0.0723501
Capana00g000860	10	0.13011	0.021237	0.259566	0.26052	0.292352	0.0624348	1.06155	0.653125	0.623349	0.544525	0.963436	0.693197	0.353078	0.238005	0.205118	0.825747	0.432186	0.57345	0.953749	0.993834	0.691366	0.825646	0.441832	1.09437
Capana00g000861	2	30.136	33.3897	58.9757	55.2267	34.3083	26.7475	12.8946	15.2745	31.7711	23.738	28.6543	16.8522	43.3731	36.134	29.3759	32.4555	38.2867	52.2499	13.7689	17.9295	45.8171	45.2213	23.7016	64.3165
Capana00g000864	1	0	0	0	0	0	0	0	0	0	0	0	0	0	0	0	0.0820382	0	0	0	0.122662	0	0	0	0
Capana00g000865	12	5.34665	3.51885	2.69966	2.59432	2.88306	3.35042	2.35388	2.50807	1.90306	0.881327	1.86204	2.64237	6.11207	5.12561	3.20269	4.11212	2.60592	3.29388	1.80573	4.04141	3.63373	2.77012	2.21779	3.08179
Capana00g000866	1	9.73384	9.50371	7.6937	6.77991	6.38053	8.41841	10.4904	9.96202	12.2988	10.0695	11.0269	9.67861	9.98838	10.3146	9.81033	11.3848	10.1882	8.91892	11.9818	12.4587	12.0033	12.0553	7.95597	8.55308
Capana00g000867	12	17.6382	16.2358	16.3293	15.1183	16.9517	12.1841	0.0516361	0.102044	0.513843	0	0	0.0500157	12.6786	12.4889	19.2594	17.8236	16.3919	20.1164	0.147962	0.345646	0.0959527	0.157357	0	0.050408
Capana00g000868	7	0.275838	1.9605	0.656465	1.23263	0.430007	1.71176	1.54327	1.18779	1.69598	0.847786	5.53184	1.38498	0.457505	0.491006	0.261836	0.885434	0.570886	0.921904	0.861367	1.37595	1.05826	1.59747	0.523036	1.01125
Capana00g000869	10	0.349694	0.301205	0.0942266	0.526626	0.665978	0.11791	0.730457	0.502939	0.964797	0.634773	0.464176	0.363394	0.337492	0.232169	0.347656	0.58158	0.272615	0.320014	1.04485	1.01788	0.750392	0.773574	0.973257	0.752987
Capana00g000870	10	6.5251	6.76412	7.19779	6.79402	7.3838	6.51142	14.7978	14.3021	14.3022	12.9535	16.327	14.6841	7.89937	7.27518	7.72492	8.34156	9.52856	12.1139	17.8571	20.2013	19.2197	20.6644	12.2889	14.7009
Capana00g000871	10	139.401	91.2308	129.804	155.371	166.138	175.962	201.508	213.556	228.961	202.111	219.219	234.545	133.173	129.246	141.048	130.331	155.957	152.563	194.646	231.51	240.045	207.381	222.42	221.299
Capana00g000873	10	17.1434	29.672	15.6935	9.34413	20.3164	27.7814	71.8266	96.8072	126.651	139.759	65.1703	65.0429	11.5431	15.7383	21.3242	21.8844	18.4688	100.879	64.6162	81.1176	85.0458	66.8247	52.3932	78.0692
Capana00g000874	10	19.0679	45.4131	5.51322	5.80511	21.206	6.55321	133.828	134.971	89.046	69.3457	57.6624	67.8859	5.71682	12.6536	14.4892	5.53975	5.96102	15.3528	177.72	201.999	114.44	105.585	170.977	162.461
Capana00g000875	12	36.0129	39.1109	36.1748	30.5224	37.4306	33.4363	7.08482	6.17266	5.93509	6.30268	6.98824	6.93971	32.5982	31.2936	26.0181	42.3524	36.4009	50.1404	5.31736	6.00352	4.76815	5.51298	3.65671	5.49409
Capana00g000879	15	1.40346	2.09559	0.294251	0.372272	0.17694	0.418767	2.41349	2.25938	1.56493	0.411232	0.504669	0.75474	0.0753132	0.738643	0.667026	0.277237	0.231789	0.86174	1.78328	1.33728	0.547164	0.26651	1.20037	1.4759
Capana00g000880	12	9.71064	10.9864	13.4511	13.1185	23.2666	11.1303	5.9181	3.83149	4.48397	2.15932	3.73371	3.89461	11.7941	11.5734	12.6514	9.74111	8.44494	5.52494	2.6544	3.32895	2.82961	2.48335	2.16821	1.12705
Capana00g000881	7	16.1715	17.5284	16.4018	16.5585	20.9252	17.9493	35.396	30.8741	32.8792	31.4043	35.4421	29.4022	14.4495	14.6675	15.3419	16.6774	18.728	23.0772	21.8931	24.1321	24.5834	25.7109	16.1695	17.1694
Capana00g000884	9	1.11882	2.68591	1.6726	5.26739	2.96295	2.27303	1.11439	3.24734	1.98887	3.48688	5.05103	3.56083	4.63329	5.64158	5.59804	5.66186	6.87654	5.46333	4.63971	10.9538	7.73226	9.18827	15.9835	13.4829
Capana00g000886	9	0	0.184632	0.284122	0.0575169	0	0.0552584	0.0632097	0.115773	0.0639079	0.118617	0.22808	0	0.176457	0.168653	0.0614099	0.1213	0.36131	0.121135	0.067427	0.0606703	0.0587297	0.119071	0.642342	0.281623
Capana00g000890	13	0	0	0	0	0	0	0	0	0.179354	0	0	0	0	0.0532669	0	0	0.0575407	0.114445	0	0	0	0	0.114613	0.0584276
Capana00g000891	9	0.0401723	0	0	0	0	0.0785974	0.041904	0.042096	0.0449292	0.0894495	0	0.0440922	0.0837046	0.0400309	0.0421604	0	0.126692	0.086634	0.0474032	0.42599	0.237265	0.329308	0.461895	0.342505
Capana00g000894	12	3.77838	3.36808	2.42041	2.58528	2.20648	2.25356	0.157455	0.114058	0.181471	0.268092	0.234107	0.029282	2.07739	2.64796	2.44408	2.94229	1.37277	1.3082	0.0587214	0.0427195	0.0787198	0.186804	0.0414285	0.0394376
Capana00g000897	3	0.813742	1.49277	0.773157	0.537392	0.715404	0.448787	2.34432	1.33844	0.573344	2.38231	1.77096	0.760661	0.410511	0.733777	0.667547	1.39625	1.18821	3.62648	1.61784	1.90977	1.6594	1.83478	0.5576	2.01098
Capana00g000898	4	13.4945	13.9003	11.885	8.11588	7.40488	8.00668	19.2439	19.5009	13.9548	14.7153	14.5939	15.5777	13.7005	10.9555	11.498	10.9491	7.99781	7.21094	16.0967	14.0478	10.9857	7.70256	7.38912	4.5787
Capana00g000900	10	160.528	160.087	194.504	219.185	204.555	196.527	292.201	306.306	303.556	271.922	296.004	354.698	192.24	221.432	231.954	193.527	226.755	207.007	307.804	387.723	432.49	380.464	292.688	344.968
Capana00g000901	6	3.01062	4.50599	4.50679	3.27961	3.19625	5.42756	11.6485	21.6098	9.69709	9.13302	14.4775	9.43456	2.81942	3.66524	5.36416	2.94911	3.22728	2.51017	8.95902	12.995	5.8141	5.93318	3.99852	7.69877
Capana00g000902	10	0	0.0207532	0	0	0.075951	0.131516	2.26306	1.54734	3.86915	3.19323	2.701	3.68227	0.0193539	0	0	0.0612937	0.102502	0.287361	1.05593	1.79219	3.40209	3.62106	2.71018	3.22641
Capana00g000909	14	0.145165	0.173624	0.0548184	0	0.0268769	0.136799	9.12085	5.54934	5.45848	15.679	6.33281	5.19743	0.0873245	0.443746	0.117409	0.178705	0.384233	1.10159	10.913	5.79365	3.69962	3.00876	4.74167	14.6921
Capana00g000910	6	0.376045	0.911848	0.0830148	0.0557258	0.137118	0.107643	16.6125	11.2907	6.68339	20.1145	13.6196	9.11742	0.260118	0.555578	0.179215	0.266334	0.44335	1.25501	17.6925	11.209	5.25687	5.79859	5.25262	22.4582
Capana00g000912	5	0	0	0	0	0	0	0	0	0	0	0	0	0.0139648	0	0	0	0	0	0	0	0	0	0	0
Capana00g000913	6	0.0548095	0.447448	0.157224	0.161538	0.454637	0.603336	3.4996	1.40257	0.995353	2.07044	1.23245	1.55993	0.217426	0.36776	0.501932	0.498112	1.27844	0.448728	1.24921	1.72459	1.75206	1.56732	0.573861	1.70911
Capana00g000914	12	0	0.12326	0.721813	0.301252	0.642341	0.827263	0	0.444331	0	0	0	0	0.312416	0.307672	0	0.835658	0.194317	0.519497	0.0717572	0	0	0.0583851	0	0
Capana00g000916	6	16.776	20.1549	17.8755	11.8479	11.751	17.8864	28.9159	30.7308	28.6696	31.1485	29.9631	22.1189	13.1999	15.9796	13.3216	13.3485	16.739	17.4569	27.2414	24.5867	28.1731	30.6896	19.7766	25.8046
Capana00g000917	4	17.8838	19.675	21.6808	18.6378	28.3713	17.8536	32.7914	26.0335	28.6536	31.3716	27.9151	27.5214	14.5481	15.7523	13.56	15.9823	13.6706	16.8596	24.1242	22.7854	20.7397	21.1853	12.7867	16.4523
Capana00g000918	8	50.7298	58.7119	40.0026	29.3612	101.586	71.0607	33.0402	29.145	47.0977	39.5294	50.604	46.687	36.7864	36.8412	28.0965	18.7632	18.1106	18.3868	22.93	20.4021	26.7024	33.3306	24.4133	18.4088
Capana00g000919	10	6.31321	7.50925	7.76637	5.7112	6.01103	5.25223	9.99255	8.2981	10.6794	8.57739	9.39663	10.5997	6.04692	7.07055	6.0997	5.56982	7.57273	6.10203	9.24823	10.1848	12.2808	12.7291	8.20722	10.567
Capana00g000920	1	4.0978	3.58875	3.36731	2.78153	3.59979	4.1628	3.72026	3.87361	4.48757	3.48252	4.49422	4.22135	4.39029	4.04981	3.12287	4.14298	4.15939	4.77943	3.9324	4.33948	4.89685	5.50617	3.23446	3.33781
Capana00g000922	2	11.6068	6.96803	6.46405	9.94621	10.0767	8.93067	9.78693	5.83002	13.533	7.49553	7.15504	9.30978	12.9208	11.7612	11.2442	13.0895	13.7723	16.0047	9.22776	11.8833	11.966	11.5042	8.50215	8.64603
Capana00g000923	4	8.12308	7.33428	5.29445	6.58619	10.3973	10.8284	12.366	13.885	11.2554	11.5079	15.0992	13.2141	9.21194	9.52044	7.09839	3.7569	3.71358	1.76037	11.4939	11.1968	10.9247	8.42889	7.1194	4.27697
Capana00g000924	8	21.6112	20.2874	20.986	25.0883	29.7273	27.8204	23.9822	20.1739	23.6418	24.1899	23.3977	24.0438	21.5121	21.351	19.7506	30.0174	24.7534	28.9378	16.4858	15.4989	14.9325	16.9181	13.2689	14.8419
Capana00g000926	12	53.1641	70.4581	76.982	82.6294	64.0976	69.9145	6.29755	4.04076	2.29593	3.35968	2.56528	5.87312	88.8849	78.816	55.9647	83.4798	67.1524	55.3608	7.40612	5.23547	3.79111	3.52477	2.1205	1.69777
Capana00g000927	12	2.63413	5.23488	3.91754	4.68876	2.43342	4.33737	0.34009	0.265876	0.0682301	0.0666659	0.430421	0.32579	2.7538	4.06902	3.03116	5.16946	4.25406	2.47505	1.4907	0.38401	0.245493	0.742505	0.182524	0.122059
Capana00g000929	7	34.9156	36.9788	37.5307	29.5837	41.7976	30.6336	106.228	87.4928	95.2515	90.954	93.8919	83.7464	21.8953	28.2801	25.9053	43.6546	33.4287	45.5487	62.6041	62.2612	52.5388	71.7552	37.6569	58.6539
Capana00g000930	1	0	0	0	0	0	0	0	0	0	0	0	0	0	0	0	0	0	0	0	0.255731	0.0648823	0	0	0.0681709
Capana00g000931	6	2.56825	2.49988	2.13979	0.268356	0.699992	2.89424	6.11059	3.87672	4.61651	4.86354	7.21327	4.04377	1.31094	0.825167	0.820278	1.31524	0.814142	1.32839	4.27433	4.93014	4.39172	4.89026	1.86536	2.45075
Capana00g000934	9	5.67675	3.1573	0.88132	2.66008	2.46216	3.21057	3.7974	7.94862	6.08605	8.26625	4.39417	3.90474	0.976523	2.3999	2.88648	4.6139	1.91834	2.22934	3.80123	5.63928	3.67243	4.89591	8.93125	3.25043
Capana00g000937	10	71.8219	81.1468	67.3607	74.169	72.6032	63.552	118.694	129.11	121.771	117.54	114.598	111.307	78.4525	87.7331	87.6493	86.0936	81.2274	73.6341	109.104	149.895	148.529	158.64	116.822	131.178
Capana00g000938	14	4.54914	2.767	7.20795	11.7738	7.86296	2.17772	5.04232	3.23817	8.3368	9.61383	8.21366	6.43486	3.21699	3.35724	3.60197	3.97239	5.49814	3.54762	4.12367	5.16156	8.21638	9.65119	7.58592	6.08644
Capana00g000940	5	0.0341672	0.500051	0.100611	0	0	0.194935	0	0	0	0	0.0725585	0.0732189	0	0.0345734	0.0724056	0	0	0	0	0	0	0.0383929	0.0366287	0
Capana00g000942	6	4.56972	4.54656	3.84378	3.48476	4.33052	2.30936	13.3028	11.9394	11.0188	9.17674	8.76541	9.9873	3.64977	3.55854	4.30697	3.80374	3.73374	2.57036	10.2495	12.5181	8.27687	7.51354	4.53089	4.2576
Capana00g000943	8	81.6884	58.0649	72.507	88.2394	126.233	99.246	78.8706	67.7601	77.426	65.5879	86.4481	109.424	69.1889	67.5732	77.5377	59.7572	75.7322	85.9877	61.896	65.588	74.2771	64.3107	53.7837	59.2579
Capana00g000944	13	0.0622161	0.121039	0.353946	0.120216	0	0.229345	0.196242	0.182098	0.331284	0.130929	0.36344	0.184574	0.311001	0.119176	0.0626709	0.0643969	0.126536	0.126754	0.118821	0.0642447	0.116054	0.134202	0.35043	0.238935
Capana00g000945	2	0.0376671	0.114302	0	0.0733723	0.0353389	0	0	0.038588	0.0411851	0	0.0401664	0	0.0383257	0.146416	0.038647	0.0774276	0.11767	0	0	0.0763927	0.0337185	0	0.0340524	0.0336634
Capana00g000946	9	0	0	0	0	0	0.0444129	0	0	0	0.0513191	0.041087	0	0	0	0	0	0	0	0	0.0482038	0.0415707	0.0510152	1.63849	0
Capana00g000949	3	0.323217	0.0829096	0.119116	0.196814	0.115815	0.0785974	0.220833	0.498408	0.35279	0.912037	0.477555	0.643675	0.0837046	0.199249	0.299579	0	0.51148	2.65032	0.756741	0.490748	0.514296	0.613476	0.768054	1.0206
Capana00g000951	9	22.3416	24.9459	24.6199	69.2072	95.7833	31.2502	33.9562	41.4559	45.1127	65.3474	86.8463	36.3431	23.5364	25.3858	22.0512	33.9164	34.3393	49.7632	43.5769	39.8783	50.5499	57.352	96.9578	68.7239
Capana00g000952	7	0.583372	0.538676	0.768959	0.354683	0.622405	0.381985	0.707187	0.861922	0.928996	0.844778	0.873028	0.814659	0.124836	0.203704	0.31779	0.332197	0.735589	0.771109	0.360764	0.343634	0.455226	0.685551	0.613681	0.605185
Capana00g000953	15	1.12515	1.1998	1.26578	0.464793	0.713468	0.16642	2.69453	1.06682	1.25418	1.10086	1.2381	1.20243	0.515812	0.994057	0.973754	0.714135	1.17518	0.758262	2.66612	2.66787	1.77902	1.61319	1.394	1.53295
Capana00g000954	4	0	0	0	0	0	0	0	0	0	0	0	0.0655425	0	0	0	0	0	0	0	0	0	0	0	0
Capana00g000955	11	51.4213	46.9913	34.8658	23.6299	15.2685	42.503	65.3374	57.4408	61.7026	48.6839	18.0682	33.3683	46.6644	58.4959	45.2636	62.6227	48.7161	61.3984	79.3064	72.9428	75.4099	88.8106	49.4179	113.353
Capana00g000956	11	0	0	0	0	0.0290457	0	0.761309	1.86296	0.370907	1.50762	0.532103	0.489614	0	0	0	0.0326395	0	0	0.197067	1.05758	1.68105	0.867476	1.54093	3.30027
Capana00g000958	15	6.52765	3.82541	2.68865	6.43682	5.66563	3.70648	10.574	10.6542	4.8322	7.0586	6.46804	4.9055	5.37046	9.55888	4.50424	4.70799	4.88176	17.4518	16.0333	20.7544	17.7658	10.6663	10.6763	11.9761
Capana00g000959	7	14.1329	5.0268	8.75765	14.076	18.5354	8.86934	27.2691	31.8737	28.2605	35.6219	46.3293	23.5537	12.7219	5.34804	9.67115	5.83395	4.56986	7.64852	22.461	20.3471	8.32206	7.46055	35.0727	6.42873
Capana00g000960	4	8.90068	8.45871	9.36309	9.52036	11.2416	11.2169	15.2638	15.7634	15.9503	14.3517	15.2753	14.4889	7.32423	8.57852	6.23299	10.5866	8.4271	9.45656	11.9176	14.7743	9.55137	11.025	6.14447	9.63613
Capana00g000961	6	11.9614	10.0041	13.4271	11.3752	9.93523	10.8113	23.0251	24.0785	28.8394	22.4964	21.9876	23.887	10.3722	14.6907	12.4834	15.8181	16.738	15.5664	27.5089	29.1577	26.3976	28.4735	14.329	16.7856
Capana00g000964	9	0	0	0	0	0	0	0.0456751	0	0	0	0	0	0	0	0	0	0	0	0	0	0	0.0451407	0.080724	0.0439092
Capana00g000965	11	0.074365	0.150927	0.145453	0.108606	0.0712007	0.0345137	0.0402875	0.233917	0.0771887	0.0798525	0.039725	0.151593	0	0	0.269944	0.305301	0.267496	0.272993	0.10884	0.193345	0.356663	0.0705613	0.25323	0.46783
Capana00g000967	2	0.242484	0.370523	0.486506	9.53711	0.535328	0.230337	0.108189	0.355486	0.322859	0.426328	0.288259	0.436387	2.52567	4.8924	1.23265	4.50419	2.09681	0.507038	1.20651	1.04682	0.552814	0.486419	0.938173	0.939676
Capana00g000968	14	0	0	0.0398424	0.0205594	0	0.0194242	0.020952	0	0.0225366	0.0590272	0.0181779	0	0.0209473	0.020325	0.0210802	0.0212553	0.0216214	0	0	0.0406844	0.0206444	0.0192848	0.0573291	0.0183618
Capana00g000971	1	0	0	0	0	0	0.0376994	0	0	0	0	0.25622	0	0	0	0.0816668	0	0	0.124662	0	0.163669	1.02982	0.297991	0.178181	0
Capana00g000972	2	0.520329	1.28643	0.767025	3.4598	1.8063	1.19417	0.985095	1.09844	0.562399	0.76933	0.915521	1.28601	2.23122	2.10486	2.90708	2.78934	3.52795	3.12833	0.725287	2.41697	2.41729	1.47026	4.26101	2.7662
Capana00g000973	9	0.186682	0.477349	0.451368	0.914606	0.440686	0.394829	0.299046	0.571462	1.00724	0.75849	0.577626	0.542182	0.710812	0.592107	4.88145	0.920858	2.18109	2.33678	0.305927	1.31183	1.18238	0.866567	14.4257	10.597
Capana00g000974	14	0	0	0	0	0	0	0	0	0	0.0932009	0	0	0	0	0	0	0	0	0	0	0	0	0	0
Capana00g000975	2	0	0.0417837	0	0	0	0	0.0863423	0	0.222287	0	0	0	0	0	0.0851314	0.0433216	0.25527	0.173268	0	0.16921	0.0412887	0.0451407	0	0
Capana00g000976	1	0	0	0.0456747	0.0469857	0	0	0.100327	0	0.0522064	0.0527647	0	0.0480931	0.0486804	0.0459243	0.0989203	0	0	0.0496046	0.105753	0.0945483	0	0.226094	0.0932071	0.0930799
Capana00g000977	10	1.95252	1.31511	2.50286	2.89148	5.67073	4.23155	9.96864	10.418	9.33908	10.6609	11.3543	9.66588	2.04965	3.2479	2.63592	5.25524	4.16516	6.55115	9.64913	11.3409	10.0252	8.95192	11.3358	11.0959
Capana00g000978	3	22.3716	21.9483	23.8885	21.06	23.0811	28.6563	22.8606	22.613	24.0663	22.6166	21.6259	23.4098	27.72	24.853	23.9446	29.3808	28.8233	39.3157	22.74	23.6154	26.7163	22.131	18.7772	26.9971
Capana00g000979	6	11.5014	10.4615	11.1722	11.5551	11.5061	11.3195	30.2902	27.7742	27.0699	26.4065	28.9351	27.4779	8.83611	10.6894	9.85141	8.88689	10.1025	5.6871	28.6469	31.8161	27.7759	25.2244	14.9434	11.5042
Capana00g000980	5	26.4543	30.218	30.7396	21.8717	17.1028	22.3995	28.7503	31.7783	25.5173	29.7347	30.8639	25.0568	29.9271	31.2115	18.2835	22.8111	19.0529	20.6145	35.8889	35.1317	20.2703	17.2505	13.0736	15.9697
Capana00g000982	7	0	0	0	0	0	0	0	0	0	0	0.164942	0	0	0.0510056	0	0	0	0	0	0	0	0	0	0
Capana00g000984	7	18.7477	17.7327	20.9778	20.6484	25.3957	16.7197	34.1931	32.087	29.8028	33.4698	42.3778	38.3372	17.6156	18.846	14.3502	16.682	18.4319	34.0023	29.6711	26.7323	20.6553	19.6405	15.2485	20.0131
Capana00g000985	11	30.6933	25.3123	27.3262	51.8128	40.9071	11.5633	39.3177	34.6019	47.4783	63.1974	48.9977	27.7813	26.5537	29.8837	36.0064	45.1681	64.4984	72.8303	37.8269	37.4669	43.6911	62.3207	44.8913	91.1635
Capana00g000986	12	0.70998	0.930252	0.861167	1.40096	0.498906	1.02855	0	0	0	0.235928	0	0	1.11658	0.645036	0.735119	0.733006	0.817814	0.459408	0.093447	0	0	0.0833907	0	0
Capana00g000987	10	0.0542407	0	0	0.160127	0.050888	0	2.52893	5.98572	9.43561	9.23385	3.98803	3.73844	0	0.211363	0	0.0553816	0	0.0563508	4.9049	3.44217	5.79026	6.24911	10.057	10.4131
Capana00g000988	6	4.74889	8.47814	5.54273	1.23071	1.67926	1.85518	14.6444	10.7351	10.7105	8.90452	8.03134	11.5997	3.73306	3.42295	2.87802	2.56918	3.40726	2.54714	12.8224	10.7216	10.1653	11.8638	6.00307	6.13353
Capana00g000989	4	10.3027	13.5978	9.62941	4.99625	5.49576	6.81781	17.7798	12.7893	13.5915	10.8031	10.4301	15.239	9.39335	8.87038	10.0004	8.83022	8.22629	7.05611	15.0116	13.3988	11.0107	11.7405	5.95479	5.78875
Capana00g000991	10	1.06017	0.0921266	0.045818	0.900659	0.4516	0.492689	1.76446	2.55612	2.55204	1.91642	2.70816	2.11278	0.675452	0.74881	0.54806	1.48704	1.17478	1.24385	5.08294	3.6656	4.66963	4.96135	3.56426	2.22887
Capana00g000992	15	0.0500434	0.0874279	0.0822476	0.0489597	0.0576178	0.0919672	0.476309	0.286215	0.31882	0.121343	0.221334	0.257939	0.0371069	0.0359304	0.0636172	0.0129494	0.0625947	0.0517921	0.575597	0.214396	0.236528	0.0886629	0.103475	0.0518691
Capana00g000993	9	8.46561	10.4343	7.96662	11.7724	15.6953	9.69823	17.0475	18.6429	22.2375	19.8457	19.7652	12.8039	9.39874	12.0614	15.3184	17.2388	15.0175	20.0456	23.4164	25.1812	17.3151	23.4858	43.5624	25.0093
Capana00g000995	10	1.2902	1.30794	1.45083	0.712641	1.74938	0.757521	4.51762	3.64739	2.88664	5.24365	5.05785	4.5976	1.13829	1.16064	1.97132	0.750511	1.35209	2.0763	5.73176	4.44127	7.45614	5.91854	3.16043	6.35201
Capana00g000996	11	8.75873	13.3167	13.4719	11.7371	12.2761	9.21686	22.4912	20.6821	20.2009	20.5126	20.2701	23.6515	8.17783	9.99351	10.4144	14.4144	18.3336	28.6073	16.128	18.061	18.9275	22.6499	15.4233	26.5827
Capana00g000999	9	2.17357	5.75546	3.26976	9.10349	4.25416	4.60502	3.76548	2.24585	2.87676	3.71106	6.68612	4.98583	3.35157	4.40103	5.65878	5.6159	5.55117	2.63322	1.0265	2.09343	4.20896	2.99425	13.0177	5.8593
Capana00g001000	3	0.100816	0.568782	0.196541	0.251673	0.0956542	0.28724	0.107116	0.314373	0.385216	0.3701	1.44515	0.321499	0.155924	0.100861	0.367386	0.210584	0.319155	1.85087	0.180262	0.63639	0.244937	0.15213	0.359946	1.0284
Capana00g001001	11	0.0374488	0	0	0	0	0	0	0.0409329	0	0	0	0	0	0	0	0	0.0390421	0	0	0.0402891	0.0371	0	0.0401468	0.0808807
Capana00g001002	12	0.10725	0.213042	0.204024	0.487878	0.132567	0.30029	0.152705	0.146975	0.187098	0.149712	0.0366572	0.112774	0.250404	0.308931	0.184639	0.148221	0.294685	0.183785	0.0312172	0	0.207743	0.0334431	0.244689	0.132413
Capana00g001003	8	0	0	0.0397903	0	0.0795002	0.0397809	0	0	0	0	0.043179	0	0	0.0411487	0	0	0.0429258	0	0	0	0	0	0	0
Capana00g001005	11	0.0643537	0	0.0631665	0.256447	0.123686	0	0.0711877	0.0674353	0.144179	0.337726	0.136664	0.135257	0.335157	0.191745	0.818249	0.344805	0.477023	0.480193	0.250511	0.547096	0.686705	0.651105	0.658757	1.13062
Capana00g001006	11	0.305177	0.680287	0.415371	0.716578	0.634949	0.577838	0.592494	0.619889	0.390202	0.249956	0.771559	0.500232	0.866514	1.366	1.3899	0.88982	1.13789	0.893033	0.389397	1.19716	0.99212	1.2171	2.22516	4.57449
Capana00g001008	6	1.25673	1.02492	1.26422	1.32708	2.25594	1.16302	2.7568	2.67371	2.14683	1.4179	1.92073	1.89303	1.38659	1.64898	1.41238	1.88346	1.66319	2.06189	2.30685	2.66735	2.24197	2.09915	1.5248	2.2896
Capana00g001009	1	5.60836	1.47848	1.05885	0.970622	3.72115	1.50854	4.18913	3.38472	3.34578	4.2876	4.59834	5.7409	1.43946	3.06358	4.17402	4.34907	2.90339	2.87235	4.70647	7.89501	4.5776	6.34535	4.6608	4.56566
Capana00g001010	6	3.90343	6.42187	2.32296	0.933586	3.33381	1.20342	9.45969	7.40968	8.22541	8.25914	8.03953	9.08722	2.36872	4.24534	2.77423	4.49505	3.35037	4.82305	9.72304	11.3439	6.82388	7.82556	6.87018	7.61787
Capana00g001014	13	3.60023	2.53202	2.60453	3.54026	2.99447	3.40796	2.877	3.78212	5.58783	5.55496	4.20944	4.59201	3.29521	2.26325	1.79087	2.45023	2.05646	2.12367	5.21828	2.50446	3.88832	3.69565	1.77269	2.69415
Capana00g001015	5	1.98907	3.40099	3.61369	3.13687	1.40384	1.7839	6.40598	1.19516	3.11819	1.99871	1.02711	1.15918	1.43456	1.52573	1.05361	3.02163	2.23286	2.88205	1.25377	1.28575	3.41416	1.70236	1.06818	0.965741
Capana00g001016	1	0	0.401256	0.0352497	0.0706028	0.0336561	0	0	0.0343062	0.0393497	0	0	0	0	0	0	0.149381	0	0	0	0.0355181	4.86422	0.067948	0	0.0757454
Capana00g001017	6	0.812298	0.291212	0.898864	0.338092	1.36897	0.219177	2.85726	2.08006	2.24122	0.677689	1.39258	1.21442	0.175745	0.45071	1.01098	1.08352	0.531902	0.477244	1.87599	2.5218	0.907074	2.16936	1.03031	1.40626
Capana00g001018	4	71.4124	77.6118	60.1516	46.2052	76.0556	93.5287	84.5538	77.4501	84.563	100.343	83.6012	110.848	61.6511	72.1805	55.22	61.0489	60.9113	72.5071	61.2001	82.922	81.3383	79.0889	50.4492	84.4308
Capana00g001019	15	0.483481	0.113608	0.272162	0.185131	0.289546	0.195429	0.301758	0.315238	0.34633	0.417004	0.174712	0.293998	0.298572	0.164539	0.116639	0.0586609	0.312072	0.155847	0.477191	0.402853	0.161623	0.38617	0.247779	0.233057
Capana00g001020	15	0.283595	0.201748	0.123775	0.243596	0.2213	0.133722	0.122745	0.267914	0.169073	0.223854	0.185539	0.160181	0.204749	0.178421	0.0665061	0.135298	0.158848	0.121506	0.592554	0.492354	0.228838	0.325131	0.237816	0.151259
Capana00g001021	9	0	0	0.086522	0	0	0	0	0	0	0.0486531	0	0	0	0	0	0.0455472	0	0	0.0467235	0.0898967	0.12952	0.215146	0.184571	0
Capana00g001022	10	5.01148	6.76675	5.98113	4.26756	7.09984	4.63895	13.1693	16.0322	8.24675	13.5785	11.3932	5.13911	6.5341	7.65703	6.8983	15.1286	7.66258	9.40163	13.1776	20.8752	11.2358	11.5386	13.3789	16.8811
Capana00g001023	7	0.200118	1.19348	0.545955	0.394745	0.351148	0.0776561	2.33966	2.07784	3.33023	2.92242	2.50617	3.14037	0.408848	0.278193	0.126768	0.545134	1.12543	3.51465	2.18909	2.15337	1.80103	1.92007	1.4866	3.03671
Capana00g001024	4	4.92919	4.04526	2.32881	2.11187	2.1279	3.91989	5.36935	4.99168	3.25574	5.19507	3.56847	5.13428	1.31064	1.7395	1.32929	1.78292	1.70046	1.26132	2.21141	2.59588	2.20604	2.28166	2.52639	1.24812
Capana00g001025	3	0	0	0	0.0204536	0	0	0	0	0	0	0	0	0.0219702	0.0213606	0	0.0451029	0.110754	0.292598	0	0	0	0	0	0
Capana00g001026	3	0.047346	0	0.0475871	0.0484614	0.0909345	0.0463163	0	0	0	0	0	0.0519658	0.0985519	0.0479089	0	0.0501019	0.251245	0.556144	0	0	0	0	0	0
Capana00g001027	12	5.4853	4.35438	2.73171	2.14312	3.61676	3.63349	2.21826	1.70637	0.641396	0.974039	1.54157	1.88009	7.02049	5.61715	6.97355	10.4942	5.22402	5.15201	1.29695	1.53346	0.587238	0.950234	1.03512	0.487436
Capana00g001028	6	3.23693	3.27124	2.96532	2.94808	4.69032	2.53871	6.30439	5.65219	7.80341	5.32622	6.37312	6.71302	2.29228	2.85103	2.63711	2.75748	3.44687	4.66525	5.08804	6.9812	5.9201	6.80532	3.66173	4.75775
Capana00g001029	7	0.18438	0.128632	0.12004	0.708819	0.229543	0.0565901	1.63828	3.01923	4.55732	4.70547	7.23764	7.82913	0.12213	0.179436	0.318172	0.508324	0.251049	0.382613	2.51398	2.7022	3.75742	3.37287	6.91037	3.5508
Capana00g001030	7	0.308769	0.132553	0.309215	0.0648141	0.113868	0.253311	2.05416	2.8394	5.70157	2.82921	4.18656	6.91547	0.0681718	0.182937	0.110426	0.125041	0.152487	0.293585	1.40397	2.7221	2.28129	3.19466	2.70989	2.40124
Capana00g001031	7	0.109619	0.0547168	0	0.158664	0	0	0.119625	0.115002	0.0590245	0.115343	0.328423	0.278874	0.105679	0.104177	0.113072	0.0556688	0.110376	0.112628	0.161782	0.112452	0	0.050961	0.206544	0.163091
Capana00g001032	7	27.2335	27.4726	23.4538	29.9342	38.3434	22.3042	54.7787	49.6307	45.8671	44.9976	59.4516	64.2601	23.7435	25.8648	26.6561	22.0422	29.5373	27.0193	34.0239	41.8517	50.109	44.8704	42.5534	40.9885
Capana00g001033	14	0	0.0417491	0.0380477	0.039676	0.0757293	0.0749705	0.0428791	0.201192	0.171135	0.647688	0.326557	0.168157	0	0.0381359	0.123803	0	0.040412	0.0410869	0.23505	0.11967	0.264401	0.280203	0.230082	0.392896
Capana00g001034	15	0.371063	1.46616	0.531441	0.56162	0.972815	0.593943	1.79228	1.28271	0.987513	0.875472	0.913979	0.815649	0.211378	0.721882	0.556947	0.768588	0.730301	0.846158	1.31057	2.86447	0.788253	0.974647	0.895998	0.493468
Capana00g001035	12	3.74483	6.05424	5.33435	5.215	7.31687	8.38483	3.28164	3.08514	3.57623	2.66756	2.93253	2.54098	7.34791	8.30414	4.92133	6.73098	4.64005	4.98059	3.51633	4.43114	3.43705	2.64129	2.18032	1.99376
Capana00g001037	10	1.53846	1.50658	1.73263	1.03029	1.41046	1.19507	1.93136	2.70117	0.832713	2.13386	1.53829	2.54383	1.71422	1.25033	1.93551	0.899419	1.28161	1.69827	1.99071	1.81804	2.94966	3.02617	1.76674	3.16336
Capana00g001041	6	1.04084	2.72789	1.53438	0.581913	1.06138	0.782213	3.56513	3.19242	3.29038	3.25057	4.33013	4.41492	1.36023	0.845308	0.61312	1.14606	0.795594	1.59937	3.55117	2.3132	2.59565	2.35633	1.76883	1.75936
Capana00g001042	1	0.102355	0.595315	0.0744203	0.564877	0.0988865	1.5653	0.249422	0.0512584	0.253624	0.139173	0.24073	0.379962	0.0254113	0.100841	0.0815674	0.0537052	0.213843	0.24387	0.199164	2.90006	0.170669	0.829997	0.387774	0.645571
Capana00g001044	5	0	0.0427491	0	0	0	0.0388281	0.0414021	0	0.0445334	0.0435125	0	0	0	0.0390494	0.0837114	0	0	0	0.0358905	0	0	0.0381076	0.0398786	0.0428619
Capana00g001045	7	0.0353129	0	0	0	0	0	0	0.037735	0	0.0390239	0.0733143	0.0355689	0	0	0	0	0	0	0	0	0	0	0	0.0372809
Capana00g001050	12	4.42522	5.37111	5.08611	18.7461	1.42438	5.35321	2.85076	0.793895	0.865612	3.32123	0.373247	0.232576	3.52987	7.25442	3.95496	4.59175	2.89156	5.58389	9.72853	0.507522	0.995081	0.390764	0.954861	1.01881
Capana00g001051	9	0.80349	0.301542	1.17065	2.01772	1.01488	1.22986	1.06465	0.938645	1.69115	1.83218	1.02488	1.4316	1.15645	1.66343	0.42381	1.12194	0.575119	0.424605	1.68629	1.75643	1.55894	1.03782	3.34329	0.789193
Capana00g001053	9	2.2041	2.15847	2.94737	1.69607	3.92128	4.68334	2.10407	2.76292	4.6395	4.85367	4.90749	2.59836	1.7728	3.42756	2.11103	6.30113	2.15744	2.4938	3.63114	5.74786	2.25792	2.83666	5.71547	1.49575
Capana00g001054	8	0.946077	0.308622	0.574798	0.441657	0.922268	0.139347	0.0531328	0.548938	0.802394	0.269833	0.328269	0.719399	0.200062	0.335306	0.304878	0.205251	0.102405	0.101824	0.170033	0.205347	0.380678	0.362094	0.0482589	0
Capana00g001057	10	7.87362	8.3031	4.29714	1.64627	3.52853	5.07947	62.0056	24.8791	23.4075	12.1592	15.7457	14.7738	5.06775	4.08781	8.29887	4.12929	18.8483	10.824	11.0611	27.9778	21.558	32.2718	47.5845	42.3985
Capana00g001059	12	6.55692	11.458	8.74117	3.53517	5.90945	7.16916	4.29726	2.97308	4.95905	6.30127	3.42704	3.33298	7.59544	6.03087	6.06974	8.57436	5.78907	7.08956	3.33254	3.76029	2.50478	1.68837	0.784992	2.12739
Capana00g001061	7	16.6399	15.2857	21.8542	27.3253	34.1088	23.13	36.0837	40.4466	38.4145	47.2962	55.261	49.8021	19.3252	19.9389	19.4179	20.6754	26.2367	49.7732	35.7559	37.2615	32.2603	33.8461	25.6749	38.9243
Capana00g001065	7	225.113	272.497	304.189	371.858	588.69	406.677	546.966	574.521	493.789	540.269	714.588	665.344	294.506	287.44	227.617	234.052	309.795	239.514	396.8	377.319	455.422	360.996	379.153	296.131
Capana00g001067	4	0.049221	0.0647622	0.275403	0.0167935	0.110368	0.0158663	0.282109	0.0519162	0.0347731	0.149594	0.236653	0.137012	0.254029	0.146773	0.0526496	0.0344974	0.0699602	0.034826	0	0.0516877	0.0469092	0.0630096	0.017589	0
Capana00g001068	6	0.164272	0	0.0547578	0.203233	0.0523547	0.0704499	0.544626	0.172087	0.0599303	0.366401	0.130859	0.712324	0.129739	0.109187	0.0577261	0.153602	0.113833	0.231184	0.279656	0.451199	0.411681	0.408993	0.255283	0.308088
Capana00g001069	7	0.162357	0.24609	0.086242	0.22561	0.470083	0.14417	0.472223	0.343278	0.353611	0.213688	0.698715	0.861321	0.144451	0.235866	0.125497	0.102138	0.26219	0.662609	0.422517	0.258474	0.352993	0.565166	0.137258	0.323799
Capana00g001071	7	40.397	41.8694	38.9146	30.9351	41.0255	32.0981	56.2709	60.0881	57.5129	62.7003	63.5004	80.5783	27.6577	32.9952	31.1373	32.5032	36.8052	51.4186	45.4169	43.1883	42.1219	45.2425	32.5014	55.7757
Capana00g001072	10	20.694	20.3952	26.305	24.9067	23.0622	24.9647	46.4012	44.7542	49.3211	47.4874	45.1626	39.0861	18.9245	21.5082	19.3931	27.7164	24.408	26.8078	45.9934	43.6791	49.8539	53.4743	42.5052	53.2617
Capana00g001073	1	0	0	0	0	0	0	0	0.00642604	0	0	0.0069754	0	0	0	0	0	0	0	0	0	0.00675188	0	0	0
Capana00g001075	2	0	0	0	0	0	0	0	0	0	0	0	0	0	0	0.0289183	0	0.00946807	0	0	0.0090838	0	0	0	0
Capana00g001076	15	0.47108	0.446799	0.262046	0.527909	0.476524	0.581165	0.617332	0.44628	0.620583	0.837789	0.706719	0.859099	0.474467	0.555997	0.222422	0.562505	0.57637	0.878301	1.18369	0.673072	0.725778	1.06311	0.355104	0.628795
Capana00g001077	14	0.0625324	0.1347	0.0628509	0.124594	0	0	0.207424	0.0683503	0.136203	0.540222	0.322183	0.201007	0.190699	0.0632759	0.134407	0.131481	0.199329	0.0674274	0.130332	0.330668	0.364636	0.191419	0.44742	0.260569
Capana00g001079	12	1.103	2.06632	0.360904	1.4109	1.26348	0.705491	0.0577349	0.0570483	0	0.0572172	0.113857	0	0.753553	0.779901	0.995167	1.16466	1.10404	1.89851	0	0	0	0	0	0
Capana00g001080	10	2.93165	3.52733	4.80349	2.91989	4.24858	4.73462	4.76285	5.67841	5.26357	5.22872	6.49538	6.12847	1.95026	4.18119	2.18112	1.68709	2.29521	2.56178	5.00915	5.12047	6.4524	5.73142	6.61669	6.29219
Capana00g001081	2	0	0.0589763	0.0737959	0.113392	0	0.143932	0	0.0201814	0.0207161	0	0.0980247	0.0202652	0.075601	0.110778	0.0784402	0.195756	0.116699	0.0979534	0.043574	0.0584269	0.0365833	0.0207471	0.0593814	0.120602
Capana00g001083	1	1.70105	2.79603	2.31978	3.04724	3.37428	2.87887	2.56792	1.32742	1.80186	1.75655	1.86631	2.44027	2.96629	3.61405	4.86326	1.96599	3.11918	3.74159	3.06268	5.31692	4.7599	4.03396	4.01567	4.56382
Capana00g001084	1	22.7891	25.9097	28.8743	21.6457	25.2327	25.8958	35.5442	26.9206	36.9432	30.4586	18.2534	25.5333	24.0638	26.0272	20.3679	43.0717	33.7553	28.3933	29.7197	30.8827	33.4327	38.166	18.1497	25.9503
Capana00g001086	3	0.0275613	0.358589	0.554328	0.189296	0.133917	0.206888	0.37297	0.21583	0.593217	0.521102	0.484491	0.22945	0.306915	0.188588	0.0289575	0.141994	0.0846252	1.20804	0.307973	0.308672	0.138468	0.311709	0.0812162	0.668313
Capana00g001087	6	9.81399	14.2189	11.8445	13.504	14.9465	11.1122	20.8593	20.2255	18.1797	17.3877	18.4777	14.5609	12.2068	13.3307	14.822	13.6497	8.44421	12.4838	21.3958	25.526	18.1688	14.7129	13.6103	16.076
Capana00g001089	3	2.12885	5.46931	2.57417	2.03389	2.76476	2.43824	3.89005	3.14308	3.62383	2.32234	3.42443	3.82246	4.63399	4.95187	4.54699	4.60867	4.77141	6.64275	2.84558	3.72004	3.90359	4.39275	3.1681	5.16123
Capana00g001090	1	0	0	0	0	0	0	0	0	0	0	0	0	0	0	0	0	0	0	0	0	0.0558413	0	0	0
Capana00g001091	5	0.124432	0.124222	0	0.173579	0.0573858	0.116165	0	0.0625751	0	0	0.119177	0.0655425	0.308831	0.119011	0	0.126764	0.0642798	0.189888	0	0.12388	0.109357	0	0.0552201	0.239719
Capana00g001092	3	0.0622388	0	0	0	0	0	0	0	0	0	0.0330431	0	0	0	0	0.0329308	0	0.0661395	0	0	0	0	0	0
Capana00g001093	3	0	0	0	0	0	0	0	0	0	0	0	0	0	0	0	0.0561141	0.0552836	0.283409	0	0	0	0	0	0
Capana00g001094	6	2.83805	1.67633	2.2649	1.50769	6.24528	2.01298	6.17978	4.87767	5.51019	4.7621	5.72776	6.57404	3.77211	4.09928	2.68346	4.94435	2.20838	2.73908	7.76809	10.2015	3.60318	4.21237	1.7067	2.7003
Capana00g001096	11	9.27649	9.66877	10.2943	9.46375	10.1178	17.2781	19.0151	21.6869	20.2388	18.2714	18.6985	18.3123	13.7939	12.3736	15.9339	41.5092	53.801	78.5464	23.8522	25.0347	27.9572	41.666	44.909	84.6414
Capana00g001097	9	0	0	0	0	0	0	0	0	0	0	0	0	0	0	0	0	0	0	0.0208019	0	0	0.0396182	0.0188989	0
Capana00g001098	2	0.126023	0.20094	0.17757	0.0689253	0	0.0659533	0	0	0	0.0154805	0	0.0293481	0.196619	0.248388	0.433879	0.695003	0.521713	0.846691	0.0310267	0	0.0281514	0.0153889	0	0.0149691
Capana00g001099	4	7.60324	9.36355	6.20618	2.93166	5.75192	5.76162	13.3556	11.7156	9.94746	9.64006	10.7164	11.8298	5.46319	5.13013	3.80956	4.5339	3.76395	4.53584	10.3918	9.44932	8.34729	8.49074	4.40483	4.69421
Capana00g001101	9	0	0	0.0445627	0	0	0	0.0989763	0.0444101	0.0509389	0	0	0	0	0	0	0	0	0	0	0	0.0865482	0.0510152	0.0973421	0.0911262
Capana00g001102	9	0.0803447	0.0814261	0	0	0	0	0.137025	0.084192	0	0	0.109067	0.0854814	0.124139	0.0406499	0.043173	0.0425107	0.0424055	0.04269	0.0910118	0.212429	0.11638	0.315985	0.481288	0.260817
Capana00g001104	9	0	0	0	0	0	0	0	0	0	0	0	0	0	0.0283006	0	0	0	0	0	0	0	0	0.029983	0
Capana00g001105	9	0.234487	0.62093	1.0911	0.874364	4.26393	1.05187	1.00243	2.05195	1.59742	1.5373	1.46215	1.37122	0.945662	0.859839	1.01832	1.26312	1.65113	4.42019	0.550075	1.50085	1.90078	1.90277	7.72316	2.93502
Capana00g001107	14	0	0	0	0	0	0	0	0	0	0.0427171	0	0	0	0	0	0	0	0	0	0	0	0	0	0
Capana00g001108	11	0.806829	1.66064	0.943756	0.440322	0.657128	1.35361	2.50887	2.25314	4.41944	2.16962	1.98446	3.0382	0.365484	0.718107	0.507508	0.549521	2.48767	2.56868	1.76137	2.01271	1.57918	2.2959	4.05704	3.56046
Capana00g001109	2	9.42243	13.4975	10.5026	31.7882	13.4208	9.7713	7.0857	7.49828	8.45394	9.1863	12.1083	10.0153	19.5022	34.5442	32.118	133.746	41.2007	20.1197	6.37745	14.179	13.7004	10.3431	25.5892	29.8214
Capana00g001111	3	0.346448	0.0369547	0.147032	0.644628	0.0719256	0.251744	0	0.118498	0.277792	0.242691	0.119291	0.0771663	0.190873	0.631175	1.66315	0.874255	0.911539	2.07436	0.447744	0.712309	0.335228	0.341969	0.864212	0.570593
Capana00g001113	2	4.47409	7.2808	7.15187	68.5573	19.6682	7.2119	4.51962	6.03858	5.09921	5.10826	6.38117	7.22219	51.0034	48.6924	58.5527	65.0239	78.8645	73.0454	19.5763	23.3481	18.8823	12.2304	72.6257	31.1603
Capana00g001117	3	0	0	0	0	0	0	0	0	0	0	0	0	0	0	0.0273282	0	0.0274941	0.0960592	0.0139989	0	0	0	0	0
Capana00g001118	5	1.20556	0	0	1.30943	0.112662	0.0567254	0.324439	0.118847	0.328023	0.663061	0.540058	0.565664	0.473601	0.526555	1.42835	0.124146	0.245383	0.186527	0	0.189323	0.346449	0.53565	0.125769	0.650495
Capana00g001122	1	0	0	0	0	0	0	0	0	0	0	0	0	0	0	0	0	0	0	0	0.0648288	0	0	0	0
Capana00g001123	11	0	0	0	0	0	0	0	0.0329187	0	0.0344388	0.0333563	0.0681396	0	0.0317879	0.033286	0	0	0	0	0	0	0.0352996	0	0.0969781
Capana00g001125	1	0	0	0	0	0	0.0510691	0	0	0	0	0	0	0	0	0.0571004	0	0	0	0	0	0.0553873	0	0	0.0492635
Capana00g001127	9	0.0211097	0.0219564	0.0212172	0.0212483	0.0405721	0	0	0	0.0236093	0	0	0.0226186	0.0651434	0	0.0904268	0.0227645	0.0227231	0	0	0	0	0.0439879	0.128677	0.0461467
Capana00g001128	9	0.816921	0.550774	0.15937	0.122674	0.232796	0.115438	2.01161	1.11066	1.18786	0.879639	0.634208	0.686276	0.493468	0.722348	0.721993	0.892339	2.3392	1.46744	1.60458	4.32205	3.0978	5.13833	5.27358	5.02667
Capana00g001129	10	0.514873	0.231672	0.800529	0.46704	0.294844	0.392521	67.2569	78.9189	56.5808	64.0413	65.6489	45.4199	0.501507	0.38588	0.794177	0.558893	0.533607	0.258586	104.295	88.1062	75.6155	61.2496	67.8249	98.7667
Capana00g001132	12	37.3811	17.6014	13.5549	17.6348	21.8065	12.5245	14.7796	2.13134	1.99883	1.94897	2.38863	2.43673	37.7988	27.4603	29.2362	33.5976	26.7696	34.1538	3.27919	2.60865	0.985488	10.2192	1.11004	12.1598
Capana00g001133	2	5.37305	3.58217	2.57185	5.89538	5.76401	4.17588	12.0833	0.551763	0.587409	0.527853	0.832552	0.677813	6.67576	4.64971	5.25876	6.47965	4.01761	6.72003	0.888376	0.385962	0.579749	6.25624	0.589626	11.0202
Capana00g001134	13	0	0	0	0	0	0	0	0	0.0575751	0	0	0	0	0	0	0	0	0	0	0	0	0	0	0
Capana00g001135	8	0	0	0	0.0278027	0.027575	0	0	0	0	0	0	0.0314944	0	0	0.0301146	0	0	0	0.0259468	0	0	0	0.02883	0
Capana00g001136	10	0.417575	0.915484	0.66283	0.409893	0.198179	0.299744	0.656956	1.16493	0.919718	0.568943	1.09863	0.655986	0.294662	0.643415	0.217714	0.627653	0.708996	0.499242	0.480661	0.87922	1.35057	1.92446	1.50341	1.96999
Capana00g001137	9	0.0401723	0	0	0	0	0	0.0456751	0.123488	0	0	0.0426556	0	0	0	0	0	0.0424055	0.129951	0	0.0406844	0.0367838	0.219478	0.160429	0.0439092
Capana00g001138	11	0.0705468	0.325029	0.339775	0.0343916	0.0655773	0.0647577	2.42506	3.6024	2.85221	1.7252	1.7104	1.94186	0.60013	0.310202	1.26451	0.469011	2.31413	1.75048	1.02019	2.88503	3.99808	5.7259	4.76075	7.28006
Capana00g001139	9	24.5719	37.4882	33.0111	64.8347	38.2586	33.4728	31.2401	45.8932	53.1039	62.4725	60.5656	57.4259	55.0861	55.2041	80.9023	69.4819	115.758	101.887	62.1279	92.3501	102.834	99.2589	261.33	155.268
Capana00g001140	13	0	0	0	0	0	0	0.128246	0	0.130071	0	0	0	0	0.0395227	0.0425657	0	0	0	0	0	0	0	0.0371481	0.0801051
Capana00g001142	1	0.280946	0.372699	1.07281	0.250575	0.24448	0.377311	0.183092	0.410984	0.615192	0.272084	0.231065	0.605741	0.37425	0.555588	0.207551	0.530786	0.67907	0.415554	0.295073	0.404245	0.617833	0.595701	0.160855	0.583738
Capana00g001144	8	22.914	38.1234	39.5064	39.4936	40.4346	18.0728	15.7189	15.7846	15.3216	18.9586	18.2029	13.2994	27.4214	28.8728	29.9768	26.3615	28.9389	36.0938	13.0355	13.6566	25.3285	29.7989	28.8209	37.2325
Capana00g001145	6	18.9607	21.5813	19.6494	13.3324	13.6972	13.0925	37.8321	35.0014	42.0838	34.8645	30.5366	33.5009	11.7628	14.8321	14.3527	16.6204	17.555	24.4849	23.8786	31.1651	32.3787	33.2139	24.5856	34.6968
Capana00g001147	12	0.525513	0.0424739	0.215292	0.346596	0.578273	0.125352	0	0	0	0	0	0	0.758863	0.256371	0.276456	0.362868	0.275634	0.139233	0	0	0	0	0	0
Capana00g001149	7	0.0167808	0.0722947	0.0835415	0.0343524	0	0	1.98948	0.60921	0.677389	1.34278	3.46828	0.928698	0	0.117921	0	0	0.053141	1.73305	1.37085	0.744475	0.282576	0.4449	0.745232	1.15319
Capana00g001150	5	25.6917	39.0766	22.9951	10.8935	14.245	27.9555	28.1935	28.9359	28.8062	24.401	21.692	18.8449	27.6598	31.0845	28.3597	32.4735	24.6406	21.0632	25.7927	23.8782	26.0145	30.0181	12.0225	11.7369
Capana00g001151	2	0	0.188834	0.123339	0.279207	0.547129	0.64055	0.0347504	0.171685	0.140987	0.401813	0.062695	0.463001	0.579906	0.347817	0.631482	0.635387	0.794049	0.570349	0.329864	0.233923	0.0622436	0.10076	0.617492	0.510922
Capana00g001152	6	9.21428	11.0889	9.53401	11.1808	13.0115	9.68805	26.8672	26.2325	31.4623	28.7592	26.1759	25.4284	10.8213	11.0256	7.60707	11.502	10.8373	15.9014	35.296	30.8804	26.5238	26.5989	17.4598	19.743
Capana00g001154	2	33.2941	17.3771	21.2203	59.8446	51.1014	29.4531	5.48661	4.57419	5.47395	5.12343	6.0954	6.05693	88.1869	69.2488	65.4785	86.6156	93.5055	139.039	10.327	6.55477	2.99516	2.52516	7.0946	6.50934
Capana00g001156	12	23.6857	22.1731	18.8762	12.2547	12.9774	15.7945	8.72566	9.4398	9.22325	6.81424	7.78577	11.106	21.7547	20.2449	14.1205	23.9554	19.0189	17.5753	7.75618	8.83558	7.2592	8.21552	4.63748	6.04503
Capana00g001158	7	10.2488	14.8058	12.7118	8.59878	12.3634	13.11	27.6861	23.133	24.6303	27.2951	26.0016	26.1528	7.73216	9.662	8.51414	11.2247	10.6729	11.1278	18.5516	17.7565	14.5419	16.4521	14.3109	12.912
Capana00g001159	2	0.919333	2.0243	0.947167	0.681558	1.07497	0.439535	0.0129048	0	0	0.0111181	0	0	0.790426	0.95223	2.50878	6.38174	1.99721	6.43282	0.0339194	0.0485237	0.0220582	0.0255076	0.0348311	0.0330081
Capana00g001160	3	0.0636309	0.0123882	0.0868469	0	0.0120641	0.0364203	0.027774	0	0.112683	0	0	0.0404918	0.0901435	0.0377571	0.0529538	0.134193	0.0922708	0.375974	0	0	0	0	0	0
Capana00g001161	3	0	0.169444	0	0	0	0	0	0.0878197	0	0	0	0	0.0836198	0.0806808	0.170263	1.07378	0.168574	1.23637	0	0	0	0	0	0
Capana00g001163	15	0	0	0	0	0	0	0	0	0	0	0	0	0	0	0	0	0	0	0.0428299	0	0	0.0378808	0	0
Capana00g001165	6	3.24783	6.13388	5.12094	2.27546	4.57283	3.72828	9.0536	9.67311	8.83431	7.21218	9.28889	12.332	4.18235	5.15776	3.92432	3.93856	4.88248	4.36207	11.5062	9.04764	8.44119	8.70499	5.34385	5.34963
Capana00g001166	11	0	0.244287	0.436215	0.23814	0.113589	0	0.390314	0.62454	0.744906	1.50735	1.25551	0.746167	0.0806927	0.157264	0.250434	0.337995	0.0411336	1.1328	0.868379	0.55126	0.646626	1.43335	1.18839	1.57369
Capana00g001167	6	3.62428	12.0033	4.69667	0.209252	0.759607	0.788	26.5273	16.9503	17.3764	21.4882	21.9138	20.5308	1.68554	2.16995	1.41673	2.38873	2.69509	2.3792	27.0575	14.4171	12.7293	20.2608	8.91851	12.3276
Capana00g001170	12	0.646952	0.693663	1.05531	1.65405	2.41018	0.238572	0	0	0	0	0	0	1.73991	1.80534	0.942342	1.65147	0.446778	0.641793	0	0	0.0324563	0.11949	0	0
Capana00g001171	10	6.63509	7.85315	5.73965	5.22356	5.86977	7.38995	16.3783	12.5634	9.1813	9.61051	12.8202	14.4133	5.37926	7.42982	5.89894	4.02573	6.60978	11.5363	10.1341	9.03987	15.2009	14.0613	10.731	15.8119
Capana00g001172	6	1.74101	1.32928	1.56682	1.1394	1.66285	1.77437	49.6972	42.1847	30.7885	26.3175	29.4973	48.582	1.42661	1.94097	1.65924	1.27341	1.24345	1.53529	57.5878	49.0489	35.7717	23.9594	11.0908	10.8193
Capana00g001173	6	1.33467	1.13248	1.26459	0.776495	1.75852	0.670873	2.85579	1.86229	2.09181	2.52487	2.44632	1.59058	0.879307	0.995282	0.954827	1.09467	1.02558	1.4238	3.61683	2.63661	2.35587	2.26531	0.898959	1.7735
Capana00g001174	3	0.184599	0.373533	0.129511	0.132072	0.223939	0.0498664	0.36896	0.354853	0.664485	0.374303	0.386217	0.418353	0.133798	0.128023	0.439088	0.357898	0.245713	0.828526	0.415059	0.381626	0.148057	0.637864	0.236632	0.3892
Capana00g001177	12	2.23868	2.07125	5.21136	6.08984	3.03127	4.59684	1.93085	1.46171	0.564076	0.615934	1.84632	0.560572	2.84233	3.48035	1.53016	2.58039	1.38501	1.74945	0.320515	1.14461	0.194996	0.82478	0.347363	0.130865
Capana00g001178	10	33.968	22.159	18.8617	22.5467	24.2936	18.3054	53.4672	61.5389	51.7064	56.0781	47.4893	42.6633	31.6367	31.334	25.9375	33.3131	27.9797	36.8867	77.0928	72.656	81.7562	75.721	50.852	62.9459
Capana00g001179	10	5.28214	4.82026	3.82656	5.30683	5.58217	3.82369	10.7011	9.2085	9.72394	8.89737	9.24503	9.14211	4.80169	4.70971	5.3141	7.48573	5.11928	5.50269	11.9602	14.3827	9.42842	11.326	8.333	8.91051
Capana00g001180	2	4.25676	7.61014	5.06575	9.24885	6.82982	3.86945	4.9377	4.52197	5.78198	5.02055	6.43382	4.52858	10.8739	7.69449	12.3257	12.5559	12.9949	6.91585	4.57356	7.79495	9.58031	9.32997	14.4423	13.7879
Capana00g001181	9	0.0600007	0	0	0	0	0	0	0	0	0	0	0.0643824	0.0610498	0	0	0	0	0	0	0.0631077	0	0	0.0542427	0.0536231
Capana00g001182	9	2.51096	5.99943	4.53684	8.35503	5.28274	3.94407	5.31198	4.31353	4.47846	5.52998	6.46903	6.6943	7.25829	7.42963	8.00241	9.46024	10.0661	7.62992	6.73292	9.8953	11.3924	9.1401	22.6181	19.0234
Capana00g001184	5	0	0	0	0	0	0	0	0	0	0	0	0	0.0320084	0	0	0	0	0	0	0	0	0	0	0
Capana00g001185	13	0	0	0	0	0	0	0	0	0.0366996	0	0	0	0	0	0	0	0	0	0	0	0	0	0	0
Capana00g001187	7	0	0	0	0	0	0	0	0	0	0	0.0483766	0	0	0	0	0	0	0	0	0	0	0	0	0
Capana00g001188	9	38.3579	80.505	69.7011	98.5824	66.3303	63.3726	54.8617	63.5343	76.9331	60.1985	93.9343	81.96	79.207	77.3713	109.63	90.0431	113.513	76.5252	50.99	78.2588	68.7894	66.3188	139.755	112.024
Capana00g001192	9	0	0.0396423	0	0	0.038605	0	0	0	0	0	0	0	0	0	0	0	0	0.0425809	0	0	0	0	0.12379	0
Capana00g001193	2	0.0429119	0.0436349	0	0	0	0	0	0	0	0	0	0.0460457	0	0	0.0440283	0	0.0888956	0.0445814	0	0	0	0.0406398	0	0
Capana00g001195	9	1.08883	3.13287	1.84971	2.91431	1.69846	1.58744	1.93183	1.89003	1.94901	1.67709	2.13085	1.97308	2.73709	2.76455	3.65263	3.11747	3.84323	2.32615	1.1834	2.75601	4.81188	3.74561	6.77633	6.27822
Capana00g001197	6	1.04424	1.66941	1.61981	2.77185	1.85273	1.81113	5.74419	4.12655	4.3243	4.22164	5.30302	3.35982	1.7734	1.87138	1.56237	3.08691	2.06493	2.04112	5.59626	5.99686	2.4071	2.55199	3.9752	2.15092
Capana00g001198	9	8.50885	4.49314	4.58175	6.61005	7.36075	5.22339	9.34825	12.9138	9.7142	12.1047	11.56	9.11695	9.65024	7.28692	8.49836	9.86629	11.3874	14.3787	20.4601	15.4447	20.142	18.1156	35.1137	27.9485
Capana00g001201	4	53.3133	38.6024	38.5407	30.1931	68.082	65.6443	76.0634	47.9713	79.1237	69.3013	71.2887	93.1063	55.2571	36.6918	58.6242	62.0685	49.5096	73.9249	44.7632	38.5855	45.865	51.7748	52.0498	41.4302
Capana00g001202	14	0.586196	0.976107	1.80956	2.30388	1.41957	0.924641	1.15042	2.20194	1.12884	2.13479	1.01806	1.05246	1.17739	0.542396	1.31544	0.990121	1.01828	0.83088	1.50081	1.0253	1.48991	1.22979	0.71651	0.890039
Capana00g001203	1	0	0	0	0	0	0	0	0	0	0	0	0	0	0	0	0	0	0	0.0465567	0	0.0722539	0.0443346	0	0
Capana00g001204	9	52.1099	17.5455	12.3571	26.2735	17.7468	10.5855	37.9234	33.9948	31.3025	35.3486	31.2551	25.3957	22.6907	23.3233	23.8583	27.8907	17.539	16.0739	54.6387	51.2919	52.1109	47.4718	63.4848	33.4593
Capana00g001205	10	2.31453	3.5299	2.61923	1.61061	2.00305	1.30019	4.52137	4.6376	4.44766	3.25115	4.95989	4.23097	1.89813	2.05564	1.66899	2.59033	2.71579	4.07523	5.24042	5.1527	5.89737	6.96981	5.08519	7.05211
Capana00g001206	3	0	0	0.0498909	0.355234	0.550771	0.199517	0.165991	0.167195	0.228833	0.172906	0.33369	0.159697	0.106133	0.0501634	0.0535113	0.107207	0.10698	2.28546	0.175681	0.577669	0	0.106687	0	0.51748
Capana00g001210	3	0	0.0233607	0.0232363	0	0.0227494	0.0224339	0	0	0	0	0	0	0.0484656	0.0707689	0.0747724	0.251289	0.326273	0.555277	0	0	0	0	0	0
Capana00g001211	2	61.0762	21.2732	26.2851	74.0263	78.7475	33.5402	6.72698	7.10976	7.35701	6.76	7.18777	6.68246	138.585	97.5182	132.095	200.191	270.732	333.362	14.5445	11.9356	6.96762	9.4329	7.3479	9.4799
Capana00g001213	12	3046.6	4026.97	4344.68	4766.26	4387.31	3153.55	118.915	147.939	101.126	114.588	108.938	119.829	4370.07	4245.27	4040.75	3760.12	3151.21	3371.86	58.1415	71.2445	66.9289	82.0398	63.3041	50.1488
Capana00g001215	3	0.653446	0.496952	0.688084	0.649415	0.478398	0.259083	0.354275	0.158143	0.295413	0.35369	0.447102	0.283456	1.16053	0.319473	0.228129	0.230282	0.740909	1.26108	0.0584993	0.330101	1.01819	0.483751	0.468685	1.31947
Capana00g001216	7	60.8341	74.9488	57.8458	47.3925	64.5109	51.6059	194.929	176.325	242.528	300.45	231.057	164.318	42.1479	54.6756	39.9598	62.0177	51.3611	85.876	115.663	126.248	108.328	143.838	112.991	153.209
Capana00g001217	7	42.376	87.0113	56.9727	12.2933	25.8892	26.2794	242.069	187.043	248.993	335.739	259.395	199.781	26.111	29.4061	23.6486	25.7251	26.6193	47.9026	119.442	93.6305	78.242	129.462	49.4891	96.9344
Capana00g001219	2	0	0.0376738	0.248536	0.288063	0.173894	0.311438	0.0801348	0.111342	0.11515	0.0806512	0.0790158	0.189574	0.149626	0.179651	0.152967	0.2329	0.349677	0.230553	0.167541	0.0756508	0.142161	0	0.458147	0.111816
Capana00g001220	9	1.28809	2.41154	1.44184	2.80853	2.27979	1.5869	1.49433	1.33374	1.79872	1.42575	2.06111	2.19688	3.74229	2.80872	2.69831	3.76645	3.93052	2.1583	2.55304	4.20853	4.40417	3.44151	5.54797	6.76366
Capana00g001221	9	0	0	0.0334784	0	0.063974	0	0.111563	0.0689899	0.147175	0.346854	0.21101	0.176071	0.10293	0.0992449	0.0352932	0.105955	0.106175	0	0.102435	0.243132	0.0914974	0.208511	0.457442	0.182696
Capana00g001223	4	0	0	0	0	0	0	0.0390018	0	0	0	0	0	0	0	0	0	0	0	0	0	0	0	0	0
Capana00g001225	12	0.724496	0.857322	0.522381	0.807444	0.433872	0.666671	0.288972	0.256104	0.144054	0.21527	0.135656	0.204106	0.345421	0.496898	0.581585	1.16464	0.600097	0.895669	0.142073	0.11365	0.0742045	0.124389	0.0338826	0.137077
Capana00g001226	10	1.62459	2.20455	1.55383	2.05063	1.75246	1.27408	4.04006	2.76127	3.29168	4.00797	3.86432	2.06832	1.31448	1.71547	1.3504	2.56913	2.62461	2.10208	4.13166	5.98864	2.30365	4.79133	2.11762	4.33696
Capana00g001227	12	24.3602	28.1962	18.2219	4.89568	3.25061	17.2525	5.75384	5.20079	4.58143	3.05911	3.36374	3.61431	18.9492	22.5413	19.5551	25.7125	8.31692	2.67667	4.2955	6.41805	1.47891	1.44881	0.667377	0.444207
Capana00g001228	12	16.7136	18.3789	14.3367	6.89222	2.84743	20.0702	4.69961	3.37862	2.09292	2.48518	3.34633	2.38714	23.1228	23.8412	24.9303	43.3923	11.6279	5.12421	3.31522	4.38695	1.69477	2.19416	1.0022	0.49528
Capana00g001230	4	20.3654	21.3847	23.9429	17.0906	17.7836	25.5662	26.2317	30.5573	22.7402	21.2227	27.0487	31.8436	15.0859	17.9226	12.8647	12.5923	10.2396	18.5921	22.6267	22.2438	21.0595	14.8282	9.59959	13.0222
Capana00g001231	2	1.81746	2.12493	2.0372	2.85273	2.26346	1.71929	0.0868688	0.0395358	0.0428303	0.0838998	0.160156	0.172005	3.18073	2.45549	2.90559	3.78496	4.05632	6.20177	0	0	0.200171	0.0845689	0.0779827	0.110843
Capana00g001233	12	0.672265	3.0458	1.916	1.51662	2.03559	1.76022	0	0	0.0621608	0.0574601	0	0.245689	1.75726	1.0564	1.1815	1.44183	1.67212	2.3167	0.127352	0	0.0581124	0	0.113178	0.0641153
Capana00g001234	2	0.438973	0.830384	0.544127	0.500477	0.357851	0.882134	0	0	0	0.0601203	0	0	1.33403	0.613983	0.38709	1.10938	1.29491	1.96662	0	0	0	0.0589257	0	0
Capana00g001236	3	0.0367783	0	0.0888228	0.0184364	0	0	0	0	0.0202095	0.017644	0.0191255	0.0197696	0.0180917	0.0356694	0.0190852	0	0.0571805	0.114882	0.0375414	0.0364833	0.0178443	0	0.0180971	0
Capana00g001237	13	0	0.106358	0.0528956	0.218806	0.260572	0.156945	0	0.165655	1.14469	0.0609153	0.319532	0.0577417	0.108256	0.0545304	0.114201	0.174343	0.172903	0.114534	0.361587	0.169771	0	0.0605546	0.115544	0.560469
Capana00g001238	9	0	0	0	0.0207204	0	0	0	0	0	0.0698067	0.107251	0.0677815	0.0206762	0	0.0432079	0	0.0443171	0	0.119148	0.0874255	0.122361	0.0231311	0.0982102	0
Capana00g001239	15	0	0	0	0	0	0	0	0	0	0	0	0	0	0	0	0	0	0.0368418	0.0712126	0	0	0	0.0343285	0
Capana00g001240	6	36.8261	36.3383	31.8514	22.4229	26.4869	27.6867	69.5997	57.1004	57.3724	49.396	54.216	58.3568	27.9737	31.4236	27.6007	30.8277	30.9631	30.4649	52.4114	58.8876	52.6428	58.0416	40.3967	43.1056
Capana00g001242	9	0.0803447	0	0	0	0	0	0	0	0.0425707	0	0	0	0.0418947	0	0.043173	0	0.0418815	0	0	0.0853061	0	0.258394	0.197577	0
Capana00g001243	9	0	0.069818	0.0645355	0.0657066	0	0.0641506	0.105277	0.138905	0.108829	0.105732	0.0350158	0.0693107	0.0675143	0.032444	0.0703826	0.0348968	0.104431	0.105647	0.0596389	0.138439	0.29153	0.269759	0.332295	0.239217
Capana00g001244	2	0.0237578	0.0758871	0.0716365	0.144694	0.571557	0.0918993	0	0.280193	0.155497	0.099445	0.202897	0.125585	1.84352	0.235906	0.950351	0.527753	1.13558	0.837142	0.234717	0.199311	0.274387	0.144837	1.00316	0.655986
Capana00g001246	9	0.200224	0	0.146128	0.172602	0.190933	0.191736	0.138564	0.105509	0.162636	0.212875	0.150683	0.284608	0.076093	0.220189	0.261463	0.156609	0.184643	0.0522368	0.0804341	0.285556	0.219663	0.257157	0.320596	0.295458
Capana00g001247	9	0.20272	0.506674	0.540278	0.636085	0.192872	0.303508	0.342757	0.622511	0.471997	0.548242	0.613316	0.487401	0.504927	0.712534	0.576952	0.607417	0.851096	0.549202	0.179419	0.541577	0.557685	0.313541	1.2667	0.825543
Capana00g001249	11	0.0329773	0.069818	0.0977819	0.168211	0.0316907	0	0.21781	0.0345564	0.108829	0	0.0596886	0.0715296	0.100568	0.132044	0.10549	0.105356	0.173879	0.139997	0.0687326	0.172766	0.192296	0.232988	0.205458	0.247069
Capana00g001250	9	4.21572	2.32613	2.85614	8.37908	4.52419	2.47709	3.6173	2.65102	3.85608	3.15608	3.62361	4.50834	7.27102	6.25972	11.1158	8.17221	9.62732	8.45069	5.87522	7.75734	9.04047	8.54104	23.143	12.9176
Capana00g001253	15	4.22961	3.4617	3.84601	1.87111	1.88237	2.16565	8.07012	4.83255	4.43193	5.55682	3.85686	3.95586	1.08976	1.7805	2.09269	1.99616	2.07482	7.11762	6.82953	5.006	3.47621	3.48002	1.78631	4.34813
Capana00g001254	2	0.143463	0.0780547	0.0624837	0.10816	0.106417	0	0.0495047	0	0.248494	0	0.0286334	0.065847	0.032929	0.0315716	0.283998	0.101082	0.134292	0.101275	0.118801	0	0.106145	0	0	0.0289232
Capana00g001256	2	8.01403	8.21844	8.06264	6.43006	4.0342	5.98876	5.05597	5.13764	3.86041	4.19059	3.77572	4.49519	7.89241	8.3387	8.01434	12.5056	10.1498	13.256	5.62546	5.23975	4.94786	6.26789	4.95151	6.3294
Capana00g001257	8	6.39214	4.10046	7.84426	9.01612	10.7622	2.11979	3.7616	3.05552	3.30915	2.35886	9.76963	2.7393	4.28027	3.84136	2.86814	2.96409	3.26041	11.3873	3.01189	3.39128	2.49124	2.08419	0.817351	0.871881
Capana00g001258	8	0	0	0.18277	0.0614928	0.058708	0	0	0	0	0	0.032434	0	0	0	0	0	0	0	0	0	0	0	0	0
Capana00g001259	15	6.59066	3.0877	5.99203	6.49327	5.04227	4.84418	21.794	18.9937	10.3825	11.7874	15.1604	14.115	8.70033	7.58992	8.24806	11.6932	9.60415	12.9921	27.0699	24.6625	16.0354	15.7965	12.8049	10.3664
Capana00g001260	13	0.331117	0.820071	0.682104	0.647275	0.806771	0.585899	0.917439	1.77194	4.42585	2.83391	2.84757	1.76839	0.442423	0.44389	0.172335	0.58086	0.25629	0.0218572	1.26793	1.43253	1.32856	1.48606	0.557125	0.35074
Capana00g001261	1	0	0	0	0	0	0	0.0455424	0.0402725	0.184182	0	0	0	0	0	0	0	0	0	0.044692	0.044293	0.367049	0.132407	0	0
Capana00g001263	12	354.117	453.592	490.828	371.583	466.84	472.556	67.0706	68.4053	51.2003	53.7198	56.1102	37.1753	436.105	453.467	331.6	403.891	312.861	354.933	64.2252	62.4852	53.3949	53.1365	39.3092	35.579
Capana00g001264	5	0.158474	0.0119144	0	0.061175	0.0232052	0	0.0137275	0.122263	0	0	0	0	0.186834	0.14454	0.0515977	0.0514264	0	0	0.0142469	0	0	0	0	0
Capana00g001265	2	0	0	0	0	0.0183041	0	0	0	0	0	0	0	0	0	0	0.0616212	0	0	0	0	0	0	0	0
Capana00g001266	6	54.273	45.0043	44.595	40.5017	41.2412	37.3827	57.7222	65.0321	69.9948	54.5374	55.3497	77.5001	48.9331	46.7863	68.3931	43.4374	53.9067	57.7177	62.3734	63.2479	53.3661	56.93	48.7961	44.7607
Capana00g001269	1	0	0	0.0181675	0.14773	0.0535032	0.0361184	0.103837	0.0389123	0	0.132914	0.127431	0.25577	0.0186492	0.185273	0.255657	0.118005	0.137968	0.259057	0.430517	0.284399	0.429234	0.707771	0.151031	0.321022
Capana00g001271	7	37.6617	15.6092	23.2748	27.786	43.5335	29.1985	40.57	33.4591	45.2692	38.8081	37.625	42.4885	23.5002	22.6109	26.2702	33.7502	28.2671	22.6466	39.5257	34.9346	40.173	48.3437	42.4677	29.5406
Capana00g001272	6	4.63956	4.45328	4.0757	3.36012	4.30411	3.4395	8.40734	7.7926	6.54311	9.42099	9.07022	9.5185	3.80098	3.2627	4.33431	3.9832	4.90785	3.27778	8.28035	7.81809	7.29972	7.22295	2.44369	4.34782
Capana00g001273	15	3.19859	1.26498	2.64688	2.87195	4.15311	2.32598	3.21157	1.96024	2.82467	3.79656	3.81259	3.76917	3.33195	2.65735	2.3984	3.26616	2.45282	2.08675	4.91097	4.14285	4.2511	3.40196	1.96035	2.92529
Capana00g001277	6	0.736845	0.663956	0.37127	0.724335	0.288107	0.568792	2.62869	2.38416	1.88303	2.48696	1.97752	2.92315	0.52699	0.322698	0.312781	0.369685	0.22592	0.516522	2.93373	2.67415	1.2799	1.74253	1.18458	1.58045
Capana00g001281	11	0	0	0	0	0	0	0	0	0	0	0	0	0	0	0.0783827	0	0	0	0	0	0	0	0.017266	0.0920233
Capana00g001282	8	0.0720482	0	0	0.367504	0.484181	0	0	0	0	0	0	0.0771982	0	0	0	0.421474	0.304586	0	0	0	0.0329855	0.0404794	0	0
Capana00g001284	8	0	0	0.0546081	0.0546882	0.0521394	0.0531499	0	0	0.0575751	0	0	0	0	0	0	0.0585907	0	0.0577365	0	0	0	0	0	0
Capana00g001285	9	0.147691	0.322886	0.236694	0.454751	0.207665	0.137688	0.0746132	0.14434	0.261409	0.343338	0.283441	0.376864	0.465776	0.189905	0.532822	0.281545	0.428859	0.254606	0.241719	0.326782	0.341795	0.666324	0.997033	0.945366
Capana00g001292	6	0.682121	0.67663	0.484884	0.201638	0.657123	0.405375	1.64613	1.61137	1.80487	1.58111	1.63874	2.21042	0.780622	0.310812	0.517658	0.571432	0.517995	0.476575	1.80133	1.24093	1.28346	1.45322	1.37532	1.19003
Capana00g001294	14	0.673873	0.189265	0.41594	0.0616781	0.23959	0.349635	0.475878	0.845359	1.86175	3.16084	1.37956	1.30837	0.562752	0.297945	0.128	1.46764	1.14714	0.386868	1.01416	0.933117	1.57322	1.31558	1.37251	0.839118
Capana00g001299	3	0	0.0775989	0	0.0362607	0	0	0.0375769	0	0	0	0	0	0.0374926	0	0	0	0	0.0765636	0	0	0	0	0	0
Capana00g001300	9	1.95444	2.39237	2.35009	4.22635	2.35134	2.11683	3.26777	2.40277	5.73464	4.73821	4.63443	3.61092	2.58788	2.63423	4.30764	3.59314	4.99591	5.99138	3.48773	5.60963	5.99217	5.65539	21.2868	9.92156
Capana00g001305	7	0.49056	0.87236	0.60367	0.642786	0.695243	0.584943	1.35795	1.92571	2.50086	4.65159	3.25713	2.85032	0.453673	0.658286	0.420158	0.562694	0.78864	0.749556	3.90181	2.83366	1.18621	2.84075	1.19617	0.423394
Capana00g001306	8	10.8963	11.1264	14.0539	21.0243	68.5661	10.9463	0.053127	0.0771108	0.0516483	0.633468	0.0531614	0.0267471	10.2808	8.87922	6.15609	11.2065	14.1149	37.9136	0.178642	0.128012	0.0250465	0.0821495	0.0261249	0.0934678
Capana00g001307	11	5.42942	5.08054	10.7612	5.46952	4.84508	5.759	3.44226	9.79785	8.54089	15.546	9.23934	9.33685	4.20076	7.35891	8.00232	14.1245	17.2157	14.9988	0.684009	10.2092	16.1679	14.3522	11.307	18.1211
Capana00g001308	11	1.42925	1.04733	2.03068	2.45882	2.96801	1.98597	1.91311	3.12362	4.0986	4.60951	4.26905	3.37011	2.81547	3.40074	1.77002	4.61462	4.1595	5.63912	4.18139	4.20324	3.34777	4.72554	2.37279	4.69145
Capana00g001309	7	1.38241	1.62389	0.999454	0.928123	1.56376	0.772176	2.77606	2.04794	1.95281	2.72694	3.17863	2.65989	0.972025	1.39335	0.854984	1.43329	1.35373	2.56383	1.98572	3.43496	1.56506	2.49888	1.48562	2.83863
Capana00g001313	4	0.113792	0.168576	0.137175	0	0.0546774	0.0803683	0.0919109	0.147113	0.18808	0	0.025311	0.559933	0	0.111633	0.0296344	0.150803	0.0592637	0.209128	0.10116	0.0593903	0.0851983	0.0541863	0	0.060772
Capana00g001314	2	5.6924	4.21946	2.43062	4.82812	5.37287	3.50269	2.65926	4.94303	3.91606	2.88504	3.24224	3.73804	6.45542	5.84853	7.35494	6.75835	6.32878	4.94967	6.08326	6.36268	4.96275	5.56558	3.87291	4.3121
Capana00g001319	5	2.03197	0.807425	0.739158	0.349084	0.577339	0.531256	1.06968	0.556151	0.444321	0.21721	1.10017	1.39247	0.37879	0.574934	0.523937	0.615718	0.284101	0.421452	0.252665	0.401645	0.331053	0.233402	0.252869	0.65613
Capana00g001320	1	0.0605789	0.0626237	0.911837	0	0	0.393595	0.128637	0.254215	0	0.195191	0.317103	0.307352	0.0584013	0.174714	0.123217	0.436569	0.303848	0.866376	0.384198	0.807076	0.115205	0.823592	0.427766	0.190659
Capana00g001321	7	1.14095	1.11318	0.263849	0.33141	1.85149	0.874519	1.77555	1.24489	3.26627	3.12201	2.05808	2.02863	0.673909	1.11348	1.94309	0.837282	0.89768	1.05395	1.89718	2.30096	1.9551	1.92898	2.48016	0.989935
Capana00g001323	10	0.986446	0.578142	1.05543	1.95069	2.48818	1.83071	4.40302	4.44093	3.29	4.85747	7.13891	3.14301	1.69332	1.77726	1.29558	0.595194	1.66941	1.57257	3.15706	4.34703	5.20759	6.15693	8.14059	7.42391
Capana00g001324	5	0.0816808	0.16426	0	0	0.0388404	0.058071	0.084319	0	0	0.0228432	0.0435004	0.0416416	0	0.120992	0.0217181	0.150489	0.0210685	0.0432657	0	0	0.0600613	0.022708	0	0.0626508
Capana00g001328	15	0.374522	0.0611307	0.0622635	0.12471	0.238124	0	0.947364	0.0677115	0	0.252071	0	0.255298	0.38697	0	0	0	0.0645837	0.0658304	1.02767	1.29817	0	0	0.366916	0.05663
Capana00g001329	5	0	0.254968	0	0	0	0	0	0	0	0	0	0	0	0	0	0	0	0	0	0	0	0	0	0
Capana00g001331	10	7.81549	7.82405	3.54339	5.50491	3.7915	3.75391	26.3269	43.5795	53.2137	70.4855	52.1821	28.2102	6.43693	10.3479	7.78287	7.84029	9.01579	5.69653	52.5818	48.8243	31.9784	45.753	60.6379	43.0219
Capana00g001333	3	5.77445	9.26528	8.1988	9.30718	6.54648	13.0299	0.564464	0.41653	0	0.144492	0.947497	1.04908	10.8416	11.267	9.9736	21.445	14.4555	107.978	0.315523	0.366521	0.257407	0.269069	1.07785	0.305092
Capana00g001334	12	3.51565	12.8581	9.06895	8.02808	11.0376	13.7583	0.0611872	0.307107	0.255951	0.378144	0.693618	0.551168	7.52546	7.70635	6.46009	7.97751	8.23339	8.20465	0.191476	0.121687	0.120578	0.131827	0.872417	0.117738
Capana00g001335	2	3.37168	7.16702	5.59474	9.77744	6.94479	5.56357	0.132822	0.291668	0.133237	0.129586	0.294072	0.172615	10.8111	10.5761	10.9726	12.8345	11.5948	17.5533	0.116969	0.339641	0.198671	0.162178	0.763037	0.337895
Capana00g001336	10	3.19297	3.17276	1.97381	1.81103	2.6183	3.22461	7.25967	8.48274	13.3944	8.9818	9.00214	13.6417	2.99683	1.83273	2.49857	3.47501	3.66336	4.87769	7.03043	6.90215	13.3624	12.6452	7.90658	9.79151
Capana00g001337	6	6.36354	9.24115	6.39625	5.23162	7.22656	6.5625	14.5885	14.1226	11.7491	11.9721	11.4873	10.6296	6.00811	7.94632	6.67616	8.18065	6.27054	8.55049	12.2829	14.2443	10.7104	11.4522	6.68327	11.0509
Capana00g001338	11	10.2703	8.8864	8.9066	11.1456	12.017	9.50968	16.3817	16.0714	16.2263	15.8275	18.5936	17.5221	9.60536	10.2373	9.77762	12.9005	13.8719	20.9302	19.6495	18.1082	12.8624	18.8564	12.8372	16.0462
Capana00g001340	6	0.411849	0.782878	0.384611	0.469102	0.431726	0.436486	2.22525	1.67556	2.7589	1.80915	2.10969	2.71377	0.450829	0.439079	0.171812	0.606494	0.514771	0.501526	1.71519	2.06075	1.23298	1.11136	0.759356	1.07035
Capana00g001341	10	0.682126	0.0364779	0.411798	0.0706028	0.102266	0	0.532073	1.04299	1.55655	0.695321	0.754863	0.715668	0.215403	0.282823	0.334444	0.256396	0.148083	0.111521	1.35998	1.11665	1.52066	1.48743	0.92961	0.992062
Capana00g001342	13	0	0	0.211498	0	0	0	0.203676	0.111981	0.311338	0.112273	0.226478	0.0570534	0.137155	0	0.0557408	0.027471	0.0277655	0	0.0620757	0.0565965	0	0.0845933	0.270358	0.0284045
Capana00g001344	8	0.123602	0.308482	0.447827	0.452829	0.981463	0.264873	0.129127	0.305872	0.13562	0.259413	0.281499	0.125981	0.122703	0.060404	0.127822	0.354533	0.411394	0.583095	0.0904519	0.0627885	0.0576988	0.0583792	0.0884239	0.121104
Capana00g001345	15	0.108863	1.12614	0.415286	0.0360883	0	0.135699	1.09721	1.08043	1.5899	1.96626	1.02771	0.404327	0.182416	0.212974	0.225215	0.561521	0.522331	0.264281	3.13791	2.1361	0.886255	1.33625	0.74646	0.767968
Capana00g001346	9	1.25259	1.01086	2.1854	1.30591	1.05415	0.182524	0.816587	2.38709	2.14999	2.67904	1.42664	1.49319	1.00349	0.674612	1.08124	0.884064	0.552642	0.722924	1.44061	1.82973	2.29661	1.63282	3.36006	3.61135
Capana00g001347	8	0	0.0182873	0.0176716	0.0899813	0.172351	0	0	0	0	0	0	0	0.0732322	0.0525604	0.0188954	0.094447	0.0924756	0.0189584	0	0	0	0	0	0
Capana00g001351	3	0.507641	0.136677	0.180277	0.605223	0.301439	0.12367	0.372086	0.329644	0.0857826	0.516413	0.415333	0.24842	0.829979	1.00868	0.935263	1.04656	1.29023	1.91688	1.26374	0.89077	0.807907	0.809904	0.597056	0.91852
Capana00g001352	2	0.0255852	0.231175	0.270349	0.941333	0.361349	0.288271	0.112217	0.232925	0.106025	0.168791	0.322328	0.59529	1.45727	0.768518	1.05974	1.03949	1.2448	1.17104	1.05836	0.754082	0.126684	0.184471	0.409882	0.325119
Capana00g001353	6	11.1896	15.5761	10.057	6.03002	6.73947	8.1133	22.7632	23.1369	16.1962	15.0346	15.3387	14.0502	12.2573	14.4257	11.4692	10.4069	7.41611	10.1063	22.0665	32.1956	24.6777	18.9418	11.8329	12.5629
Capana00g001355	9	60.0693	84.2636	71.3562	194.953	112.001	68.101	93.811	70.6731	78.2801	78.7521	98.8156	94.1525	199.815	173.475	264.255	203.817	218.803	147.913	105.138	167.391	228.549	160.254	387.712	270.034
Capana00g001356	11	2.69146	3.31121	21.4089	75.8937	35.2587	11.6255	23.2822	1.50451	2.64684	19.1196	13.0933	3.61171	29.6397	50.0707	50.9008	29.0263	32.3965	35.7474	13.7187	41.0472	109.035	22.524	78.0426	143.952
Capana00g001357	9	0	0	0	0	0	0	0	0.0690012	0.1375	0.133196	0.0670302	0	0.0634071	0	0	0	0.268357	0.134982	0	0.197985	0.189962	0.0606093	0.189477	0.0681709
Capana00g001358	12	32.8839	8.49492	7.95609	9.02642	8.08431	7.41217	1.49198	1.46848	0.622414	1.49231	2.27539	3.45226	19.8858	22.2644	19.0468	41.9525	12.3793	10.8822	2.91547	2.66938	3.4014	5.3753	1.18417	4.79395
Capana00g001359	10	1.82638	2.05271	1.35668	1.2542	1.32938	0.332634	1.8798	0.840982	3.87778	1.70049	1.83749	2.06604	1.83621	2.40336	1.4073	1.25911	2.16762	1.45524	3.48332	4.96901	5.07775	6.68998	2.936	4.07471
Capana00g001362	10	10.1843	11.3079	10.0819	11.5513	13.994	8.49329	23.8671	22.7244	24.4123	27.7005	24.9303	24.2392	9.67725	11.1689	10.1667	10.4789	10.1716	9.56265	23.0505	22.2305	23.4699	21.5429	20.63	23.8547
Capana00g001363	13	0	0	0	0	0	0	0	0	0.0176487	0	0	0	0	0	0	0	0	0	0	0	0	0	0	0
Capana00g001364	6	5.92766	5.24542	5.62709	5.50818	5.68596	4.3419	12.8173	12.6789	14.2335	11.4495	11.6489	13.0156	4.45936	4.86847	4.38431	4.70998	4.75193	5.81178	11.0917	11.7338	9.48887	9.86445	6.4926	7.11531
Capana00g001365	12	432.773	485.75	422.525	192.047	91.6991	539.806	25.198	19.8316	12.5426	6.65462	8.15319	19.8188	457.412	449.723	356.473	334.697	236.993	110.213	12.5926	12.841	9.56374	10.1015	4.50095	4.24141
Capana00g001366	7	0.187067	0.0616298	0.449974	0.0589213	0.118845	0.118978	23.5204	18.4644	34.4957	36.8747	38.2126	33.6943	0.187917	0	0.163384	0	0.0637952	0	14.7972	11.0653	20.1409	17.4759	12.1916	5.03473
Capana00g001367	9	0.0705153	0	0	0.0354892	0	0	0.312014	0	0.15152	0.0797084	0.202506	0.0377778	0	0.105052	0	0	0.0744352	0.112856	0.0416039	0.0357071	0.168018	0.113087	0.325938	0.308071
Capana00g001370	15	0.438845	0.0552289	0	0.03278	0.0433432	0.0848949	0.0850849	0.170397	0.0122941	0.0836632	0.0099481	0	0.238746	0.264136	0.0813092	0.117794	0.0579598	0.117209	0.522108	0.127852	0.0673796	0.141649	0.0707062	0.012015
Capana00g001372	7	0	0	0.302643	0.0898622	0.0421843	0.508593	0.320524	0.523375	0.638232	0.489578	0.58348	0.370191	0.0897774	0.0888376	0	0.186368	0.047252	0.0932961	0.290392	0.0466076	0.251011	0.38649	0.316482	0.392564
Capana00g001373	7	0.450364	0.994323	1.29766	1.036	0.980597	1.11067	2.44025	1.85069	1.75978	2.20413	2.37819	1.33259	0.709646	0.68819	0.684225	1.05424	1.14703	0.82619	1.13302	1.90946	1.48477	2.00293	1.3153	0.870252
Capana00g001374	6	0.920314	1.20099	1.0391	1.47252	1.17837	0.744809	1.69228	3.5727	3.02322	1.70955	1.92897	1.49335	0.8187	0.660022	1.28086	0.758021	0.675392	0.541944	1.70904	2.75242	3.15568	2.51489	1.05192	1.00245
Capana00g001375	8	0.59799	1.67522	1.26379	0.73441	3.13928	0.0949626	0.108627	0.496192	0.876613	0.597114	1.00385	1.30289	0.507648	0.438612	0.312891	0.310389	0	0.524432	0.33749	0.306263	0.754267	0.78215	0	0.106689
Capana00g001376	15	0	0	0	0	0	0	0.0753639	0.194516	0	0	0.0703818	0	0.0691262	0.656317	0.284942	0	0	0.284858	0.809478	0.0713117	0.0606933	0.0642108	0	0.650753
Capana00g001378	15	1.62287	1.84321	1.22054	0.931638	1.35143	1.41453	2.55809	0.955967	1.3157	1.01433	1.00499	1.05495	1.55067	1.33779	1.09661	0.992212	1.42407	1.54432	2.35966	2.24026	1.00841	1.50625	0.52878	1.18387
Capana00g001379	15	0.639683	0	0	0	0.0736169	0	1.28705	0.304358	0.0828303	0.814434	0.548691	0.396214	0.0385398	0.222643	0.156946	0.353144	0	0.670402	1.02227	0.429131	0.287896	0.463617	0.0684853	0.802398
Capana00g001380	10	0	0	0	0	0	0	0.92756	0.851827	2.14927	2.82334	1.10887	1.39396	0	0	0	0	0.0383914	0	0.900789	0.9677	0.771489	1.5301	2.29584	1.77664
Capana00g001385	7	85.3747	56.6523	63.6623	90.2763	108.805	70.5001	158.086	116.346	133.985	149.984	115.972	111.885	39.139	45.8058	57.1202	83.1085	56.7577	85.9201	82.3184	82.5922	50.3059	60.0257	171.829	67.0634
Capana00g001387	1	0.692855	0.0503235	0.0948319	0.429842	0.139485	0.0935763	0.0504683	0.815562	0	0.0546904	0	0.201386	0.100914	0.241195	0.0507771	0.258257	0.104161	0.154245	0.320067	0.152422	0.464719	0.100819	0.0518684	0.148725
Capana00g001388	1	23.7797	29.4583	24.4324	20.634	32.6695	28.3871	35.9036	32.1434	27.5487	28.5923	33.5286	31.838	30.0363	30.1196	29.3023	29.4719	35.0021	39.6707	40.2397	42.6355	40.383	35.7123	25.2428	24.8779
Capana00g001389	2	0	0	0	0	0	0	0	0	0	0	0	0	0	0	0	0.0368457	0	0	0	0	0	0	0	0
Capana00g001390	10	11.2412	11.6815	11.7282	11.9068	14.4483	14.6151	24.0007	20.2623	26.5989	21.3794	22.3287	19.3209	15.2987	18.3284	14.7587	21.0225	15.6139	18.1582	21.8889	28.8621	29.141	30.3719	20.9064	25.9248
Capana00g001391	2	0	0	0	0	0	0	0	0	0	0	0	0	0	0	0	0	0.0561825	0	0	0	0	0	0	0
Capana00g001392	3	11.2408	5.47248	7.99752	9.18733	27.8029	6.09304	3.04243	1.38236	3.37124	2.67056	4.31377	1.94038	8.56319	8.12844	14.4557	13.7584	9.83862	35.8308	2.1362	1.93273	1.72195	2.43268	1.70474	3.55901
Capana00g001393	10	47.0179	29.6717	33.1605	54.1562	50.361	42.1133	77.8212	83.546	84.968	85.6088	84.7468	86.2871	38.2356	37.0223	50.3719	55.8804	67.3622	80.6803	101.758	82.0863	122.797	113.939	103.922	111.476
Capana00g001394	11	3.06399	4.76141	3.72898	2.50672	2.67122	3.51827	6.26548	3.47216	5.19472	3.7101	5.17384	5.07794	3.17137	3.58366	3.08707	5.18773	3.85683	6.25021	6.00713	4.22539	4.2951	5.69151	4.14434	5.44478
Capana00g001398	1	67.4657	34.6347	47.7527	68.3672	35.8091	31.8072	51.8603	55.7435	56.6578	53.6971	39.4032	33.5491	62.3742	54.5859	58.4451	78.8869	61.8879	59.1261	93.0321	69.5035	92.3105	76.8791	74.6953	63.8004
Capana00g001399	8	1.4441	0.600526	0.793977	0.561929	2.43921	0.968093	1.04007	0.539473	1.03452	0.544042	0.791345	0.892324	1.12333	1.34889	1.26962	1.51969	1.1654	1.7942	1.23912	0.753142	0.555414	0.41009	0.195017	0.508512
Capana00g001401	13	0	0	0	0	0	0	0.137861	0	0.180813	0	0	0	0	0	0	0	0	0	0.036547	0	0.0370081	0.0388047	0	0.044177
Capana00g001404	13	0	0	0	0	0	0	0.0553132	0.103742	0.95859	0.31966	0.468238	0.273169	0.165567	0	0	0	0	0	0.306925	0.0570493	0.24872	0.212321	0.900808	0.231841
Capana00g001405	12	33.6207	25.8437	28.5976	37.9452	31.6577	24.8505	2.53466	3.06083	1.65401	1.07599	2.2888	2.84025	35.7152	43.8322	40.9782	32.9986	37.4776	15.7407	1.32199	0.7993	1.3661	1.73034	1.51808	0.728559
Capana00g001410	1	6.67874	5.05108	3.21277	3.06149	5.13116	4.64484	5.8657	6.0326	4.28735	5.61916	4.58174	4.86014	4.89148	5.92893	4.16635	7.18097	5.97885	4.74206	5.60468	5.90401	4.94513	5.77823	3.41297	4.0022
Capana00g001414	8	0.133458	0.14374	0	0.134335	0.684589	0	0	0	0	0	0.188944	0	0.137282	0.0437667	0.140063	0	0	0	0	0	0	0	0	0
Capana00g001416	15	0.893072	1.02227	0.0489867	0.632906	1.12781	0.565632	5.45366	4.8234	3.51442	1.89047	2.20133	2.19997	0.957621	0.975766	0.466989	0.255857	0.464171	1.14077	8.5403	3.64696	2.69162	1.63819	7.22401	2.58133
Capana00g001417	6	4.33173	7.1306	4.31175	2.82621	4.67584	4.92173	9.35217	10.2308	11.6753	8.26928	9.48942	7.60105	3.08178	4.55361	2.84771	6.19436	2.87818	3.1046	8.82213	9.85136	6.81172	8.40143	4.70458	5.72836
Capana00g001418	12	0.786679	0.762437	0.897249	1.49139	0.933896	0.395782	0.0516191	0.13323	0.14716	0.144015	0.0495202	0.0972908	0.842459	0.90416	0.965073	0.968092	1.10272	1.01642	0.152139	0.234984	0.136617	0.0435889	0.0906535	0
Capana00g001422	8	2.35373	3.06694	3.57752	6.18359	13.6691	2.43881	1.69351	0.837376	1.55655	1.14602	2.53651	1.77238	1.8589	2.02737	2.45294	2.59687	2.77589	1.04806	0.663347	0.814828	0.66331	0.654404	1.17819	0.2616
Capana00g001423	14	120.017	64.7109	106.58	143.928	113.758	17.8983	40.1622	84.7736	146.935	159.781	171.513	47.7181	45.6726	33.9788	50.9618	82.7907	66.7319	114.151	17.7909	51.8503	161.84	87.4682	61.2989	111.05
Capana00g001424	6	3.11464	4.21852	3.11139	1.39988	2.89235	1.75006	4.74433	4.14358	3.85056	3.39144	3.95611	5.35878	2.5015	2.58824	2.46777	2.184	2.23149	2.53508	4.47894	4.50066	3.5536	3.96291	1.8366	2.54377
Capana00g001425	6	0.0103569	0.0111548	0.0101659	0	0.0102949	0	3.24282	2.49759	1.95222	3.81022	1.0514	1.41353	0	0	0	0	0.0218653	0.0439678	1.93431	2.99899	0.836375	1.17861	1.27754	2.26553
Capana00g001426	12	14.8567	18.2032	16.4845	15.0254	8.87516	10.6828	2.24605	3.30748	2.77704	2.41623	2.32368	1.35706	13.9698	20.1603	10.1788	16.3574	9.33171	6.73049	2.35402	2.44846	2.29706	2.19234	1.91018	1.44991
Capana00g001427	12	13.3264	14.7778	11.9776	10.8352	3.74743	5.87579	1.19293	1.61572	1.53989	1.5081	2.90951	1.10681	8.15392	9.07098	3.98195	6.05995	2.81241	3.39705	2.68033	2.2821	0.706228	1.70613	0.408986	0.881211
Capana00g001428	1	7.57517	7.25606	3.73977	3.81318	3.40426	3.3851	4.18441	5.18472	5.7398	6.26875	5.73549	4.61955	4.27709	5.73814	4.22023	4.3237	3.23974	4.17184	4.85817	5.90636	5.04569	6.65888	4.2207	5.66823
Capana00g001432	11	7.23485	6.79967	4.15123	5.35549	5.20702	4.25852	8.28828	9.49859	9.87467	9.47726	8.85138	8.48955	5.24477	7.85576	5.26759	7.97392	7.48671	13.2121	10.551	11.9062	13.7852	14.1378	7.83234	14.7162
Capana00g001433	2	0	0	0	0.0397141	0	0	0	0	0	0	0	0	0	0.277753	0	0.126051	0.207212	0.253199	0	0	0	0	0	0
Capana00g001438	8	0	0	0	0.0517937	0	0	0	0	0	0	0	0	0	0	0	0	0	0	0	0	0	0	0	0
Capana00g001440	4	7.70896	11.266	7.8984	6.66954	13.2179	8.93428	12.0974	14.0885	10.436	13.7505	12.9843	11.386	7.55254	8.37052	8.58815	12.7146	9.35544	10.829	9.69543	11.9366	8.27256	8.67954	4.75016	8.42216
Capana00g001441	12	113.088	30.8286	64.0138	81.2216	48.9246	39.2074	0.57258	1.24917	1.48678	2.31163	0.96138	0.570971	66.5457	35.4604	44.523	60.6217	80.9679	61.641	0.18804	0.187376	0.525263	0.731706	0.531217	0.636396
Capana00g001443	3	0.24345	0.130632	0.117699	0.0688636	0.0495599	0.0161064	0	0.0278659	0.0380779	0	0.0273158	0.0269663	0.147974	0.219843	0.171081	0.488085	0.459215	1.38653	0.0484488	0.154048	0.0155624	0.0177812	0.0392912	0.018577
Capana00g001444	7	0	0.0686452	0	0	0.0612483	0	0	0	0	0	0.208556	0	0	0	0	0	0	0	0	0.133116	0	0	0	0
Capana00g001445	15	0.0872972	0	0	0.013782	0.0414772	0	2.95174	0.309575	0.422623	0.877603	0.327879	0.212142	0	0	0	0	0.0153113	0.0910988	7.92944	0.507124	4.36196	0.530032	0.689837	1.20113
Capana00g001446	10	0.0343442	0	0	0	0	0.0332123	0.592642	0.855572	0.301608	0.983017	0.352489	0.0735982	0	0	0	0	0	0	0.532203	0.35552	0.536573	0.617186	0.816426	0.968073
Capana00g001448	7	0.392106	0.150239	0.488501	0.207805	0.508409	0.565063	0.633972	0.687692	0.616278	1.09707	0.879477	0.974082	0.449877	0.521936	0.153727	0.186346	0.184129	0.867126	1.06704	0.988611	0.65905	0.294891	0.218166	1.25516
Capana00g001449	3	1.25928	4.33296	2.49041	9.71902	2.37386	2.42533	0.0640199	0.191434	0	0.201849	0.0555436	0.263721	12.4312	12.4773	3.96904	3.46096	4.07718	21.3439	0.394416	0	0.123883	0.0594545	0.497445	0
Capana00g001450	12	2.6509	10.5183	5.22812	4.89037	6.65261	8.37386	0.263163	0.185612	0.321346	0.254378	0.428491	0.547867	10.2628	4.84932	5.40023	4.36419	4.09797	6.75279	0	0.0594065	0.0602889	0.16946	0.172114	0.0641153
Capana00g001453	12	0.140999	0.0499238	0.0908529	0.134736	0.135102	0.179441	0.0483507	0	0	0	0	0	0.0465577	0.277979	0.297722	0.245549	0.0972542	0.199201	0	0	0	0	0.0465715	0
Capana00g001454	2	0.0284197	0	0.160227	0.358327	0.0795406	0.0263785	0	0	0	0	0	0	0.446646	0.107691	0.204105	0.550932	0.200915	0.348529	0	0	0	0	0	0
Capana00g001461	12	285.319	315.667	239.319	213.337	331.135	264.513	123.346	117.167	118.687	115.936	129.789	150.926	353.066	325.143	262.216	257.04	259.43	292.355	134.718	137.549	112.365	111.979	70.1856	86.1036
Capana00g001467	9	4.28393	10.017	7.09384	16.1019	7.90644	5.04779	4.97367	7.82583	8.88934	7.04247	10.1113	6.60323	14.4418	8.29952	20.8933	9.74062	11.6567	10.5088	8.54807	6.27271	10.6549	7.93054	28.6248	14.3858
Capana00g001469	2	0.604752	0.540939	1.12999	3.95324	0.381604	0.72562	0.801811	0.670106	0.90435	1.26941	0.873309	0.623621	1.32396	3.07967	7.2988	1.63024	4.31627	0.757215	1.04959	0.708312	2.40008	1.2453	2.91918	3.58284
Capana00g001470	9	5.30879	9.15308	8.43243	13.7765	4.30508	5.51572	4.3566	4.91722	7.52229	5.9911	7.18432	8.59016	6.39971	10.1169	13.3637	9.28647	9.08734	8.57858	3.78352	8.53256	7.52216	5.38622	17.3895	12.7024
Capana00g001471	3	0	0	0	0	0	0	0	0	0	0	0	0	0	0	0.0225859	0	0	0.0232055	0	0	0	0	0	0
Capana00g001472	11	0	0	0	0	0	0	0	0	0	0	0	0	0	0	0	0	0	0	0	0	0	0	0	0.0545893
Capana00g001473	9	0.13018	0	0	0.124707	0	0	0.205443	0.263677	0.208366	0.198821	0.136664	0.136936	0.0646383	0.128254	0.135077	0.13531	0.203456	0.274377	0.134129	0.337145	0.691587	0.331093	0.473449	0.267313
Capana00g001475	6	1.32184	1.97229	2.02611	1.35222	1.58695	1.67302	3.5382	2.42351	3.59717	3.85728	3.00856	2.60269	1.84307	1.48531	0.571919	1.41425	1.15453	1.81146	2.96585	2.66525	2.19514	3.19984	1.59212	2.11325
Capana00g001478	6	8.29015	10.1122	8.63753	6.56968	13.5149	9.77343	21.5715	20.0255	19.2185	17.4752	20.723	25.3436	6.18279	9.60525	7.93196	9.4061	10.2119	11.6504	14.7184	18.7311	18.4226	20.2776	11.9648	17.3308
Capana00g001480	11	8.06154	9.03029	6.18129	4.43581	7.07174	6.70109	15.0769	12.9425	13.1469	11.1405	12.6332	13.8946	6.43131	6.27911	5.93093	8.62247	8.41221	13.8437	12.4215	16.1037	12.9008	14.3944	9.56106	20.9432
Capana00g001482	7	0.0125539	0.0265784	0.0860247	0.0126363	0.147671	0.0121401	0.0698214	0.0671674	0.15306	0.248827	0.378386	0.238502	0.0130921	0.0495622	0.0134916	0.0132846	0.0132517	0.0533625	0.0568824	0.171525	0.0129027	0.0524271	0.0116088	0.0137216
Capana00g001483	9	242.534	279.268	368.298	348.814	532.535	158.599	540.233	387.42	875.662	623.576	323.728	655.069	192.146	181.221	160.702	222.96	143.532	48.3972	353.453	288.655	430.425	711.452	1010.26	468.197
Capana00g001484	6	13.0139	9.12032	12.9169	13.7598	13.1347	8.63175	16.4498	20.6135	24.1492	19.2142	18.5153	16.4333	11.5659	12.1106	11.0561	10.4365	10.4329	8.37605	23.5378	23.3557	18.1042	17.017	16.4282	9.56816
Capana00g001486	6	19.7623	16.5424	17.985	23.6661	21.4556	16.2875	35.3152	34.2247	38.2959	39.228	35.0858	32.2413	18.4842	20.8655	14.5664	18.1035	16.1644	16.6813	36.7531	34.6785	35.4516	32.8685	23.5383	20.2258
Capana00g001488	15	3.48183	3.10828	2.802	3.25704	4.44493	1.85785	5.60906	5.75933	4.67501	6.70678	6.197	3.70954	3.48352	3.06322	3.0096	5.31994	3.94048	5.51364	9.99002	7.47804	6.26271	5.53335	5.30223	5.28726
Capana00g001489	10	1.60849	0.961697	1.42899	0.557744	0.68532	0.533245	9.97804	12.1367	8.30334	9.54411	7.52883	9.99051	1.23303	0.889429	0.739801	1.21866	1.20557	1.49029	23.1499	16.327	13.0358	15.2035	8.15533	6.64507
Capana00g001491	6	31.5983	18.3623	18.0681	24.333	25.4907	15.7744	52.6777	54.0355	54.4952	46.2105	51.0583	58.9625	25.5398	16.6053	25.8124	20.3481	23.5461	15.6607	59.7889	60.723	37.7056	46.4741	34.5028	27.8512
Capana00g001493	10	0	0	0.0588792	0	0	0.0293407	0.27004	0.25476	3.14616	1.67553	0.784457	2.73621	0.0301256	0	0	0.0646883	0	0	0.569834	0.410844	4.05143	6.21944	3.05194	1.75049
Capana00g001494	6	13.6987	15.6692	10.9016	8.66813	12.6538	9.03037	18.7037	17.3801	17.2409	14.9097	16.5017	23.914	11.1059	13.7063	10.44	10.6901	11.9278	11.0581	20.391	22.2758	17.8942	18.1219	12.6906	11.1828
Capana00g001496	14	0.2989	1.01575	0.337608	0.687491	0.765704	0.42708	10.0715	4.44266	15.5717	221.849	20.0459	6.40757	0.304822	0.096611	0.156074	0.881868	1.9773	7.63755	8.32498	9.06162	9.40061	19.8214	49.5703	160.443
Capana00g001497	14	0.135412	0.207951	0.139858	0.0948133	0.11501	0.160433	3.43291	3.26511	10.3225	162.129	19.6212	5.16211	0	0.0116243	0	0	0.162199	0.239347	4.00131	9.0735	5.545	14.437	19.1561	76.6459
Capana00g001498	14	0.0359409	0.0606233	0.0349979	0.106907	0.0230833	0.0227554	1.38927	0.800942	3.47238	51.1731	5.63313	1.415	0.012322	0	0	0.0623525	0.149697	0.316567	1.63165	2.83012	2.74496	6.67655	9.95344	36.0431
Capana00g001499	10	13.9412	16.3864	18.6281	19.6111	21.8209	15.7557	31.327	33.5034	29.5621	35.1095	34.068	24.0085	12.9977	15.358	16.5467	22.4915	22.5035	25.4758	31.8918	33.3348	34.3775	37.3882	26.3278	38.2157
Capana00g001500	10	12.3041	16.4104	17.4302	12.8739	15.5419	14.3293	32.6971	32.071	29.543	32.8934	35.3562	24.7717	16.21	20.4166	15.4215	19.633	17.6503	20.1787	28.2659	26.3223	27.9988	28.9328	17.3576	39.0954
Capana00g001503	11	67.7318	65.7862	77.2482	112.852	169.589	60.4351	380.066	303.384	392.192	414.442	441.106	385.01	78.2799	86.4826	99.4064	112.206	249.139	440.355	446.053	463.43	491.487	505.7	424.617	1164.65
Capana00g001505	3	10.4413	11.3856	12.6093	13.1674	18.146	9.28851	13.0733	10.2716	11.8066	12.1618	11.3001	11.2165	8.30579	9.7623	9.16629	13.8959	19.8711	33.9249	8.94415	9.35679	10.689	11.0629	7.99471	17.4025
Capana00g001506	5	0	0.480342	0.0546081	0.0278057	0.0261058	0	0	0	0	0	0.122924	0	0	0	0.0291949	0.0862409	0.029242	0	0	0	0	0	0	0
Capana00g001507	12	13.4521	16.9877	12.2671	11.3199	7.80736	4.01219	0.522124	0.977861	0.0618491	0.519446	0.741989	0.327535	7.42145	8.22664	9.8146	8.37559	4.12199	1.34591	0.173252	0.457131	0.613276	0.297301	0.971022	1.05195
Capana00g001509	1	0	0	0	0	0	0	0	0	0	0	0	0	0	0	0	0	0	0	0	0.0200386	0	0	0	0
Capana00g001510	11	0	0	0	0	0	0	0.158421	0	0	0	0.153015	0.0760711	0	0	0	0	0	0	0	0	0.228723	0	0	0.227697
Capana00g001511	13	0	0	0	0	0	0	0.298049	0	0.714296	0.084662	0	0.154333	0	0	0.0396799	0	0	0.0397958	0	0	0.0384895	0	0	0
Capana00g001512	6	0.415996	0.78015	0.41732	0.62666	0.582913	0.462641	1.93596	1.50143	1.16472	1.69284	1.75281	1.2696	0.415991	0.610948	0.649307	0.934196	0.576782	0.897146	1.33444	1.95297	1.1261	1.26699	1.33339	1.43245
Capana00g001515	11	0.182986	0.437632	0.178778	1.22806	0.583637	0.11683	0.438002	0.286693	0.299434	0.384635	0.147325	0.41773	1.31318	1.20736	1.08992	1.50679	1.1889	1.28885	1.94841	1.84592	2.90975	2.30425	2.12619	2.97951
Capana00g001516	9	34.3721	18.4221	21.1894	53.0872	34.4427	27.7761	45.6154	43.1298	37.6841	35.5095	34.2933	43.0607	52.1141	48.6848	63.3303	60.6135	68.0485	52.1707	48.3537	80.1457	74.9171	72.159	102.433	113.709
Capana00g001517	9	0.115277	0.0620791	0.169726	0	0	0	0.0601231	0.186401	0.0646703	0.0564608	0.167194	0.122647	0.0601098	0	0	0.240789	0.0600909	0.0610944	0	0.123208	0.369437	0.184873	0.638705	0.725458
Capana00g001518	11	21.9744	26.318	22.707	41.8226	28.2294	27.7086	34.1951	38.6849	33.2817	38.8756	29.7503	41.6123	40.9633	31.8077	46.1092	51.0786	75.9124	73.0191	42.3116	79.1321	84.8411	73.1064	84.4331	117.746
Capana00g001522	2	2.152	0.760005	0.362773	0.609201	0.27453	0.662493	1.29133	1.25677	0.360369	0.208127	0.294589	0.487523	0.23973	0.646418	0.440582	1.81861	0.922361	1.41946	0.962439	0.931865	0.226264	0.206895	0.345429	0.383615
Capana00g001524	2	0.32913	0	0.157423	0.0329349	0.0308787	0.0314771	0	0.0351705	0	0	0	0	0.0335564	0.127033	0.101308	0.136609	0.378147	0.239092	0.0670643	0.0346173	0.0589255	0.108469	0	0.0294146
Capana00g001525	5	14.0528	16.5437	12.5053	9.41889	13.4096	12.5631	15.5032	10.7038	11.8736	9.19452	11.7004	14.3707	13.624	12.7941	10.7031	11.8535	12.7382	14.0448	12.1243	13.286	10.0246	9.3476	6.69377	8.32632
Capana00g001526	10	2.67552	3.18821	1.25446	1.34117	0.674415	0.533937	12.7899	10.9596	8.17545	7.26583	6.14545	7.88261	1.72718	2.67088	2.32601	2.90266	3.13578	3.26074	18.035	18.2931	13.7489	11.3103	11.5391	11.927
Capana00g001528	7	9.61368	13.6818	16.5184	17.2152	24.8666	24.4611	33.411	35.4703	37.6113	39.643	50.9063	43.9962	11.0132	11.7321	9.65582	11.567	13.8101	18.5962	24.0853	23.265	32.5412	30.7288	22.4808	35.8641
Capana00g001529	7	193.045	199.445	210.199	187.918	275.359	331.98	402.843	399.467	388.029	439.477	560.827	532.255	139.358	151.52	143.885	138.42	161.805	170.882	246.893	298.93	267.452	268.03	271.865	229.15
Capana00g001530	10	1.07101	0.958784	0.394446	0.282847	0.797097	1.52103	1.22796	1.30474	1.74553	1.5568	1.52899	1.09497	0.482722	0.749465	0.421469	0.920549	0.51786	0.673526	1.55691	2.42505	1.68283	2.18232	1.84004	1.45598
Capana00g001532	3	1.27848	0.732155	0.788465	0.951268	0.479764	0.660963	0.768062	1.50797	1.16317	1.21492	1.41682	0.480999	0.717234	0.625923	0.549213	0.830893	0.536188	2.86157	0.815238	1.169	0.680093	0.605311	0.767908	1.26
Capana00g001533	4	0	0	0	0	0	0	0	0.0352561	0	0.0176802	0.0175911	0.0695424	0.0161989	0.0163193	0.0173322	0.0173919	0	0	0	0	0	0	0	0
Capana00g001534	15	3.40529	2.69031	2.71546	2.44646	4.34068	2.15666	4.26327	5.86324	5.11015	5.18552	5.14412	3.94361	2.76925	2.58988	1.83925	3.72192	1.31387	3.89421	8.03805	7.84338	5.62868	4.82367	2.74091	4.10815
Capana00g001535	8	0	0	0	0	0.0973692	0	0.0800512	0.0120294	0	0.0139009	0	0	0.0128249	0.0124439	0	0	0	0	0.0222401	0.0124544	0.0112604	0.011807	0	0.0510821
Capana00g001536	10	0.107844	0.161557	0.0775197	0.0536118	0.0262499	0.101935	0.403936	0.361377	0.648412	0.386054	0.295073	0.398391	0.0825095	0.158037	0.559628	0.254341	0.304983	0.308677	0.729231	1.01951	0.857253	0.330399	0.683952	0.432452
Capana00g001538	6	3.65692	4.34901	1.85403	1.62324	1.74612	2.1859	13.9325	12.1817	9.76387	5.34186	6.60159	9.78418	2.72549	2.96271	3.25533	2.50862	2.48311	2.86252	11.6741	14.2444	7.60665	5.83797	3.76589	4.95753
Capana00g001539	8	6.4711	5.74468	6.72514	8.59507	14.4246	9.99497	6.25894	4.4353	4.05034	4.61944	4.56323	5.72099	8.66615	5.61412	7.50484	4.91259	5.44779	4.12665	4.27226	4.34718	3.70311	3.64124	2.30016	0.874773
Capana00g001540	6	8.33203	10.3452	9.85972	7.19003	9.11976	6.82499	20.1075	16.7216	20.7124	15.7604	15.8147	17.7467	6.51616	8.19733	6.42867	7.83369	7.34575	6.70672	13.4323	14.5358	11.5129	12.7534	8.05018	9.07472
Capana00g001541	6	12.3556	12.2338	11.1861	8.69934	10.8768	11.4191	18.0594	15.2553	17.8393	16.6116	15.7473	18.5228	10.4871	10.7046	8.14655	10.9325	8.05357	10.1462	15.9597	14.9273	16.1259	15.0332	8.78535	11.8
Capana00g001542	6	0.386122	0	0	0.25887	0.123686	0.0609854	2.3993	1.07265	1.65223	0.851319	2.22299	0.620583	0.193915	0.128254	0	0	0	0	1.82231	0.679258	2.13597	1.08749	0.523477	1.18428
Capana00g001544	6	4.37375	2.23997	2.37154	1.35263	1.71879	2.24748	5.80118	9.52665	3.50223	3.37468	3.08657	3.51644	1.55954	2.96502	2.00412	3.54723	1.65572	2.62353	5.19224	3.1451	2.81373	4.50622	1.97343	2.29587
Capana00g001547	6	10.4501	19.7826	11.6846	4.24448	7.0513	6.71468	27.6129	25.1839	21.1025	24.549	32.7677	37.2683	7.39755	9.44461	6.71426	7.92397	8.41674	9.52248	22.072	22.9629	20.7752	23.7114	14.738	19.4212
Capana00g001549	7	0.848489	0.894326	1.72	2.63181	4.45951	3.45959	8.07484	4.72776	5.43576	2.89834	5.50929	3.98157	1.44549	1.50433	1.84286	1.49541	3.39609	1.49474	2.15415	3.29753	4.56075	3.4337	6.2397	3.81445
Capana00g001552	5	0.018886	0	0	0	0	0	0	0	0	0	0	0	0	0	0	0	0	0	0	0	0	0	0	0
Capana00g001556	4	0	0	0	0	0	0	0.727196	0	0	0	0.0634206	0.122206	0	0	0	0	0	0	0	0.0617347	0	0	0.237589	0
Capana00g001557	1	0	0	0	0	0	0	0	0	0	0	0	0	0	0	0	0	0	0	0	0.0344988	0	0.0365109	0	0
Capana00g001558	4	60.6225	95.09	80.978	112.338	171.007	101.583	189.223	173.44	114.659	130.354	212.924	150.736	91.4068	87.3826	56.1435	51.4232	46.4001	42.0934	132.502	119.89	138.721	80.2143	63.9135	58.4752
Capana00g001563	7	0.524531	0.0252548	0.205101	0.373882	0.147427	0.123326	0.855414	0.223788	0.688141	1.05607	0.73587	0.408059	0.0514112	0.103192	0.161799	0.0534571	0.0270151	0.162761	0.966605	0.352369	0.149212	0.102692	0.700825	0.106642
Capana00g001564	15	0.0639444	0.0403765	0.0200807	0.0209401	0.161333	0.0395677	0.458219	0.419035	0.0687152	0.0662906	0.380296	0.24593	0.253404	0.0606407	0.0649274	0.021649	0.0646789	0.109604	0.73198	0.882297	0.486666	0.190692	0.304868	0.174693
Capana00g001566	15	0.215042	0	0.0387337	0.0197227	0.169069	0	1.25331	0.541431	0.0408382	0.514046	0.407378	0.351909	0.14046	0	0.245874	0.124287	0.0200885	0.184326	1.17321	0.59212	0.413401	0.539645	0.264648	0.259249
Capana00g001567	2	0	0	0	0	0	0	0	0	0	0	0	0	0	0	0	0	0.0575871	0	0	0	0	0	0	0
Capana00g001569	2	0	0	0	0	0.0281851	0	0	0	0	0	0	0	0	0	0.0630403	0.0306314	0	0.0311675	0	0	0	0	0	0
Capana00g001571	14	0	0	0	0	0	0	0.024688	0	0	0.0749217	0	0	0	0	0	0	0	0	0	0	0.0408709	0.0216198	0	0.048788
Capana00g001572	6	0.184629	0.390214	0.201926	0.2068	0.398446	0.706233	98.1153	60.7206	113.89	59.3052	51.6472	98.5578	0.114827	0.112302	0.697752	0.144273	0.216485	0.0962446	41.1625	68.1919	47.5875	50.0409	44.0132	30.0257
Capana00g001573	10	8.07991	10.7335	7.86357	9.42444	8.63274	10.4538	194.337	205.804	239.776	280.125	247.103	250.114	5.61407	6.72175	6.3162	8.949	9.17176	6.28679	232.975	206.309	266.203	268.845	247.242	269.883
Capana00g001576	5	21.6335	8.66944	5.20128	9.15406	13.3246	9.3227	16.4228	15.2208	15.0659	9.1382	14.0497	15.3745	15.7786	12.6387	12.4794	6.98961	6.71314	7.61997	11.3214	11.031	7.88522	6.44074	8.29015	2.62814
Capana00g001577	10	5.84035	4.09323	5.65243	5.95905	6.26543	1.93726	9.61406	10.9159	11.1264	10.9103	10.0213	7.21959	6.13088	8.12038	5.34474	6.22069	5.30427	7.23753	15.3549	14.5874	13.2744	15.4075	8.47503	10.7972
Capana00g001579	8	2.55435	2.82624	1.94982	4.77572	5.60732	2.82301	1.64995	0.79331	2.2654	0.898297	1.78531	1.07432	3.60727	3.15508	3.33682	3.97137	3.40452	2.83652	1.9911	2.33152	2.21816	2.02181	1.95752	1.32142
Capana00g001580	11	0	0	0	0.0530046	0	0	0	0	0	0	0	0	0	0	0	0	0	0	0	0	0	0	0	0.0559214
Capana00g001583	15	1.54524	0.912912	0.502445	1.12947	1.02656	0.816893	2.80633	3.37048	1.08441	0.511937	0.72862	0.605001	1.26651	0.748026	0.666542	0.633934	0.474828	0.320711	10.1772	5.09849	1.49312	0.959101	0.215172	0.398464
Capana00g001585	10	9.42577	7.82811	5.19914	5.29002	5.705	7.24552	12.535	10.2194	12.736	10.5352	12.6059	11.3665	8.30532	6.76685	6.12369	5.34037	5.87872	9.91103	11.8835	12.2478	14.2935	14.7849	10.266	12.62
Capana00g001586	10	4.07835	3.80759	4.30011	4.62284	4.7199	2.75551	5.87371	4.47616	7.10767	3.45273	4.44838	5.51989	4.78534	5.18604	4.63386	4.38559	6.23418	6.38711	6.41697	7.93453	9.52626	8.51877	8.32396	7.89001
Capana00g001587	4	0.0999675	0.156177	0.22373	0.291205	0.359425	0.0707947	0.333643	0.354126	0.578966	0.247887	0.710916	0.350593	0.434161	0.173283	0.0525374	0	0.0515705	0.0524317	0.143588	0.36766	0.0989282	0.0752842	0	0.0267087
Capana00g001588	9	0.244128	0.199709	0	0	0	0.0926385	13.0039	3.71828	9.78079	9.54322	2.73519	5.60419	0	0.191625	0	0	0	0	10.3749	6.81271	4.58506	4.49893	20.4302	3.50059
Capana00g001590	5	0.0172615	0.102203	0.0676135	0	0.0165881	0.133207	0	0.0687434	0	0	0	0	0.679678	0.312103	0.164261	0.163791	0.0364422	0.0183434	0.0811726	0.0532907	0.0177413	0	0	0.0188673
Capana00g001591	6	22.0912	22.6206	22.2239	17.8188	27.4049	19.7309	40.0969	34.3539	35.4027	34.6731	30.8992	34.4255	17.9418	20.6072	17.3195	18.4735	20.1847	20.8504	34.6755	35.4628	31.0454	33.5366	18.7389	26.6709
Capana00g001593	12	51.2082	48.5845	32.2571	26.7526	22.2877	39.2243	11.12	16.6185	15.8501	17.1712	18.3192	17.5203	41.1657	45.0668	36.5191	29.3246	14.75	14.2332	8.42583	13.1194	10.2272	10.5295	8.51382	9.86876
Capana00g001594	5	3.8798	1.55397	0.185417	0.435664	0.240371	0.60822	0.562914	0.323276	0	0.122509	0	0.0670022	0.911272	3.36147	0.595374	0.130617	0.132017	0.266612	0.339267	0.259447	0.06195	0	0.0628276	0.136699
Capana00g001595	5	2.34066	2.27809	0	0.178542	0.0558756	0	0	0	0	0.0657244	0	0	0	0.522832	0	0	0	0.0626957	0	0	0	0	0	0
Capana00g001596	3	16.8554	16.3748	13.155	12.5149	16.1535	15.5359	17.4165	11.8642	11.5382	21.2992	13.0156	14.9133	18.5346	18.1537	16.2424	16.845	22.9897	39.3833	17.0206	17.4212	17.2173	19.7991	15.2209	29.2231
Capana00g001597	8	0	0	0	0	0.0348078	0	0	0	0	0	0	0	0	0	0	0	0	0	0	0	0	0	0	0
Capana00g001599	11	3.59152	3.43439	2.88605	2.89627	4.07728	2.65332	3.66762	4.40114	4.15009	4.8028	4.31907	4.33726	3.37251	3.77879	3.40172	4.28041	4.41229	5.81358	3.44809	3.82316	3.46568	4.91291	3.84959	5.63911
Capana00g001601	6	2.70573	1.76614	2.0236	1.68666	1.86242	2.12909	4.74971	2.45983	3.36471	3.42197	3.41782	2.77925	2.28847	2.28326	1.38841	2.27417	1.90683	1.7497	4.30124	4.18138	2.33701	3.18432	1.57485	1.73151
Capana00g001602	6	0	0	0.0434468	0.131351	0.353964	0.287812	0.559526	0.374088	0.524284	0.445023	0.542254	0.550086	0.0461377	0.221932	0.294075	0.223065	0.199441	0.307981	0.576199	0.672024	0.410924	0.646173	0.117	0.517987
Capana00g001603	9	17.2807	16.8806	29.0605	66.2346	50.7019	18.7228	50.5366	64.867	116.379	110.353	104.364	61.1837	31.7316	38.7223	43.2116	39.2327	59.7064	42.702	112.498	116.941	207.25	191.367	286.104	137.008
Capana00g001604	10	4.04011	3.41818	4.03122	4.6818	5.31623	2.78403	9.78936	7.77603	8.65164	7.23498	7.83166	7.53278	5.21666	4.53322	6.0616	6.29122	6.66732	8.75639	11.2593	13.0031	11.1462	13.7809	8.43891	13.4575
Capana00g001605	11	0.113307	0.180962	1.49673	0.509925	0.551913	0.328254	1.56822	1.48304	3.003	0.82092	1.8278	0.963159	0.992191	0.849491	0.538256	1.07623	0.71674	2.35745	1.667	2.08633	1.93226	2.90451	2.4674	3.8082
Capana00g001607	6	0.563857	0.607853	0.324865	0.44077	0.873088	0.33003	0.83785	1.06468	1.07187	0.964221	1.06816	1.54906	0.434883	0.783689	0.283073	1.38655	0.422645	0.713184	1.44176	2.51456	0.820057	0.898231	0.908399	1.01627
Capana00g001610	8	0	0	0	0.11347	0	0.0221961	0	0	0	0	0	0	0	0	0	0	0	0	0.0211792	0	0	0	0	0
Capana00g001613	1	5.50577	6.45391	3.2332	2.32803	4.64425	2.78192	5.62239	4.24413	4.11819	5.26507	5.15741	4.00346	2.94543	6.46352	4.48541	7.81546	5.1515	5.83119	5.59553	7.86126	4.17076	5.28998	4.45129	5.93516
Capana00g001614	13	0.387062	0.505224	0.387894	0.14428	0.612424	0.416404	0.877765	0.541832	1.31407	0.488914	0.244493	0.360165	0.446162	0.487476	0.207987	0.828282	0.412358	0.412305	0.788926	0.706324	0.529009	0.986114	0.207474	0.791667
Capana00g001615	7	0	0	0	0	0	0	0	0	0	0.0520318	0.0488762	0.049321	0	0	0	0	0	0	0	0.0488733	0	0.0883885	0.0493471	0
Capana00g001616	6	29.2172	44.2201	38.296	32.413	36.4865	44.998	74.7705	84.971	79.3396	90.5035	73.1052	63.9283	30.6338	33.2819	25.9427	31.2338	28.5134	34.6885	63.6661	73.0303	60.9367	55.0613	39.5186	52.2186
Capana00g001619	12	9.39236	8.40158	9.76555	11.8152	7.98489	7.19242	3.59945	3.11855	2.54439	3.07059	1.77095	3.11955	8.82726	11.418	11.4806	9.56221	5.92088	9.5458	5.3096	4.12298	3.71086	2.94492	1.58159	1.55882
Capana00g001620	5	5.09262	5.56384	6.77432	5.28435	5.81597	9.61242	5.00685	3.55511	4.06631	3.6116	4.57828	5.26166	4.59589	3.88125	5.18197	4.26252	4.0358	3.79497	3.96871	4.6646	3.26543	2.54677	4.06582	2.45036
Capana00g001621	13	0	0.318941	0.797465	0.988887	0.676778	0.435402	0.857011	0.970671	1.34835	0.219475	0.376142	1.02788	0.310242	1.00125	0.105908	0.320164	0.264116	0.586988	0.519056	1.43431	0.457046	0.555838	0.207935	0.380248
Capana00g001624	6	44.414	41.3591	44.5421	28.1337	43.2583	32.0505	73.2047	78.3909	66.8915	53.3168	54.1736	79.5676	36.1577	40.494	45.1964	37.533	38.8812	53.4862	58.1152	59.6995	50.0581	50.4091	32.1274	58.0983
Capana00g001625	4	5.17679	5.81708	4.79739	5.68508	6.43191	6.80978	6.09932	7.08299	6.90491	7.55067	8.11758	7.44743	6.45148	6.60101	4.99462	4.90989	5.50602	6.71927	7.66601	5.42889	4.19	4.03112	4.11052	3.5045
Capana00g001626	4	47.2817	56.3313	39.0435	25.0068	39.1693	35.053	79.5959	78.8036	69.9009	54.7528	58.1027	76.8653	41.5285	42.2862	43.5335	31.4001	30.157	28.5139	63.5931	64.5265	51.3393	46.5506	25.9317	29.3679
Capana00g001627	12	0.270767	0.163549	0.192558	0.0770113	0.167611	0.0616975	0.107001	0.0746304	0.0079713	0.0620597	0.0883237	0.120183	0.110018	0.170243	0.060344	0.166489	0.0899108	0.151921	0.0780976	0.0147857	0.0209126	0.0458441	0.127975	0.214175
Capana00g001628	11	0	0.397226	0	0.190354	0.0257888	0	0.0296855	0.133123	0.116999	0.206851	0.097145	0.0876626	0.0837891	0.135361	0	0	0.142756	0.0853343	0.169862	0.113413	0.107317	0.263076	0.1568	0.49032
Capana00g001629	7	41.4043	50.7409	51.8189	58.0328	76.8857	71.2787	96.9819	91.1075	80.7994	103.103	131.974	105.225	41.144	42.8681	33.8474	46.1025	39.6566	48.1972	70.8945	71.8862	66.1612	64.6621	68.034	54.7397
Capana00g001630	15	0	0	0	0	0	0	0	0	0	0	0	0	0	0	0	0	0	0	0.0369982	0	0	0	0	0
Capana00g001631	15	0.110701	0.168554	0.128827	0.241468	0.106182	0.0354142	0.339096	0.5216	0.429833	0.347492	0.363971	0.256411	0.209077	0.237452	0.195399	0.232381	0.309349	0.431111	1.00689	0.558819	0.648074	0.403472	0.264772	0.467355
Capana00g001632	12	4.86051	8.56535	2.93247	2.92411	6.61181	10.0583	0.405865	0.554104	0.772385	0.785246	0.535985	0.682911	6.65331	3.9026	2.49462	5.13525	3.04241	2.25733	0.525316	0.487775	0.815523	0.524974	0.148041	0.73399
Capana00g001634	7	0	0	0	0	0.0322976	0	0	0	0	0	0.211705	0.0356628	0	0.0986359	0.0344282	0	0	0	0.105815	0.0699134	0	0.0365109	0	0
Capana00g001635	6	0.0897271	0	0.380675	0	0.290886	0	1.32788	0.492249	0.667907	0.493479	0.575497	0.631393	0.151224	0.0596199	0.0309176	0.219192	0.0929078	0.220981	0.296389	0.562426	0.517514	0.605628	0.315821	0.863984
Capana00g001636	7	0.587728	0.190662	0.299435	0.966113	3.11065	0.422905	2.13429	1.68244	0.82287	3.30799	3.64156	2.64276	0.539811	0.924858	0.726654	0.956577	0.553053	1.31925	2.14561	3.01233	1.52239	1.90495	1.21413	1.01686
Capana00g001637	2	4.44449	2.92496	1.9714	2.27275	3.48381	2.81169	2.02529	1.27864	0.598145	1.657	1.29705	1.09725	5.2615	4.61029	6.07741	10.9354	4.9812	4.14542	0.935992	1.01597	0.578841	0.985708	1.08246	0.42658
Capana00g001638	10	7.6467	7.93343	4.66534	2.50008	2.44808	4.41057	10.6651	12.8764	9.25927	9.27621	9.27928	9.90622	5.99383	5.89576	6.27354	4.22876	4.07369	5.27522	8.63793	10.344	22.5158	14.1974	9.81604	14.3087
Capana00g001643	6	0.085952	0.0441943	0	0.042769	0	0	5.19351	5.02992	8.69939	4.09052	5.33647	6.66362	0	0.0418029	0	0	0.312855	0	4.11975	5.42461	4.08641	3.77541	5.1682	3.93335
Capana00g001645	3	0	0	0	0.0143483	0	0	0	0	0	0	0	0	0	0	0	0	0	0.0153706	0	0	0	0	0	0
Capana00g001647	14	0	0	0	0	0	0	0	0	0	0.0325856	0	0	0	0	0.0314948	0	0	0	0	0	0	0	0	0
Capana00g001649	3	12.862	12.4529	12.4337	7.8816	8.33886	12.1757	8.86555	8.21943	10.4127	7.67101	8.93101	10.2838	11.104	12.0754	10.2911	14.7677	17.3513	22.8253	7.28278	6.42227	6.02798	7.93005	3.71015	7.39255
Capana00g001650	2	17.3544	19.8125	16.9383	20.4716	20.9942	19.8396	10.91	12.8426	13.5067	14.0293	14.259	11.7901	19.0239	20.7679	19.7458	31.1435	31.5002	39.4922	12.1878	12.0227	13.0821	13.8034	14.9021	17.8331
Capana00g001651	5	16.8194	10.3008	10.6832	13.8695	14.5378	15.7712	16.1157	10.9299	8.89448	14.2172	11.8899	13.0135	16.8709	15.9093	12.349	9.34528	9.05371	10.9955	12.9973	10.6187	13.3434	10.936	12.0177	9.61297
Capana00g001653	12	151.901	165.984	170.59	211.758	261.075	111.009	79.1303	84.8744	72.5977	57.5508	74.0967	84.4373	146.346	155.212	158.135	131.539	206.279	144.569	34.3176	63.8637	51.0758	52.3502	36.9265	40.4579
Capana00g001655	13	0	0	0	0	0	0	0	0	0.142564	0.0465807	0	0	0	0	0	0	0	0	0.0461245	0	0	0	0	0
Capana00g001656	12	11.4656	13.3616	11.8137	12.3662	6.76709	10.2479	0.0801348	0.141724	0.443483	0.596856	0.117476	0.114938	11.3695	12.8355	7.57414	16.0192	7.71274	4.32856	0.0854812	0.0756508	0.110339	0.0407006	0.172807	0.0395903
Capana00g001659	10	4.32664	6.23076	3.36743	6.17504	5.57929	2.49665	8.66128	10.2492	10.1604	10.0923	10.3965	6.84344	5.60642	6.45894	5.11096	6.39142	5.30602	5.20714	13.9042	14.2591	13.6754	13.0276	6.76417	8.98115
Capana00g001660	10	21.594	24.6857	14.3143	15.8292	14.758	9.96001	64.9739	55.4437	57.3004	60.7492	49.8968	41.2572	14.7123	18.2916	15.6104	20.3614	24.5272	59.4728	67.7037	61.3878	46.0105	52.007	51.5812	85.406
Capana00g001661	10	78.7688	79.0039	77.6994	83.4373	86.25	79.0823	119.449	117.883	116.187	110.116	111.14	153.97	90.7746	98.1986	83.8643	73.9452	93.7416	94.4427	136.292	147.329	162.345	132.394	118.416	124.169
Capana00g001662	12	0.351373	1.5249	0.955297	1.27701	1.45186	1.48122	0.375454	0.263721	0.333029	1.46695	0.575365	0.754872	2.14221	1.55466	1.38638	1.53228	1.60764	1.15008	0.332284	0.407242	0.381057	0.34196	0.221293	0.574336
Capana00g001669	9	0	0	0	0	0	0	0	0	0	0	0	0	0	0	0	0	0	0	0.0352716	0	0	0	0.0326457	0
Capana00g001670	6	0.0894365	0.132512	0.355317	0.114759	0.136381	0.20729	1.82721	1.68063	1.66322	2.49537	2.02544	1.94689	0.312773	0.337524	0.106513	0.107125	0.186649	0.0678725	0.909802	1.86508	1.36856	1.47195	0.815005	0.789632
Capana00g001673	5	0.0391912	0.39993	0.374902	0	0.341449	0.111156	0	0.157927	0.171543	0.0808415	0.0406831	0.168213	0.0783606	0.153309	0.0804216	0.201381	0.0808891	0.0814318	0.0452112	0	0	0.0735719	0	0
Capana00g001676	11	0	0	0	0	0	0	0	0	0	0	0	0	0	0	0	0	0	0	0	0	0	0	0	0.106931
Capana00g001679	7	4.63077	2.30902	2.88134	3.63517	3.99523	4.86099	9.47046	8.23076	9.9283	9.53476	11.1215	10.7788	1.77698	3.20314	3.36011	1.55853	1.39404	0.630826	5.28744	6.39725	14.6259	10.7256	6.31097	4.12973
Capana00g001680	5	0.0383666	0	0	0	0	0	0	0	0	0	0.039101	0	0.11521	0	0	0	0	0	0	0	0	0	0	0
Capana00g001683	8	0.143418	0.177436	0.130482	0.0375199	0.340186	0.00921064	0	0	0	0	0.0255627	0.0407029	0.193326	0.0757834	0.0900714	0.100705	0.0694728	0.0604226	0	0	0	0	0	0
Capana00g001685	15	0	0	0	0	0	0	0	0	0	0	0	0	0	0	0	0	0	0	0.0631177	0	0	0	0	0
Capana00g001688	15	0	0	0	0	0	0	0	0	0	0	0	0	0	0	0	0	0	0	0.0714295	0	0	0	0	0
Capana00g001691	11	1.01533	0.861117	1.28697	1.26774	2.52709	0.496012	3.47659	2.73424	2.59424	3.12182	3.23259	2.67777	0.60753	1.0731	0.627221	0.900132	1.72183	3.63666	2.57918	2.75243	2.92055	3.48416	2.43467	3.78228
Capana00g001692	11	0.242961	0.727585	0.619084	1.46676	2.12349	0.489209	0.492534	1.30737	1.64455	2.87877	1.70528	1.65593	0.883875	0.746152	0.697961	0.381941	0.943031	2.07236	1.39805	2.04352	0.794098	1.80443	1.71142	2.82692
Capana00g001693	15	0	0	0	0	0	0	0	0	0	0	0.00901175	0	0	0	0	0	0	0	0.0200295	0.0429765	0	0	0	0
Capana00g001695	10	50.419	61.4734	51.1706	62.463	61.9117	52.0345	86.0998	87.1912	96.708	91.4181	87.322	79.803	66.8549	76.2892	63.588	77.4701	74.0432	77.7184	102.36	119.471	125.991	117.707	110.032	118.661
Capana00g001697	5	0	0.0488133	0.0497179	0.199163	0	0.0967804	0	0	0	0	0	0	0.257934	1.63529	0	0.10469	0	0	0	0	0	0	0	0
Capana00g001698	2	0.784577	0.480901	0.639049	1.13727	0.383973	0.807027	0.0236993	0.219364	0.138949	0.0685527	0.0227357	0.153992	1.89888	1.02044	3.31929	1.92447	3.19316	4.82402	0.216903	0.131332	0.0397359	0.0902787	0.298865	0.0678016
Capana00g001699	6	1.80984	1.74649	1.82827	2.88379	1.96683	1.53231	2.45348	2.69686	3.58496	1.71117	2.45176	3.86186	0.962684	1.11766	1.07435	0.780152	0.755265	0.902644	1.61039	3.06207	3.31738	2.83107	1.55114	1.72401
Capana00g001706	10	4.28848	3.84684	5.47648	4.38948	5.69162	5.07438	7.29524	9.7354	9.92268	9.17461	6.54208	5.79518	3.58801	4.80572	2.29543	6.72446	7.18273	7.16446	10.8804	9.83124	7.03905	7.95353	8.33474	10.3609
Capana00g001707	10	2.3755	3.02223	2.63779	1.08229	1.35885	1.01991	6.11812	5.97483	6.89674	6.84186	4.96081	3.98284	1.61212	2.33703	1.29798	3.04892	2.66152	2.78877	7.3372	7.47712	4.82579	6.37471	3.95455	6.3841
Capana00g001708	1	0.0489362	0	0	0.0610811	0.070142	0	0.0267603	0.0396631	0.039207	0.144006	0.0642169	0.0641207	0.10027	0.0365321	0.0259984	0.0634975	0.0515765	0.0513821	0.0559489	0.125211	0.177441	0.0856656	0.0251199	0.0525656
Capana00g001709	10	0	0	0	0.0148928	0	0.0420636	1.76015	0.811536	0.680921	0.616013	0.386043	0.270705	0.045721	0	0.0159008	0	0	0	2.2135	1.3046	1.03166	1.13469	1.13375	2.01158
Capana00g001710	15	0.170444	0	0	0	0.0432141	0.219719	10.1981	6.74868	3.98143	2.74631	2.27543	2.57917	0.0769805	0.0298873	0.0794496	0.0791397	0	0.0795594	9.67887	7.60142	3.84557	1.70697	2.0364	3.70182
Capana00g001711	8	34.1971	46.9388	35.97	63.1541	65.3567	21.097	31.0628	46.8095	39.4848	34.7826	35.2044	30.5737	15.6346	37.773	40.9335	36.4903	15.9747	7.24021	40.7091	55.8504	33.4633	31.1699	22.952	8.53862
Capana00g001712	8	18.9215	26.5279	33.4662	33.334	44.9649	31.9033	7.83566	10.1797	12.9646	10.5917	11.1308	11.5667	18.6775	20.2088	14.2678	21.8477	26.8891	33.5347	8.4833	8.51664	12.3785	12.3292	7.55813	14.0409
Capana00g001714	3	0	0	0	0	0	0	0	0	0	0	0	0	0	0	0	0	0	0.0251823	0	0	0	0	0	0
Capana00g001715	3	0.170405	0.255625	0.374245	0.407441	0.117649	0.132325	0.103481	0.224232	0.0852651	0.25265	0.326212	0.226403	0.235894	0.36608	0.243182	0.517708	0.497833	0.813691	0.292947	0.465684	0.209596	0.457655	0.286859	0.525314
Capana00g001716	12	105.916	74.8296	70.3934	46.0905	44.3874	101.642	27.1146	28.6958	33.9973	31.9066	31.7557	28.5559	126.589	109.458	98.9555	85.8789	65.6906	62.8883	35.247	33.9338	29.4556	31.4766	24.488	16.8931
Capana00g001718	6	0.231648	0.382161	0.327952	0.0517908	0.0729369	0	0.742776	0.493709	0.90753	0.423789	0.519917	0.928616	0.105376	0.200152	0.213687	0.10862	0.319346	0.245123	0.986331	1.01065	0.481781	0.717367	0.477015	0.689325
Capana00g001721	1	0	0	0.202682	0	0.0497642	0.0500779	0.0540168	0	0	0	0.164957	0.0554862	0	0	0	0	0.107976	0	0.11732	0	0.240969	0	0	0
Capana00g001722	14	0	0	0	0	0.141019	0	0.107041	0.478832	0	0.638139	0.565109	0.0996967	0.050355	0.0952007	0	0	0.0510723	0.154737	0.297953	0	0.0479321	0	0	0
Capana00g001723	1	0	0	0	0	0	0	0	0	0	0	0	0	0	0	0	0	0	0	0	0	0	0.0608993	0	0
Capana00g001724	6	1.66071	2.1297	1.95477	0.742745	1.15403	1.35708	7.39057	8.20247	6.8708	6.23163	4.94954	5.66565	2.12515	2.38876	2.41111	3.42222	2.20403	1.41752	10.8702	11.5268	7.79644	5.99076	4.19345	3.13694
Capana00g001725	1	0.127558	0.144382	0.0823382	0.153507	0.0936739	0.134706	0.136001	0.381062	0.0311484	0.195846	0.188963	0.10194	0.128441	0.111048	0.295239	0.224026	0.0882319	0.088892	0.287743	0.293376	0.212875	0.134354	0.0587766	0.0902261
Capana00g001726	5	0.874415	1.15812	1.46152	0.571959	0.599659	0.775314	1.28401	1.02407	0.834377	1.10025	0.90535	0.667428	1.15921	1.15676	0.410356	1.00079	0.83136	0.549976	0.688582	0.812286	0.606073	0.540956	0.317712	0.433602
Capana00g001727	12	4.31883	4.4951	2.49681	1.6554	2.7757	3.99619	0.580562	0.390708	0.336037	0.40567	0.425786	0.291331	4.12494	3.82368	2.78101	3.28039	1.73721	1.83356	0.330085	0.325344	0.254832	0.286901	0.0912732	0.0460857
Capana00g001728	4	0	0	0	0	0	0	0.194134	0	0	0	0	0	0	0	0	0	0	0	0	0.0645665	0	0	0	0
Capana00g001730	12	107.209	76.6914	79.0353	104.602	122.293	81.4988	32.0102	34.6778	28.2181	30.8917	37.0674	32.9159	154.697	104.113	174.064	91.106	71.815	48.6402	19.7302	22.8463	33.1161	27.109	17.4766	19.5822
Capana00g001731	2	64.3737	37.2329	29.1481	37.4611	37.1655	46.9016	29.3674	20.3701	15.8446	17.4573	15.2057	30.5673	60.2107	53.7929	91.5094	46.6305	85.5378	70.095	27.7705	37.3686	20.8087	18.5449	28.7587	20.5219
Capana00g001732	12	0.838372	1.02664	1.52588	1.82683	0.640629	1.68492	0.621191	0.508827	0.160461	0.287592	0.474474	1.20812	1.50784	1.40396	1.24526	1.39364	1.97449	0.886201	0.543021	1.08358	0.713805	0.372474	0.77251	0.302241
Capana00g001734	8	0.66417	1.32733	1.13301	1.99329	3.46211	0.408654	0.383761	0.0556555	0.0318168	0.0964711	0.149042	0.0597916	0.915103	0.827151	1.54891	2.00111	2.25576	3.3294	0.177662	0.150032	0.136647	0.114396	0.285825	0.0310945
Capana00g001735	8	0.489974	0.593964	0.44041	0.537963	1.13791	0.281966	0.474434	0.36466	0.626113	0.197418	0.499016	0.435835	0.51422	0.584515	0.438473	0.667893	0.604553	1.23497	0.280031	0.264812	0.140867	0.183793	0.107086	0.0475085
Capana00g001738	5	4.68334	3.92833	1.57401	1.44571	2.42993	2.38138	4.72011	4.64919	2.75455	1.9312	2.51841	1.64639	4.69808	3.8797	4.02049	5.26921	1.99034	1.6612	5.20659	3.62239	2.71367	2.04989	1.13784	0.878547
Capana00g001744	12	1.70119	1.09505	1.46702	2.81125	2.11108	0.586833	0.221103	0.686258	0.168219	0.0970998	0.185063	0.306559	0.944006	0.912596	1.8072	1.27435	1.8477	1.02155	0.329758	0.503061	0.399721	0.321798	0.348491	0.304488
Capana00g001746	7	13.4733	8.12112	13.2254	16.3941	18.6784	8.82951	20.3222	25.9393	16.7455	24.7845	23.0716	18.7692	9.20884	9.00253	8.97358	17.6483	12.8598	14.1756	24.7853	17.7683	18.2365	16.9668	19.6283	14.1425
Capana00g001749	6	2.11192	1.49851	1.67564	1.61137	2.3826	1.62185	2.47806	2.38044	1.94637	2.2073	2.57689	2.60173	1.8367	1.96346	1.32168	1.39195	1.20301	2.06908	2.37846	2.26432	2.78597	2.6964	1.64221	1.68557
Capana00g001750	6	0.404777	0.418146	1.24241	1.19432	0.71914	0.271862	1.66692	1.46265	1.88766	1.35447	1.75941	1.32407	0.996832	1.43031	0.663699	0.548763	0.240228	0.797114	1.10351	1.7487	1.10213	1.39613	0.865019	1.86584
Capana00g001751	11	17.3705	11.0951	12.0823	18.0635	14.5665	9.1332	21.1314	25.1331	29.7777	25.2133	21.0924	16.2892	18.5384	17.2014	17.4583	22.7261	18.4181	31.0617	34.2188	32.1612	33.5526	33.7129	31.3945	39.8911
Capana00g001752	1	0	0	0	0	0	0	0	0	0	0	0	0	0	0	0	0	0	0	0	0.0220096	0	0	0	0
Capana00g001753	12	0.13533	0.264544	0.440475	0.264552	0.302057	0.261569	0	0	0.0502598	0.113439	0.0645274	0.0462998	0.208834	0.157832	0.168694	0.28788	0.283212	0.143371	0.0406353	0	0.061722	0.0504964	0	0
Capana00g001754	12	0.269586	0.192637	0.0262584	0.346462	0.0515775	0.230441	0	0.052501	0	0	0.0485725	0.0276487	0.108793	0.0271548	0.0847623	0.113221	0.370773	0.114271	0	0.0866133	0	0	0	0.024532
Capana00g001755	6	13.6302	21.1215	14.6592	13.5334	15.7464	12.4098	32.6651	30.1007	29.0162	27.3134	29.5299	31.3089	13.14	13.9111	12.2541	13.6018	13.8382	12.7583	23.8664	27.0079	24.4518	25.0904	15.5718	17.4992
Capana00g001756	3	0.0110319	0.0560661	0.0210032	0.0323341	0.0105251	0	0.02209	0.0433845	0.0791666	0.011969	0.0458914	0	0.0989086	0.0731892	0.0557765	0.101553	0.167188	0.349844	0.116024	0.0113916	0.0698498	0.0594906	0.0106385	0.0803191
Capana00g001757	6	13.1731	12.4161	11.6457	8.76425	12.9045	11.405	25.9938	20.8608	19.2229	21.4399	23.4864	22.0108	8.90625	10.8862	9.19009	13.6586	12.5431	12.8252	19.7086	22.4067	18.751	23.677	11.8371	17.4579
Capana00g001758	6	10.4959	17.6867	7.91121	3.06073	4.70556	6.49581	33.6406	27.2868	26.0452	25.0891	31.7536	33.8349	5.68518	6.78926	5.46533	7.99027	9.63285	10.0407	23.515	23.124	15.1953	28.593	12.1751	21.0103
Capana00g001759	4	80.5517	88.819	73.8307	62.4043	92.6117	143.94	124.546	111.185	124.851	127.766	135.481	155.53	69.1375	65.0534	50.8368	50.1102	49.1661	51.053	87.8203	78.9572	82.8616	82.1355	96.6729	71.2322
Capana00g001760	9	0	0	0.108436	0	0	0	0	0.0540323	0.936556	0	0.120499	0	0	0	0.0585279	0	0	0	0.175089	0.176722	0.277666	0	1.22095	0
Capana00g001761	9	0.149355	0	0.0986992	0.0475735	0.0471839	0	0.325881	0.708645	0.440716	0.222003	0.229874	0.0538905	0.0512046	0.1946	0	0	0.257864	0.0520434	0.338348	0.20612	0.291853	0.165516	0.792607	0.375668
Capana00g001762	11	0.274497	0.251981	0.184523	0.26919	0.196517	0	1.03416	1.29968	0.859631	1.90578	0.960725	0.792966	0.317976	0.280327	0.298698	1.06684	0.410782	1.80232	0.991732	0.916191	1.1337	0.526679	0.913965	0.956883
Capana00g001763	3	0	0	0	0	0	0	0	0	0	0	0	0	0	0	0	0	0	0.114855	0	0	0	0	0	0.0292161
Capana00g001764	10	21.1436	18.6801	23.7333	20.04	17.0725	18.0953	66.9767	58.1652	68.9372	54.4279	70.1741	85.6823	17.1528	23.3402	26.8993	21.3384	31.9875	39.3054	55.2305	76.1219	92.7687	91.0598	71.2816	70.4248
Capana00g001765	8	2.12862	1.78408	1.49638	2.03037	8.59453	3.08469	2.50977	3.22528	3.99313	2.50639	4.4384	1.95284	3.48549	2.82143	1.27663	2.34724	2.19111	1.48814	3.68526	2.31259	2.12336	1.81332	1.22521	0.785441
Capana00g001766	10	12.8446	11.7711	15.0161	13.8312	15.3385	17.9541	23.0805	24.8275	27.4083	24.9185	24.4407	26.7107	11.8917	13.2049	13.4111	11.7852	11.5609	10.3565	22.7682	24.818	31.4408	30.7785	34.6584	24.741
Capana00g001767	6	2.8158	2.97543	2.23492	1.40012	2.47915	2.58638	6.17029	4.7656	3.89135	5.15316	3.87198	5.05525	2.42485	2.60942	2.66443	2.42206	2.58382	3.40788	5.87301	5.63536	4.26834	4.74454	3.04483	5.43467
Capana00g001768	6	5.02294	5.47876	6.60163	5.9274	5.50878	4.71793	14.1873	11.9428	9.98144	12.2778	11.1989	10.1326	5.52054	6.04027	5.13719	8.42125	6.73166	7.27027	13.7245	14.7881	10.5309	11.9307	7.86908	10.1045
Capana00g001769	6	2.25965	4.93179	2.76624	0.515717	1.20195	0.678834	11.6086	8.13399	7.23869	9.49239	9.62847	9.74513	1.48081	1.84371	1.2399	1.65061	2.01888	1.74031	10.6485	7.57869	6.32402	7.06263	3.87417	5.72668
Capana00g001770	4	6.09071	5.90438	5.83522	4.39692	7.16912	4.94512	10.1519	10.7498	9.34915	9.80122	9.7927	9.70417	4.01402	4.60743	4.44892	5.84349	4.50578	3.34668	8.40627	7.45476	5.87677	6.58268	4.57162	3.24806
Capana00g001771	6	1.76992	2.26749	1.7807	0.810974	0.939025	0.878861	3.91478	3.96131	2.19869	3.16485	3.12248	3.19023	1.68555	1.58557	1.443	1.49253	1.27824	1.11568	4.60349	4.07862	4.10466	4.30515	1.45173	2.35266
Capana00g001772	12	1.38545	0.820337	1.05921	0.299869	0.235789	0.188974	0.051216	0	0	0	0	0	0.800187	0.835943	0.570291	1.26012	0.526476	0.315992	0	0	0	0	0	0
Capana00g001775	6	6.67178	9.47912	8.43321	8.5072	10.4496	5.46541	15.2429	13.3937	13.1493	13.2078	14.5364	12.1342	5.71297	7.1635	5.93491	6.77655	5.64645	10.6554	12.3657	13.3909	10.9283	10.1451	7.01536	7.30156
Capana00g001776	10	4.30576	5.0753	4.69612	3.11247	3.64928	4.70012	37.3187	36.4759	37.3484	38.8718	37.152	34.0193	4.72626	5.07614	4.50446	5.80491	5.05265	6.37372	35.2207	45.4844	44.752	45.6421	35.4557	64.8438
Capana00g001777	7	32.8394	25.4927	31.5131	26.2266	39.0787	29.4465	65.3476	63.4881	65.82	58.558	62.0801	68.6327	22.9605	24.9059	27.3393	23.1829	32.375	45.2424	52.0911	52.6171	46.8959	45.4644	43.2499	47.2299
Capana00g001778	7	0.141991	0.0373775	0.103008	0.276124	0.166749	0.101069	1.11318	0.864258	0.933009	1.94553	0.855139	1.42976	0.504016	0.173443	0.0737174	0.186421	0.661289	0.444877	0.798127	0.877078	0.411223	0.60258	0.287407	0.62947
Capana00g001779	10	0.123777	0.0729774	0.211365	0.361267	0.258026	0.145923	0.864887	1.1941	1.31958	0.519112	1.06213	1.45785	0.22958	0.435832	0.300948	0.35642	0.514842	1.21159	1.04708	1.57785	1.34703	1.49815	1.22915	0.895186
Capana00g001780	11	0.383666	0	0	0.125641	0.599687	0.0593516	2.76591	1.79451	1.99479	3.8172	2.8778	1.90565	0.0638762	0.306907	0.0659588	0.131133	0.392554	4.58349	2.25495	2.43377	2.38586	2.55387	5.85607	39.7425
Capana00g001781	11	0.47598	0.244047	0.463374	0.116876	0.0563701	0.729472	1.0993	0.551769	0.324579	0.517602	1.04991	0.672039	0.541293	0.474849	1.31971	1.05032	0.995752	1.68894	2.40947	0.611744	1.46454	1.53472	1.08551	6.11708
Capana00g001782	6	9.66187	8.49145	7.07464	5.82708	6.82878	7.33455	12.3199	12.7002	12.4651	10.962	12.4598	13.8548	7.23837	7.65398	7.58094	9.08467	10.1511	10.2244	10.686	11.3324	13.119	14.0016	8.84305	11.7739
Capana00g001783	10	0.050988	0	0	0	0	0	0.372301	0.199504	0.282134	0.227064	0.0922878	0.166559	0	0	0	0	0	0	0.937564	0.477953	0.198184	0.508853	0.665526	0.954547
Capana00g001784	9	0	0	0	0	0	0	0.398102	0.283092	0.238734	0.487906	0.445109	0.144071	0	0	0	0	0	0	0.909503	0.604406	0.103391	0.339623	1.32647	0.499692
Capana00g001785	7	0.153323	0.670238	1.13414	2.00341	1.24748	0.823475	1.88022	1.89836	2.05241	2.30199	1.28542	1.50047	0.490264	0.826965	0.585402	1.95771	0.797716	1.22964	1.65271	1.99577	1.38149	1.37684	1.4402	1.76511
Capana00g001786	13	0.757541	0.815966	1.60968	1.55124	2.36048	1.69149	2.35859	1.89884	4.36075	3.1374	1.97599	2.32319	1.17414	1.62623	0.576741	2.49101	1.24195	1.84167	2.71396	2.91939	1.50162	2.56636	2.4378	1.5035
Capana00g001787	13	0.193717	0	0.0617696	0.0611659	0.0627496	0	0.209495	0.276005	0.424976	0.142716	0	0.405842	0	0	0.132504	0.26721	0.131628	0	0.285415	0.335596	0	0.0606093	0.184427	0.12588
Capana00g001790	15	6.74517	5.91771	5.8353	4.65166	5.19884	3.15252	9.52312	9.57536	7.37943	7.67197	8.39345	6.39546	7.00341	7.46039	5.00231	5.59074	2.53752	2.94215	12.4851	12.5808	6.22776	4.41569	4.19872	3.3116
Capana00g001791	4	13.388	18.8005	10.9222	3.87634	8.46781	4.73495	38.0309	20.418	25.0791	16.888	24.1358	22.5401	9.99221	10.7452	7.914	6.06489	3.92471	4.34349	24.5789	26.625	13.3969	13.2501	6.84194	7.04391
Capana00g001793	9	0	0	0	0	0	0	0	0	0	0	0	0	0	0	0	0	0	0	0	0	0	0	0.0540832	0
Capana00g001794	9	0.24277	0.0933596	0.262824	0.119568	1.32514	0.169009	0.390724	0.974113	0.481203	0	0.459934	0.15557	0.489882	0.652198	0.188219	0.155628	0.0933534	0.951758	1.31521	1.09734	1.04321	0.533644	1.76962	1.05483
Capana00g001795	4	59.8748	40.0696	48.3336	47.0795	70.1939	57.8666	69.1771	66.7903	65.7575	50.3269	59.7417	79.165	58.9767	66.2416	63.3393	48.8494	51.1563	40.599	73.4416	72.1228	60.7741	56.1114	43.9691	37.223
Capana00g001796	9	0.0767332	0.300525	0.145222	0.889546	0.31956	0.317455	0.817881	0.733641	0.559824	0.311322	0.493119	0.471259	0.228849	0.146983	0.193607	0.662653	0.351955	0.432557	0.549687	0.617345	0.683435	0.675711	1.42437	1.33563
Capana00g001797	9	9.78714	15.6574	11.379	29.4205	13.6603	13.1319	16.2207	18.1388	21.4184	23.5051	18.3399	19.4231	18.998	16.2548	24.9678	27.4622	39.624	28.7449	24.9035	38.3527	39.9167	21.66	160.453	72.7012
Capana00g001798	14	0	0	0	0	0	0	0.0900764	0.0288651	0	0.2947	0.0288046	0	0	0	0.0283807	0	0	0	0	0	0	0	0	0
Capana00g001800	4	0	0	0	0	0	0	0	0	0	0	0	0.0281038	0	0	0	0	0	0	0	0	0	0	0	0
Capana00g001801	9	0	0.0453573	0	0.312448	0	0.0413257	0	0.13405	0.0975436	0.0478065	0.211003	0.0449291	0.043801	0	0.138838	0	0.0454635	0	0	0.0469156	0.043202	0.0418682	0.134378	0
Capana00g001802	8	0	0	0.0374902	0.0956243	0.735402	0.0187407	0.0217815	0	0.0644834	0	0.0789162	0.060791	0	0.0190899	0.0810978	0.121879	0.0405939	0.0203059	0.0226056	0.0409506	0	0.0215266	0.0587901	0.0384521
Capana00g001803	9	0	0	0	0	0	0	0.0516191	0	0.251866	0	0	0.420979	0.045601	0.0893321	0	0.0963751	0.095848	0	0	1.47652	2.11222	0.094604	1.89512	1.97443
Capana00g001809	9	0.983207	1.19564	1.55224	8.33755	4.00594	0.866499	1.62594	1.7664	1.23674	1.34631	1.59374	3.84745	6.87321	2.05124	3.66258	7.40668	5.28686	4.79829	4.70301	4.76432	11.6227	5.03421	14.9082	12.6938
Capana00g001810	9	0	0	0	0.0404361	0	0	0.178929	0.13173	0.0425707	0	0.0426556	0.0413892	0.125684	0.242662	0	0.129965	0.296104	0.47586	0.349481	0.877456	0.382877	0.801302	1.40671	1.12812
Capana00g001811	9	1.24895	0.999987	0.768749	3.61224	2.01728	0.728662	1.37178	1.14344	2.10255	1.51514	2.10576	1.32955	2.58368	2.02785	4.31792	2.93596	3.97938	4.28376	2.64822	4.13949	2.28909	2.33851	15.3466	4.83324
Capana00g001813	9	0.0474132	0	0.186355	0.0466571	0.133633	0	0.051275	0.136025	0	0	0.0505591	0	0.0482422	0	0	0.0490508	0.0489294	0	0	0.0498683	0.139483	0.0890066	0.214316	0.0506645
Capana00g001814	13	0	0	0	0	0.0394534	0	0	0	0.534401	0	0	0	0	0	0	0	0	0	0	0	0	0	0	0
Capana00g001815	11	0	0	0.0293489	0	0	0	0	0.0305984	0	0.066014	0	0	0	0	0	0	0	0	0.0689122	0	0.296842	0	0.0313039	0.158048
Capana00g001823	15	11.8954	12.5565	10.081	9.47835	11.9117	16.2188	67.8618	48.4874	27.1851	20.8834	19.4245	26.9588	10.8972	11.1996	13.1602	11.9295	14.9494	21.9494	92.7849	57.0867	30.66	24.7638	21.2461	27.0446
Capana00g001824	5	0	0	0.0906421	0	0	0	0	0	0	0	0.081615	0	0.0452908	0.0443622	0.0473229	0	0.047598	0	0	0	0	0.0432923	0	0
Capana00g001825	12	0.668178	0.142699	0.270569	0.966733	0.661597	0.263009	0.355721	0.141645	0	0	0.170469	0.0854435	0.503248	0.644591	0.230015	0.432146	0.662982	0.406435	0	0.109599	0	0.259754	0.0271826	0
Capana00g001827	8	6.10836	5.81887	11.2309	10.1967	18.0159	11.733	5.37152	7.21229	3.50207	6.68341	6.88465	7.10911	9.88723	11.1559	5.90648	7.98793	6.64803	8.9861	7.80255	7.80333	8.69022	8.66528	7.42603	6.69462
Capana00g001830	7	88.7814	119.917	114.578	137.992	216.264	179.916	218.316	264.892	165.091	223.645	336.826	264.815	99.0844	109.284	69.4339	72.8719	74.9312	48.13	157.926	145.243	248.986	168.575	135.911	99.9778
Capana00g001833	2	0.231364	0.530509	0.142355	0.071763	0.457965	0.270405	0.323611	0.0570443	0.0475212	0.301177	0.219976	0.14884	0.276559	0.268491	0.180299	0.586658	0.268188	0.423551	0.247659	0.179371	0.226044	0.170431	0.136653	0.166453
Capana00g001836	6	0.375895	0.733709	0.647505	0.19241	0.21324	0.733531	8.27947	5.48882	7.51404	7.64417	8.27782	8.25714	0.407825	0.262471	0.312072	0.402553	0.24671	0.248432	4.64493	6.23855	4.72249	4.59872	3.79657	3.68723
Capana00g001841	12	4.49416	11.7327	11.4215	16.6356	21.5959	17.6774	0.0448971	0.0470463	0	0.286049	0.177305	0.0461184	14.6398	21.7495	7.37384	12.6091	23.6727	24.4411	0.0856437	0.351439	0.257407	0.138055	0.218031	0.4511
Capana00g001846	5	0.559667	0	0	0	0	0.0551037	0.279311	0.0606452	0.091818	0.0640392	0	0.0614421	0.117075	0	0	0.0299755	0	0	0.177119	0.146614	0	0.03183	0.0891952	0.0517898
Capana00g001847	3	0	0.11947	0.0888468	0.0929396	0.118343	0	0.063143	0	0	0.239489	0.131178	0.0947976	0.0619013	0.238602	0.0641401	0.0326395	0.0631092	0.387135	0.137141	0.0953509	0.0588218	0.126139	0.0279883	0.0661646
Capana00g001848	9	12.292	7.99374	12.0152	22.1507	26.1829	13.2429	18.549	28.0334	31.3402	32.524	37.4104	24.0755	12.2693	13.7088	14.656	19.8838	19.8745	25.2922	37.0194	33.5824	38.4067	48.343	59.9857	50.1376
Capana00g001849	5	0	0	0.220273	0	0	0	0	0	0	0.0282739	0	0	0.0251236	0	0	0.0269738	0	0	0	0	0	0	0	0
Capana00g001850	14	0	0	0	0	0.058708	0.267906	0.17365	0	0	0.230841	0.032434	0.0314711	0.127228	0.0608765	0.0320574	0.0648422	0	0	0.0828624	0.0652946	0	0.0887707	0.06138	0.0333872
Capana00g001852	4	0	0	0	0	0	0	0	0	0	0	0	0.0537734	0	0	0	0	0	0	0	0	0	0	0	0
Capana00g001853	12	113.477	124.043	137.772	169.019	204.378	195.308	51.4631	53.8624	48.5852	57.8098	65.7853	67.1594	157.214	170.428	156.938	152.374	176.418	188.271	57.8217	61.9673	78.8158	71.7528	62.6917	70.3039
Capana00g001854	6	23.4995	21.982	20.3165	19.8941	25.1714	16.9234	52.0472	46.2791	40.7891	39.3077	39.8065	46.3586	16.7951	19.537	17.4037	18.3169	21.8302	24.2906	34.9184	41.2442	33.9188	36.577	20.2248	26.1667
Capana00g001855	9	41.467	17.7408	23.0065	73.7776	114.078	35.0044	40.491	39.2054	56.7558	102.95	114.275	49.6875	34.843	27.2825	37.1545	42.28	54.6769	34.8007	47.3498	44.4922	60.4723	85.3257	143.362	85.4764
Capana00g001858	10	14.1197	15.1243	17.56	25.7985	38.7853	24.1769	38.7548	36.0989	36.0531	36.12	48.9182	47.4357	15.4559	18.2633	21.2425	19.1082	24.8229	40.4129	42.6174	45.0707	41.4158	45.3456	39.8539	57.2449
Capana00g001859	10	6.83112	9.98581	4.13952	5.27008	2.08895	3.00139	565.6	544.251	683.747	569.572	353.063	681.297	0.8163	1.85058	4.00219	1.90985	2.18062	1.47482	462.912	622.081	735.689	572.985	685.104	511.693
Capana00g001861	14	0.706793	0.903191	0.482055	0.902424	0.879326	0.61766	22.0778	19.2404	56.2151	130.675	34.3679	25.3023	0.720842	0.643367	0.632067	1.44312	1.40714	3.25642	32.3921	30.6284	27.5268	41.8371	71.8169	61.115
Capana00g001862	4	3127.92	4778.56	5117.18	4930.06	5600.37	4429.34	4488.98	4755.49	4476.21	4473.84	5096.08	5498.76	3345.38	3604.48	3783.97	2653.56	4055.4	4192.48	4174.12	3744.88	4568.31	3598.31	3865.98	3533.59
Capana00g001863	12	2713.92	3258.93	3572.99	2863.88	3608.73	2792.24	713.311	1011.16	896.386	500.547	503.204	754.634	2897.53	2501.35	3543.77	2846.5	2159.42	1104.47	1164.35	616.294	601.292	510.859	331.922	170.335
Capana00g001864	7	39.7246	51.9044	68.4327	80.013	78.8294	78.6417	119.14	127.113	135.376	134.812	157.729	146.07	37.0019	37.0441	48.9569	58.7838	65.0997	64.4655	93.2418	107.989	113.259	120.81	110.531	105.278
Capana00g001865	4	45.0658	60.7037	53.8472	43.9579	48.0771	54.725	86.0228	86.5951	90.3082	94.2372	91.6044	91.3146	38.3929	44.742	39.1506	43.6697	34.736	41.8098	60.2136	68.2551	56.5742	56.495	39.5598	44.1192
Capana00g001867	3	0.0937659	0.048212	0.0919441	0.455143	0.402059	0.223227	0.562528	0.520236	0.39296	0.104791	0.299331	0	0.575929	0.462737	0.29889	0	0	0.935267	0.415219	0.199473	0	0.335867	0.3137	0.753269
Capana00g001868	13	0.442725	0.243887	0.0796583	0.12498	0.0472156	0.0309661	0.303033	0.329843	0.607574	0.370863	0.204274	0.138077	0.0988841	0.257287	0.0341712	0.0681958	0.187284	0.409067	0.197232	0.232725	0.0810902	0.0980212	0.0480559	0.173739
Capana00g001869	3	0.0341672	0.0594636	0.246065	0.110973	0.0769891	0.110241	0	0	0.0759207	0	0.0448003	0.0122031	0.093633	0.056344	0.0966554	0.156724	0.407504	0.582806	0.0505288	0.0230685	0.0104284	0.0109347	0.0114428	0.0435329
Capana00g001870	6	0.556669	0.550957	0.520452	0.55154	0.743301	0.519832	1.4651	1.40319	1.06043	1.3588	1.16657	1.4602	0.505145	0.727808	0.382924	0.673907	0.611156	0.603651	1.5123	1.43573	1.17109	1.12583	0.671534	0.652416
Capana00g001872	10	3.3181	1.97758	4.28739	2.74739	2.96699	1.91913	17.4261	19.3388	19.6348	14.7066	12.1537	14.1071	2.48808	2.06766	2.59134	5.41515	3.48112	5.00054	18.1438	24.6419	25.0058	20.5171	16.8	19.8146
Capana00g001876	5	3.49388	4.60117	2.68812	1.01679	1.89091	3.07841	3.49846	1.90649	2.06053	1.9657	1.99267	2.72566	3.21558	2.92967	1.36845	1.55365	0.956338	1.48846	2.07021	1.86504	0.962219	1.45108	0.823821	0.999352
Capana00g001878	7	0.779635	1.31381	1.75792	1.29699	2.4468	1.59663	2.15867	3.84923	3.07828	3.24973	3.38324	1.96285	1.2146	1.57002	0.945005	1.51017	1.58393	1.72457	3.3434	2.74927	2.61507	1.91499	4.25175	1.73712
Capana00g001879	15	7.58511	7.38255	4.72983	3.79518	4.56337	2.66325	12.7881	16.4681	9.89764	9.43849	8.63493	8.26146	5.73843	5.26536	3.22403	3.33317	3.60536	15.2067	30.7412	23.4645	14.236	12.6088	6.08588	11.5341
Capana00g001880	12	20.9199	26.7906	25.1832	20.5395	24.9376	27.809	8.8173	6.40174	5.69793	7.48817	8.52952	7.07258	28.5591	27.7145	21.9508	28.4355	19.8154	21.3238	6.34883	7.3866	6.63681	6.50417	5.03053	3.79529
Capana00g001881	12	7.34212	8.69909	4.74329	2.75778	2.55364	10.7656	0.43924	0.395278	0.421302	0.561151	0.331884	0.54097	7.69488	8.31932	5.77006	12.1952	6.66513	4.82675	0.472705	0.481105	0.286538	0.537182	0.327688	0.366598
Capana00g001882	6	0.156893	0.142942	0.0335184	0	0.0681004	0.164636	6.21639	6.44852	6.02085	4.31633	3.83271	4.08286	0.231954	0.0510329	0.0905681	0.21513	0.107362	0.34724	10.1798	6.19717	6.41589	4.30553	2.89149	3.82619
Capana00g001883	12	78.6126	82.7542	64.7336	30.5981	33.5884	120.424	8.26443	9.73122	6.34073	4.98453	5.68504	13.046	103.907	110.074	78.8283	71.9731	62.7537	25.5269	6.39517	8.09795	8.41577	9.3837	4.75965	3.63163
Capana00g001884	10	2.61103	1.47802	0.858657	1.7677	2.54636	2.5468	9.47025	9.70486	10.8989	8.39082	6.07089	10.5698	1.43142	1.82168	1.37423	3.12751	2.56249	2.19084	9.68306	13.4521	10.1052	13.893	13.7037	6.93069
Capana00g001885	6	3.79534	3.67535	2.28487	3.52663	4.97158	3.91245	21.0632	17.4281	20.2556	20.0817	14.8516	24.0728	3.861	4.22433	3.46058	4.90185	3.86485	3.86155	19.4581	22.6839	20.9963	24.4109	15.6939	13.3315
Capana00g001886	7	10.1839	11.9936	10.8414	10.32	14.4838	11.7406	17.3941	15.068	14.7593	17.5373	18.2004	15.8716	8.78865	10.1373	10.282	18.7088	15.6928	16.6322	13.2292	13.8503	10.4114	13.347	12.3239	12.1845
Capana00g001887	4	9.31744	13.1446	12.8556	5.97992	13.5671	11.2669	23.6505	20.426	20.5464	22.2123	24.8203	24.8287	6.81449	7.78849	7.15896	12.7146	12.591	16.3864	19.2585	14.3311	10.9102	12.554	6.05941	9.82723
Capana00g001888	6	6.39024	13.0062	6.64077	4.61882	7.25879	7.49239	23.018	20.3554	20.0679	20.149	22.8768	24.1895	7.93947	9.98094	10.2141	8.76503	10.5714	9.15044	19.4879	18.9227	15.9645	17.863	18.1457	12.554
Capana00g001893	3	6.3061	6.77384	6.05854	7.39108	7.43193	6.68516	10.377	10.0844	7.42204	10.4951	13.4012	10.9631	6.2521	7.02429	4.65242	5.88126	5.9929	16.8514	9.78015	10.3869	7.20534	6.02498	7.42035	7.55003
Capana00g001895	10	6.70294	11.9857	9.00001	5.75951	5.02829	7.57283	99.5591	117.364	192.915	188.27	137.82	103.209	3.96097	6.01898	10.3267	8.12371	5.02685	7.15638	68.7408	152.289	213.981	118.274	105.494	131.135
Capana00g001896	6	18.7295	21.3636	20.8028	21.4958	23.6625	15.2223	47.9913	42.1068	43.7763	48.3598	36.6395	29.4022	20.6226	21.0222	24.3401	36.3688	32.7433	39.7953	39.0606	40.0871	30.8793	35.3648	32.7527	32.6435
Capana00g001897	4	0.54451	0.34768	0.374018	0.489955	0.486449	0.657077	1.00587	1.09991	1.3977	1.27649	1.18685	1.26254	0.495073	0.472155	0.30802	0.268459	0.325825	0.222384	0.856277	0.910699	0.576137	0.566508	0.505212	0.289733
Capana00g001898	6	0	0	0	0	0	0	0	0	0.0240554	0.177295	0.1238	0.117874	0	0	0	0	0	0	0.16032	0.189325	0.0207854	0.0983172	0	0
Capana00g001899	3	0.123274	0	0	0	0	0.116545	0.188568	0.117889	0	0.41319	0	0.0661383	0.062842	0.0609749	0.127697	0.189633	0.253647	0.768706	0.725099	0.377566	0.298437	0.242312	0	0
Capana00g001901	6	9.58016	12.1708	11.0926	3.8406	7.08144	8.68481	50.8862	40.9301	45.0851	56.7223	45.1378	46.7086	6.49221	8.10047	6.91688	7.54862	6.75816	8.85409	29.176	29.1558	20.7463	32.8015	15.696	29.8933
Capana00g001903	4	1.28062	1.12645	0.417173	0.868769	1.74218	1.60645	2.30431	1.97048	1.73013	1.69349	2.62458	3.36597	1.0918	1.05385	0.766097	0.782882	0.837555	1.22072	1.54822	1.62003	1.84229	1.80741	0.808816	1.56061
Capana00g001906	6	30.2984	29.568	28.2416	23.5235	29.2483	21.5226	56.1429	46.7455	49.8883	38.6203	40.1899	47.2457	25.4632	28.2387	33.0321	36.169	42.2219	46.2144	40.9694	49.5472	34.97	45.8842	27.0543	44.8906
Capana00g001907	5	6.58301	5.31359	3.93413	3.13585	4.48493	4.82371	4.9119	3.21795	3.31769	4.18558	4.99866	4.31054	6.27943	4.34945	3.34259	4.4091	2.10381	2.56788	2.62694	2.49474	1.83792	1.81118	0.710281	1.24057
Capana00g001908	10	12.0293	6.84248	8.24228	11.3471	10.3828	8.82894	13.2398	14.1068	12.0925	13.3916	13.0526	12.9795	10.3068	11.2717	12.3927	12.5069	10.645	10.5694	15.7208	14.9645	13.983	15.1625	15.0741	14.9389
Capana00g001909	3	6.72718	6.53397	4.9552	5.23634	6.99312	4.85977	8.06683	8.49323	8.50431	8.59339	8.17781	6.89544	6.25035	6.29748	4.79034	8.51179	8.72505	11.0294	9.9199	8.52263	7.27798	7.83258	5.88659	5.14505
Capana00g001910	6	10.1388	15.6974	10.1206	7.90161	8.0207	12.3971	19.2626	17.5561	19.1718	21.0885	20.0901	14.8069	8.81609	11.4549	8.60956	12.233	7.66268	10.3979	24.628	26.7368	15.9083	15.0571	10.8711	13.2436
Capana00g001912	1	0	0	0	0	0	0	0	0	0	0	0	0	0	0	0	0	0	0	0	0	0	0.113642	0	0
Capana00g001913	1	0	0	0	0	0	0	0	0.199407	0	0.0666659	0	0	0	0	0	0	0	0	0.066013	0	0.229547	0.126717	0.0610984	0
Capana00g001917	10	0	0.0887917	0.0294396	0.0910793	0.0874187	0.114855	0.13082	1.00267	0.768107	0.923997	0.794522	0.618757	0.218635	0.120474	0.0640131	0.128166	0.031269	0	0.713776	0.695154	0.674311	0.809126	0.517584	0.519562
Capana00g001918	11	27.9249	39.7111	25.9425	21.5708	20.6853	17.0847	64.2438	61.4248	53.9578	60.746	49.6834	46.4814	22.4806	32.943	32.5051	26.6295	31.7489	49.7955	61.8368	69.7429	61.8362	53.6621	39.7047	97.028
Capana00g001919	2	7.76196	8.63241	8.80167	8.63683	10.0406	5.76425	4.68378	3.88883	3.231	3.98521	4.72425	3.43693	8.76752	10.5049	8.69421	15.4142	10.8813	10.7317	5.24701	5.77392	3.6874	3.73855	3.48418	4.04544
Capana00g001920	9	0	0	0.0653156	0	0	0.188529	0	0	0.485866	0	0.138003	0.713256	0	0.127868	0	0	0	0.0690574	0.0587619	0.137995	0.190673	0.0730217	0.478091	0.709443
Capana00g001921	10	19.5251	19.7967	25.2514	49.2365	58.0704	15.5573	47.6539	47.1426	45.2554	51.3749	55.778	47.2193	25.8262	21.3592	30.403	33.6095	36.5018	44.386	63.004	59.032	73.4328	55.6838	59.7435	54.4704
Capana00g001922	10	1.19474	0.873612	1.30115	1.39315	1.49857	0.456523	1.43105	1.61912	4.13965	2.79455	1.41323	1.52521	1.51537	0.963786	1.95325	1.0195	1.70576	1.59995	2.99253	3.83704	3.67348	5.43719	2.05591	4.18273
Capana00g001929	5	0.248566	0	0	0	0	0	0	0	0	0	0	0	0	0	0	0	0.0431903	0	0	0	0	0	0	0
Capana00g001931	7	3.98132	4.2021	4.60828	3.27145	5.66712	5.67991	9.52785	7.51381	7.92826	9.76302	10.8212	11.1298	4.23473	4.81457	4.31952	3.87191	4.01351	4.61026	5.65119	5.74251	5.43357	6.37563	5.81776	5.71962
Capana00g001932	6	12.8975	14.714	12.2709	14.071	15.0094	11.7154	29.125	29.0369	27.7871	33.2477	30.5417	30.4206	13.072	15.5158	10.1932	14.4211	14.5286	21.1371	34.01	31.5895	28.3461	32.7682	20.9821	28.1582
Capana00g001933	11	0	0.123088	0.949979	0.21219	0.0372372	0.0184195	0.919664	1.23219	3.11655	2.44685	1.05172	1.50038	0.0191315	0.0382538	0.0199898	0.344532	1.22661	5.50525	0.29133	0.677213	0.709781	2.59685	1.85276	2.5988
Capana00g001934	4	36.1235	34.1856	35.0112	43.7732	61.7021	37.5272	51.2521	45.196	37.2932	41.3187	51.9685	63.7157	34.8909	40.4477	32.3648	26.6685	32.9059	21.6501	44.6996	37.4161	34.6029	27.252	17.5025	14.3294
Capana00g001936	6	2.92724	1.09169	1.81617	2.59789	2.29018	1.18751	9.45617	8.75199	11.2661	5.24751	4.50944	7.84851	2.58224	1.32247	1.88021	3.12286	2.81616	2.68926	11.552	5.30502	5.92994	6.51581	6.70857	5.15058
Capana00g001939	5	22.855	19.4656	15.1975	10.2506	12.7142	15.1264	20.357	17.2045	14.8704	16.927	14.6611	17.45	15.807	14.9674	12.9658	9.12826	16.4717	12.1128	10.1772	14.8568	18.2101	19.9632	10.9951	19.568
Capana00g001940	2	100.788	77.3018	83.4161	106.085	102.236	99.1106	65.4855	78.5028	62.9593	66.7146	61.2673	78.1871	136.461	113.539	139.694	116.849	126.08	130.259	81.6665	100.683	67.7358	74.5896	59.4441	71.849
Capana00g001941	10	15.814	19.9503	11.4771	5.50804	6.9858	23.3398	53.2533	41.2584	40.0432	24.601	28.1037	92.4248	20.5783	20.2441	25.2996	29.4843	18.0719	10.4879	48.3183	50.955	40.398	86.3569	62.3903	30.0542
Capana00g001942	3	95.178	108.299	89.4738	53.4146	38.8071	45.0803	31.695	41.555	63.0463	134.27	83.0028	67.6269	55.2904	63.671	58.2754	84.0186	84.5478	140.277	26.904	40.2225	50.8318	67.171	70.3088	120.355
Capana00g001943	2	0	0	0	0	0.0461581	0	0.0531328	0	0	0	0	0	0	0	0	0.309816	0	0	0.0955734	0.101996	0	0	0	0
Capana00g001944	7	1.03943	1.42093	0.402545	0.972197	3.41438	1.05671	3.32573	2.72914	3.11701	2.84844	3.76547	3.08052	0.791757	0.923651	0.597059	0.487355	0.617794	1.44753	2.04038	2.70011	1.98591	2.34465	1.78082	1.48779
Capana00g001945	6	0.267319	1.08612	0.493004	1.03252	0.310809	0.0277942	1.71659	1.15191	1.86199	2.53913	1.11525	1.82109	0.457303	0.204745	0.249501	0.277895	0.464546	0.561751	1.10011	1.12162	1.35996	1.7105	0.868132	0.795234
Capana00g001947	7	5.47486	6.06429	9.53355	19.5632	16.7753	7.20652	17.0236	17.5483	23.3652	21.1002	20.3385	14.2342	6.10985	5.3123	5.29378	7.71996	8.65271	7.96075	21.5152	18.9181	21.7928	17.3563	11.1894	8.88427
Capana00g001952	13	0	0.0290207	0.0264478	0	0	0	0.0281063	0.112279	0.256982	0.0263943	0	0	0.1124	0	0	0.260971	0.0858897	0	0	0.0286088	0.0543876	0.0519718	0.136491	0.108166
Capana00g001953	9	0.0401723	0	0	0.0404361	0	0	0.041904	0.209494	0.220073	0.0440399	0.0438179	0.0854814	0.0837894	0	0	0.0419557	0.084811	0.129215	0.130826	0.68784	0.194453	0.213253	1.24893	1.86593
Capana00g001963	2	17.9742	2.27402	4.3318	26.1231	6.77472	4.26812	0.178621	0.222243	0.136733	0.216182	0.161138	0.349471	13.0792	12.0212	31.7442	24.7931	19.07	15.9629	0.824915	0.421527	0.275869	0.0456946	0.611827	0.287712
Capana00g001964	12	1.94345	1.32557	1.06326	0.760218	2.78451	1.31414	0.135057	0.0704776	0.0631672	0.267587	0.103081	0.0507323	2.30024	2.0282	1.38429	1.8407	1.65725	1.12378	0.174545	0.139966	0.271012	0.215546	0.0495033	0
Capana00g001969	4	0.334544	0.237843	0.0213349	0.0434441	0.0216734	0	0.745688	1.12271	0.578441	0.416591	0.490453	0.579068	0.135365	0.0214515	0.0688693	0.0697987	0.13639	0.0463411	0.351583	0.277059	0.255904	0.178548	0.172682	0.163072
Capana00g001972	14	0.0454342	0	0	0	0.0419067	0	0.0454879	0	0	0.345053	0.140173	0	0	0	0	0	0	0.0470218	0.150253	0.223572	0.262448	0.0980029	0.134378	0.0476646
Capana00g001974	6	0.146997	0.254399	0.226514	0.254771	0.155477	0.191873	1.33454	1.01002	0.894367	0.836031	0.927677	0.612052	0.133754	0.0436156	0.183835	0.353195	0.106367	0.107834	0.805078	1.07167	0.723317	0.672964	0.420715	0.59734
Capana00g001975	1	0	0	0	0	0	0	0	0	0	0.0435771	0	0.0488269	0	0	0.0466877	0	0	0	0	0.0472332	0.12719	0	0	0
Capana00g001976	15	0.0287292	0.0292132	0	0	0	0	0.0638677	0.0306997	0.0314123	0.0275127	0.0254182	0.0308272	0	0	0.0297599	0	0	0	0.124823	0.149897	0	0	0.0903302	0
Capana00g001977	1	0.611319	0	0	0	0.0540058	0	0	0.118773	0.0607649	0.122829	0.213719	0.171587	0	0.109955	0	0	0	0	0.187201	0.110048	0.376778	0.061051	0	0
Capana00g001978	9	0	0	0	0	0	0	0	0	0	0	0	0	0	0	0	0	0	0	0	0	0.0243748	0	0.0267459	0
Capana00g001979	5	0	0	0.0622635	0	0	0	0	0	0	0	0	0	0	0	0	0	0	0	0	0	0	0	0	0
Capana00g001980	12	100.453	98.1469	92.5776	127.201	91.1391	117.301	1.22312	3.24324	1.82638	1.23862	2.35199	2.4332	201.446	193.644	158.814	227.544	160.002	118.778	4.22575	3.48999	3.39095	4.12549	4.95509	3.33983
Capana00g001981	6	2.72596	3.34857	3.278	3.97124	4.62027	2.35678	10.7985	8.0707	6.59756	7.29272	10.5512	9.09286	4.00901	3.33798	3.07303	3.93258	4.07354	6.61816	10.6216	9.32557	7.82021	7.4982	6.16454	7.19945
Capana00g001983	7	0.260184	0.591182	0.616145	0.518414	0.525098	0.667992	2.86366	2.27136	2.5793	2.68979	3.06192	3.57468	1.26493	1.44895	0.755671	0.481556	1.20516	2.43299	2.44976	2.37846	1.72045	0.908409	2.22548	2.23886
Capana00g001985	10	2.99741	4.94941	3.49641	1.85898	4.17828	3.56305	9.27931	10.2562	10.184	6.22807	7.5003	5.67275	4.53188	4.32938	4.07604	8.36036	3.68369	7.63242	13.3356	13.423	9.78095	9.48301	5.92451	11.4824
Capana00g001986	7	0	0	0	0	0	0	0	0	0	0	0.115367	0	0	0	0	0	0	0	0	0	0	0	0	0
Capana00g001987	13	0	0	0	0	0	0	0	0	1.09617	0	0.131454	0.0645657	0	0	0	0.063766	0	0.0649755	0	0.244107	0	0	0.0645998	0.23112
Capana00g001988	10	0.400159	0.649916	0.489002	0.711317	0.667543	0.491588	4.03754	4.77868	11.4973	7.63853	5.91761	5.96411	0.24434	0.356861	0.839801	2.3517	2.09825	1.43451	2.26018	5.72485	11.4349	11.5779	7.61113	6.60475
Capana00g001989	10	14.2827	5.49582	4.57524	6.36222	6.02669	4.40497	85.1124	69.704	56.8949	58.2437	30.1845	61.8989	14.01	8.93076	13.8258	16.5545	16.7126	38.122	154.003	98.1069	74.5372	103.996	71.0249	100.213
Capana00g001990	4	10.2296	11.7068	9.52954	6.2806	11.4129	9.1794	14.5823	11.0322	10.7933	10.7801	12.3086	14.8593	9.49946	10.5186	8.91383	8.61815	8.75334	9.84375	9.22982	10.9766	11.0238	10.3982	7.29334	10.0122
Capana00g001991	4	7.24449	9.92604	8.25361	5.99469	7.25978	6.57197	17.9872	12.4777	12.517	15.1093	15.2397	15.528	6.56644	6.93371	5.33048	7.58429	5.85205	10.2279	10.7461	10.3164	8.74258	9.23835	5.20343	9.11979
Capana00g001992	4	7.06508	12.9868	7.36284	3.35659	4.99484	7.69994	18.6719	13.8332	10.1785	13.8928	18.6284	13.8492	3.62004	4.46112	4.27148	5.66327	4.05303	5.08708	7.42067	8.6749	4.63382	4.21198	3.97141	6.92452
Capana00g001993	10	0.064262	0.148995	0.0697221	0	0.0336298	0.0471022	2.43656	2.83332	6.42901	4.36492	3.13085	4.77382	0.0935579	0.0979545	0.0740305	0.119997	0.0669314	0.164514	2.5348	3.31432	4.3316	5.07085	4.78913	3.56027
Capana00g001995	4	0	0	0	0	0	0	0.0940701	0.0882159	0	0	0	0	0	0	0	0	0	0	0	0	0	0	0	0
Capana00g001996	11	11.2697	14.0987	17.9255	14.9744	19.0274	12.8947	20.9693	20.7113	22.9781	23.4985	25.4804	29.1115	15.7613	16.5715	17.8918	24.5011	41.8126	37.8636	22.8787	25.8672	36.7785	40.1902	27.9609	58.2518
Capana00g001997	15	5.2321	3.8022	3.15263	1.99847	2.37079	2.51061	10.1785	5.04757	7.88826	4.19695	3.73387	2.87029	3.78357	3.04655	2.58747	2.68124	1.58434	4.70745	9.08882	9.81349	3.72543	1.81614	1.07117	2.57341
Capana00g001999	5	0.171214	0	0.0737512	0	0.095635	0.0478545	0	0.10413	0	0	0	0	0.0510157	0.0488136	0.0777492	0.105506	0.0258188	0	0	0.024771	0.0484628	0	0	0.0264131
Capana00g002001	2	315.917	153.289	92.1126	110.242	108.587	106.001	177.182	192.037	110.274	73.8953	56.2497	52.6706	335.05	236.739	206.381	303.602	215.594	343.119	289.741	161.841	215.207	174.209	119.108	334.328
Capana00g002003	8	0	0	0	0.0366996	0.072798	0	0	0	0	0	0	0	0	0.0383271	0	0	0.0394883	0	0	0	0	0	0	0
Capana00g002004	5	0	0.462706	0.0894254	0	0.0853826	0	0	0	0	0	0	0	0.0446829	0.0443295	0	0	0	0.0471534	0	0.0957203	0	0	0	0
Capana00g002006	9	91.5284	60.0032	70.208	92.2364	84.2864	89.5105	126.883	126.353	139.628	134.324	134.462	139.366	87.2201	84.9729	107.337	87.9118	101.651	102.569	190.954	195.869	233.059	256.183	332.501	238.337
Capana00g002007	6	45.247	39.4753	33.1783	25.1357	20.1849	29.537	93.2823	89.512	88.4475	88.9177	84.0028	89.1384	30.5074	36.8132	38.6054	37.505	38.4041	39.3253	100.205	93.2579	92.1725	92.1647	68.1737	66.6123
Capana00g002008	15	4.69345	8.80126	2.13456	1.49177	1.91759	2.61386	34.8936	25.1947	11.8738	34.0202	17.9404	11.2489	4.02942	5.94389	4.10134	7.89481	10.3846	27.8562	54.3545	37.2888	30.5499	19.5349	16.3086	39.3472
Capana00g002009	14	5.18846	7.69558	6.95259	4.33948	6.32422	4.90354	5.75835	3.31188	8.8657	10.7082	8.26067	7.87928	3.21197	5.33483	2.75573	2.89384	3.65278	2.02709	3.89639	5.70648	5.92537	7.0784	6.75515	7.39606
Capana00g002010	12	13.8575	8.74589	10.4603	6.5135	9.70158	7.85361	2.39491	2.12105	4.92593	6.46832	4.07403	3.24536	8.46777	8.4398	13.4415	14.2624	5.14507	1.95194	2.37816	3.29114	2.67764	4.16902	4.93621	2.60502
Capana00g002011	4	9.46395	14.5012	12.0438	9.95224	15.3784	6.1403	14.8248	15.0509	16.8705	11.2211	20.7288	14.9825	7.63811	6.1409	5.84741	5.24818	4.71875	15.0988	13.9958	15.8983	4.182	5.09341	8.28651	3.54487
Capana00g002012	4	0.0707135	0.0402305	0.126728	0.146897	0.0384526	0.0190207	0.170944	0.25163	0.110166	0.155632	0.193306	0.156955	0.101722	0.0389777	0.157049	0.0524943	0.154255	0.105069	0.130895	0.270806	0.129013	0.0666031	0	0.0213694
Capana00g002014	12	1.32855	0.242536	0.297531	0.0675084	0.0316907	0.56444	0	0	0	0.0372765	0	0	0.538498	0.528502	0.840102	0.667419	0.0698781	0.0355587	0	0	0	0	0.0353531	0
Capana00g002015	5	0.340436	0.670158	0	0	0.137595	0.091328	0.103272	0.831544	0	0	0.177648	0	0.338476	0.234732	0.248007	0.150073	0.200987	0	0	0	0	0.0452189	0.215825	0
Capana00g002016	3	0	0	0	0	0	0	0	0	0	0	0	0	0	0.0543437	0	0	0.0594588	0.0585488	0	0	0	0	0	0
Capana00g002017	12	6.41666	4.78395	3.82885	4.11343	3.9404	3.93105	0.259402	0.189163	0.0753224	0.194778	0.157441	0.176541	8.82603	5.23092	4.03895	4.96739	4.84475	7.48645	0.176781	0.176274	0.147462	0.229532	0.0541064	0.119249
Capana00g002019	3	0.671626	0.817643	1.16293	0.825328	1.00777	0.814321	0.0313799	0.0455393	0.0636012	0.0446092	0.052852	0.045127	2.18952	1.83614	2.21366	2.48537	3.29443	6.01613	0.0911789	0.0912751	0.0144641	0	0.0762938	0
Capana00g002020	8	0	0.0335169	0	0	0.0309329	0	0	0	0	0	0	0	0	0	0	0	0	0	0	0	0	0	0.0312663	0
Capana00g002024	5	0.374186	0	0.052469	0	0	0	0	0	0	0	0.058306	0	0	0	0	0	0	0	0	0	0	0	0	0
Capana00g002025	3	0	0	0.0309869	0	0	0	0	0	0	0	0	0	0	0	0.0331328	0	0	0.0654405	0	0	0	0	0	0
Capana00g002026	13	0	0	0	0	0.0376391	0	0	0	0.0440064	0	0	0	0	0	0	0	0	0	0	0	0	0	0	0
Capana00g002028	1	0	0	0	0	0	0	0	0	0	0	0	0	0	0	0	0	0	0	0.0277487	0	0.0608028	0	0	0
Capana00g002030	4	4.7443	4.18921	3.38672	5.28132	9.01563	5.91246	13.8074	7.75556	7.46589	7.64461	9.75279	6.42056	5.21611	5.9267	5.03611	6.4539	6.09114	5.21562	2.94188	8.27171	4.1308	6.61179	3.63642	4.81823
Capana00g002031	3	0.636953	0.273817	0.452984	0.191716	0.749417	0.15693	0.232981	0.0686246	0.0798848	0.220852	0.229007	0.0980215	0.40512	0.439487	0.273105	0.759132	0.377284	1.85404	0.26596	0.330244	0.0424453	0.0276771	0.0382865	0.0156143
Capana00g002032	15	0	0	0.030421	0	0	0	0.0985334	0.504606	0	0.182455	0.0273913	0	0.157631	0.120258	0	0	0.0315546	0	0.243756	0.0325624	0.0599699	0.0876993	0.0324474	0
Capana00g002033	10	16.5561	11.4348	12.8205	26.0857	24.7839	18.27	31.6576	28.1556	33.1078	29.8877	39.1292	23.4481	18.6097	21.4264	20.2001	29.4387	21.6586	19.5958	49.9654	41.6388	45.9127	47.2299	51.2089	31.209
Capana00g002034	12	0.205311	0.115675	0.0651546	0.226212	0.150815	0.207239	0	0	0	0	0.0103433	0	0.117478	0.12292	0.17038	0.16118	0.0501233	0.130969	0	0	0	0	0	0.0102403
Capana00g002035	11	0.524379	0.616874	0.467854	0.509282	0.587603	0.585882	2.28248	0.686978	1.13742	2.27863	1.55077	0.590675	0.625766	0.939041	1.31932	2.86833	5.25736	3.34034	5.28003	1.52793	2.08005	1.22695	2.09687	9.63654
Capana00g002036	3	0.0875041	0.276815	0.109422	0.0447828	0.152214	0.041462	0.0967964	0.0717339	0	0.024728	0.0464566	0	0.226975	0.263671	0.278041	0.581942	0.369073	0.768666	0.0435285	0.0221549	0.100154	0.13732	0.161833	0.393886
Capana00g002037	9	0.141105	0.288821	0.325934	0.186014	0.180973	0.0898999	1.27905	0.628051	0.357558	1.12765	0.492377	0.636555	0.0468855	0.0944682	0.248712	0.19694	0.838141	0.450813	0.52795	0.839632	1.24494	0.975505	1.89407	1.63865
Capana00g002038	3	0.632609	1.5824	2.50084	1.72271	1.54696	1.30246	1.07718	1.20648	2.47956	0.824129	1.50959	0.659667	0.842446	1.3533	2.35211	2.57538	12.1664	15.8939	0.484462	1.15777	1.32421	1.66458	4.43381	4.08671
Capana00g002039	9	0.0430418	0.0463578	0.0855088	0.0834081	0	0	0.18906	0.0470463	0.0482928	0.185187	0.0457024	0.0944833	0.131261	0.0858993	0	0	0.137536	0.0464111	0.0507892	0	0.0442379	0.0967301	0.33164	0
Capana00g002042	9	0.172699	0.390814	0.23534	0.50572	0.521859	0.19605	0.407139	0.353417	0.263018	0.239786	0.435976	0.28557	0.349941	0.505438	0.358844	0.464009	0.355307	0.468663	0.165163	0.565769	0.721769	0.40724	1.88771	1.02718
Capana00g002043	9	0.248147	0.435482	0.365055	0.250586	0.315856	0.157144	0.215981	0.299968	0.451139	0.56005	0.349932	0.346122	0.0836814	0.12306	0.130886	0.0882477	0.30244	0.13108	0.199827	0.214358	0.403766	0.131237	0.98024	0.452665
Capana00g002044	9	0.32385	0.445524	0.650856	1.12376	0.663437	0.302026	0.915358	0.545239	0.621038	0.364468	0.67252	0.639856	0.829164	0.740055	1.08493	0.996594	0.976327	1.31083	1.28066	1.49921	1.29964	0.946664	3.01767	2.08576
Capana00g002045	9	0.408764	0.166477	0.197979	0.0815549	0.0785366	0.076918	1.38724	0.837976	0.615002	0.522632	0.195541	0.382873	0.415773	0.282803	0.0857388	0.0858323	0.803187	0.86634	0.796951	1.91636	1.40479	1.57026	2.34883	1.70138
Capana00g002046	8	0	0	0	7.43447	0	0.0358943	0	2.52544	0	0	0.123942	0	0	0.0377434	0.161297	0.119721	0.160719	0	0.0411167	0	0.0722059	0.0789268	0.154772	0.15783
Capana00g002047	9	0.375455	1.25235	0.318114	1.08989	0.707041	0.572446	0.598092	1.27802	2.03409	2.07891	2.41155	0.926498	0.375727	1.04897	0.922832	1.30285	2.41021	1.41538	0.926519	1.5484	1.18241	1.40209	5.03632	2.35539
Capana00g002048	1	0	0	0.0364372	0	0	0	0	0.040703	0	0	0	0	0	0.0371073	0	0	0	0	0	0	0.0382733	0	0	0
Capana00g002049	1	0.0410914	0.0432673	0	0.121308	0.038605	0.0785974	0.0875791	0.164598	0.087644	0.0440399	0.166647	0.0413892	0	0	0.126887	0.127788	0.214539	0.127743	0.0910118	0.381072	0.120885	0.458159	0.258399	0.2624
Capana00g002050	11	0	0	0	0	0	0	0.0566734	0	0	0	0	0	0	0	0	0	0	0	0	0	0	0	0	0.0586716
Capana00g002052	9	1.11949	1.57296	0.855199	1.95073	1.2531	1.22381	1.72945	1.63956	1.43729	1.84246	1.47083	1.69719	1.50445	1.68643	2.04532	1.37108	2.3243	1.88328	1.89904	2.11668	2.71656	2.89348	4.34996	4.6002
Capana00g002053	1	0.0561463	0.0580414	0	0.0542436	0.105282	0	0.0596124	0.0564702	0.0602708	0	0.15632	0.292114	0.110328	0	0.344774	0.0581143	0.229788	0	0.0584993	0.342943	0.0493441	0.311366	0.115544	0.234903
Capana00g002054	2	217.697	277.656	269.709	1041.75	542.224	298.463	116.691	134.896	151.357	158.072	181.414	185.847	882.218	912.262	989.272	983.577	1021.74	791.275	251.884	357.27	386.793	281.218	794.728	579.566
Capana00g002056	9	0.368758	0.46831	0.706195	0.981877	0.889919	0.390507	0.710639	0.466451	1.99393	0.69617	0.999003	0.745186	0.891442	0.610264	1.56314	0.760474	1.02169	0.707015	0.697015	1.02363	1.24353	0.785225	2.28917	1.57437
Capana00g002058	1	0	0	0	0	0	0	0	0.0540681	0	0	0	0	0	0	0	0	0	0	0	0	0	0	0	0
Capana00g002061	9	0.0401723	0	0	0	0.0784831	0	0.0875791	0.0392962	0	0.0894495	0	0	0	0	0	0	0.084811	0	0.167151	0.169776	0.197467	0.129197	0.557112	0.870471
Capana00g002062	9	0.204166	0.167897	0.262611	0.300371	0.288961	0.16051	0.106335	0.552182	0.462896	0.240059	0.359459	0.178815	0.309929	0.13295	0.492088	0.389917	0.246207	0.531169	0.177897	0.494894	0.725829	0.556986	0.979191	1.24916
Capana00g002066	14	0	0	0	0	0	0	0	0	0	0.0550499	0	0	0.0504375	0	0	0	0	0	0	0	0	0	0	0
Capana00g002067	11	0	1.01546	0	0	0	0.0997064	0	0	0	0.92757	0	0.789137	0.70794	1.56199	0.66889	0.737498	1.26143	1.67525	0	0	1.62431	3.2311	4.38774	8.44619
Capana00g002069	10	0	0	0.110119	0.056071	0.159739	0	0.24745	0.233217	0.235616	0.235692	0.117918	0.235387	0.114258	0.0554317	0.116088	0.0579691	0.117935	0.118137	0	0.169893	0.162811	0.600712	0.117454	0.178189
Capana00g002071	15	7.38633	8.21767	4.04901	4.40404	4.71825	4.91145	20.2623	13.7896	10.8649	7.99318	7.15466	7.39913	8.09131	5.99469	7.50952	7.82212	6.06264	13.1341	25.204	19.8054	9.41034	8.56804	8.28859	12.4607
Capana00g002072	6	19.8581	16.5014	12.1746	11.2595	12.6286	21.3251	27.8175	28.7981	33.3849	34.1062	32.1956	31.8637	13.4903	16.3438	13.4361	12.4759	10.0407	6.40289	23.5323	28.2537	27.7079	19.7277	18.8543	11.3671
Capana00g002074	3	0	0	0	0	0	0.0966385	0.231889	0	0.0540321	0	0.162419	0.0525325	0	0.257971	0.107537	0.161868	0.327185	1.3569	0.411527	0.106493	0.186749	0.30338	0.454393	0.814045
Capana00g002075	11	28.0561	27.576	25.5217	22.5309	27.2469	18.9634	46.7769	37.7682	39.3527	38.3863	37.7791	45.6457	25.7616	24.7985	23.8146	30.0271	29.7712	48.25	38.9823	46.9778	39.2166	40.4312	26.5061	45.6182
Capana00g002076	6	8.57975	18.9378	10.1133	2.30481	3.70646	3.216	36.7301	23.4408	21.0173	28.2414	29.4946	31.9756	5.46396	5.98969	4.20028	5.61784	6.51634	10.3491	30.2225	23.4145	20.7368	24.3736	13.3184	24.0723
Capana00g002077	12	18.3945	27.033	21.2598	8.90081	17.6087	16.9822	0	0.0618881	0.0665322	0.401839	0.0333177	0	16.9801	22.6547	11.1877	15.349	28.5052	38.3252	0.129982	0.224256	0.124445	0.40715	0.0609927	0.0659718
Capana00g002078	12	46.6806	52.2502	36.599	27.9579	39.0244	31.5777	0.452551	0.0428755	0.272165	1.84605	0.0880748	0.343369	50.9629	57.8989	33.6744	44.408	80.992	99.3278	0.170247	0.563356	0.25232	0.505743	0.125564	0.246378
Capana00g002079	6	0	0	0	0	0	0	0.0263899	0.0256292	0.0283405	0.0142988	0.0390431	0	0	0.0126051	0.0134033	0	0	0.0134081	0.0137317	0.0270399	0.0125319	0.0142142	0	0.0253901
Capana00g002081	10	46.5948	25.9423	23.9674	29.4274	33.3838	22.6867	59.0125	60.0222	60.3167	55.6236	51.3747	65.8382	37.4238	34.6097	35.0769	35.957	38.8249	48.8109	63.7984	86.3254	87.635	89.0052	93.6066	96.7886
Capana00g002083	9	0.245498	0	0.123374	2.21452	0.606012	0	1.3889	1.38938	2.2016	2.5401	1.32279	0.862656	0.378797	0.615705	0.923423	2.64202	0.966024	0.329769	3.39051	2.74286	1.07132	1.00305	5.6749	0.793628
Capana00g002084	9	0.185527	0	0	0.185332	0	0	0.40348	0.268338	1.20673	0.920316	0.455432	0.397772	0	0.183475	0.329794	0.330929	0.191957	0	0.533929	0.642208	0.12616	0	1.78335	0
Capana00g002085	1	0	0	0	0	0	0.0837905	0	0	0	0	0	0	0	0	0	0	0	0	0	0	0.0825884	0	0	0
Capana00g002087	14	0	0	0	0	0	0	0	0	0	0.0668981	0	0	0	0	0	0	0	0	0	0	0	0	0	0
Capana00g002088	2	72.2663	28.2138	32.7396	161.281	94.0964	33.5053	6.6488	4.88091	5.16762	5.59834	3.97986	5.31831	189.973	151.245	171.445	202.66	171.362	262.325	14.3912	13.0497	13.6284	11.9613	18.5652	14.0317
Capana00g002089	2	12.8789	8.29484	6.92582	15.1527	16.3182	11.1203	2.81995	1.32723	1.63223	2.74713	2.32156	2.07346	23.6153	16.554	25.3782	23.6225	30.5606	36.368	2.48769	2.87748	0.857546	0.846411	0.585083	1.34114
Capana00g002090	11	0.0145495	0.105664	0.60839	0.198545	0.055616	0.0134796	0.421703	1.00354	0.718884	2.03747	2.68173	1.20789	0	0	0.0299996	0.150505	0.210577	3.34591	0.121056	0.56255	4.17091	1.54392	1.28659	2.55196
Capana00g002091	10	0.160895	0.316601	0.142105	0.0728671	0.152763	0.0279495	4.40073	6.48381	12.2149	20.9302	8.75998	5.18249	0.0744593	0.29875	0.788104	0.348114	0.226155	0.0757872	1.72378	8.07175	22.7125	14.3634	7.99084	13.0088
Capana00g002098	5	0	0	0	0	0	0	0	0	0	0	0	0	0.0363822	0.0347637	0	0	0	0	0	0	0	0	0	0
Capana00g002099	14	0	0	0	0	0	0	0	0	0	0.187283	0	0	0	0	0	0	0	0	0	0	0	0	0	0
Capana00g002100	2	1.37241	0.760334	0.711681	1.14301	1.13813	0.49079	0.755625	0.683015	0.920353	0.801529	0.63578	0.950209	1.06043	1.45138	1.28538	1.30167	1.28208	0.919456	0.983527	1.37195	0.948453	0.765304	0.695999	1.0158
Capana00g002101	5	0.217244	0.141181	0.13018	0.0726814	0.14117	0.278215	0.170779	0.0377491	0.0402897	0.339495	0.099626	0.076209	0.0124975	0.108128	0.0764615	0.0631139	0.114267	0.0643327	0.0217163	0.08782	0.0489214	0.0501476	0.0489151	0.0372273
Capana00g002103	14	23.061	21.0222	18.6644	44.6056	28.9617	11.6033	26.78	30.8301	52.4882	61.532	45.945	19.6855	30.3096	37.02	22.2635	29.7475	30.7979	58.3293	26.8481	32.9261	33.1762	35.8039	53.7713	48.4106
Capana00g002104	7	0	0	0	0	0	0	0	0	0	0	0.0657268	0	0	0	0	0	0	0	0	0	0	0	0	0
Capana00g002109	6	0.122183	0	0	0	0.26382	0	1.90976	2.98386	2.73911	1.22482	1.6694	1.85957	0	0	0	0	0	0.0658738	4.10921	3.0478	2.86113	2.00606	1.38548	1.02107
Capana00g002110	7	20.7436	22.8642	27.6622	32.0843	41.1114	14.8886	44.5174	36.798	39.9993	39.9874	39.0739	38.4741	17.1822	18.7893	20.1186	26.4751	26.0612	45.2476	45.5918	44.3067	40.3187	36.6928	30.2002	40.5934
Capana00g002111	12	16.5077	20.3	15.3904	10.865	19.5131	15.7464	13.1202	10.3085	6.62322	6.04811	7.44427	9.29918	19.9887	17.7173	15.5016	12.2245	10.3355	11.5718	12.0825	11.6724	9.60455	6.50154	3.96715	5.16382
Capana00g002112	4	18.3915	14.8894	16.2701	17.9859	22.024	17.1019	26.2071	24.3897	21.1601	18.9227	22.7113	32.1781	12.6217	15.4664	17.1202	12.9	17.734	14.4144	19.8656	23.776	16.7135	15.6571	12.9548	12.4144
Capana00g002113	1	27.7483	29.3974	18.4476	26.4355	28.6614	17.1428	26.8132	25.5465	43.8576	34.192	30.0122	28.2825	59.0226	54.172	44.1413	41.0818	34.8639	31.8648	57.2638	64.1673	61.6203	73.586	52.5878	55.8793
Capana00g002114	1	31.5319	24.1711	19.6723	21.8185	26.1837	20.8591	26.3628	26.9995	24.0425	24.1295	20.9106	22.9044	37.242	41.1816	32.5889	26.6518	25.7986	21.6545	33.3461	32.5804	53.1771	40.7367	35.6437	46.2627
Capana00g002115	6	32.4459	24.6046	31.1407	24.4461	33.7196	33.3126	41.2105	38.7496	41.0044	32.4688	36.0015	43.96	23.1217	24.5891	28.8734	26.3883	28.9437	30.802	30.5111	40.8714	36.2513	42.1093	28.6563	37.4195
Capana00g002116	10	5.66686	4.06607	4.94002	4.33902	5.22892	4.38319	6.87438	6.9341	8.66384	8.53631	6.2172	7.39217	5.24779	5.80274	5.13171	6.97524	7.03108	5.85676	8.57935	8.67514	9.8171	10.1081	5.70465	8.36501
Capana00g002117	12	123.789	123.131	152.966	122.874	149.441	198.085	34.4529	29.4985	29.5278	27.3631	24.6558	24.5863	144.062	139.711	136.947	113.182	127.273	129.794	22.9576	28.1133	31.4492	31.2364	36.5215	33.6761
Capana00g002118	6	15.9128	15.0542	13.0777	13.4973	16.5628	9.36911	35.4254	32.5721	33.6324	30.8091	29.296	29.3116	13.7172	13.8295	11.8139	12.9014	10.232	14.2475	30.3592	27.8895	24.2918	25.3989	17.5872	21.7343
Capana00g002120	7	6.5796	9.10611	10.2139	8.60005	13.5729	12.8576	40.0441	34.5301	37.3253	47.8471	45.8638	36.4186	9.41051	8.34448	7.54988	7.7051	6.83125	7.12596	34.9063	28.8918	31.0594	24.6086	43.1101	29.3315
Capana00g002121	11	6.39385	5.41078	3.91146	4.41542	6.02759	2.97911	6.54668	7.37429	6.99866	6.1882	8.00116	6.02152	3.46415	4.84337	4.60789	7.26419	6.77532	12.0392	8.68069	7.7525	9.08807	8.53764	6.56356	14.2596
Capana00g002122	10	0.0444861	0	0.0435289	0	0	0	5.24778	6.54583	10.7409	11.458	7.94941	5.33909	0	0	0.0466877	0	0.0469591	0	10.1398	8.36186	7.5515	8.81298	14.2833	13.4264
Capana00g002123	10	0	0.069818	0	0	0	0	4.61101	4.49363	4.30939	4.26665	3.75678	2.25331	0	0	0	0	0	0	5.5116	4.72557	4.6082	5.3912	3.7791	5.75935
Capana00g002124	10	0.0148037	0	0	0	0	0.0277106	1.61909	1.77804	2.1178	1.80856	2.22181	1.80295	0	0	0.0155536	0	0	0	2.17764	2.58282	2.58205	2.41131	1.97935	2.56801
Capana00g002125	10	0.0419441	0.0598901	0.0163785	0.0159762	0.0237461	0.088623	5.92769	6.04656	4.93207	5.86189	4.26536	4.17629	0.0254416	0	0.00865232	0.00889062	0.061262	0.0526276	9.31557	8.33992	8.1411	6.13058	4.04448	3.81278
Capana00g002126	11	4.4942	2.39715	1.24723	3.56985	2.46361	1.41195	1.56701	0.54916	1.03587	1.65828	1.40479	0.990311	1.91727	0.995216	2.25481	2.1166	1.60098	1.84098	2.15409	1.514	2.33379	3.24648	3.32004	7.28984
Capana00g002127	6	5.29387	2.23194	2.96724	1.89477	4.1502	6.65572	222.205	227.846	228.66	187.284	313.183	338.139	10.5966	7.36064	8.7755	5.06647	6.06824	4.74279	289.039	310.378	241.282	230.985	158.369	182.222
Capana00g002129	5	0.131354	0.362502	0.0862956	0.0434656	0.0207486	0.0211215	0.0477676	0	0	0.0244058	0.0235503	0	0.0650594	0.0655431	0.0679785	0.0232836	0	0.0232811	0	0	0	0.0242613	0.0694395	0
Capana00g002130	12	0.444906	0.0986374	0.140996	0.400513	0.0923163	0.66888	0	0	0	0	0	0	0.244866	0.143352	0.227447	0.0504962	0.380451	0.025896	0	0	0	0	0	0
Capana00g002131	6	18.5743	20.4865	16.3687	14.1132	13.8162	12.669	44.8776	39.2896	34.039	36.0362	28.8959	31.7073	18.8836	20.768	17.5021	23.6884	22.7223	37.3097	47.2578	49.8927	43.846	40.0856	21.7613	35.3208
Capana00g002132	7	0.0416414	0.086827	0.101027	0.181834	0.0790461	1.06236	2.64225	4.14108	4.40282	5.81598	4.72594	8.18612	0.405166	0.370986	0.350541	0.372374	0.281999	0.680845	2.76361	3.23936	3.14199	2.90253	1.9687	0.716733
Capana00g002133	4	210.802	271.562	281.043	261.494	402.826	458.965	305.996	315.936	308.521	345.173	463.079	393.923	230.067	283.125	214.468	225.374	221.593	220.093	203.145	224.98	243.802	225.684	262.165	184.432
Capana00g002134	13	0	0	0	0	0	0	0.570753	0.388217	2.15296	0.183871	0.580237	0.498153	0	0	0	0	0	0	0.55713	0.653558	0.830352	1.18338	0.563227	1.05336
Capana00g002135	9	0.199162	0	1.52867	1.35004	0.893603	0.123167	0.443317	0.943781	0	0.365068	0.944852	1.52865	0.338717	0.321492	0.412153	0	0.62516	0.552591	0.482022	0.274637	0.562321	0.312519	2.75017	0.212235
Capana00g002136	10	1.21563	1.50688	1.65437	1.95228	3.84893	1.85555	3.31757	4.62431	3.25457	5.02818	4.69139	3.51718	1.93463	2.97726	2.71611	1.8682	2.346	0.958623	6.5942	4.30509	5.55124	5.6424	3.02616	2.88673
Capana00g002138	7	0	0	0	0	0	0	0	0	0	0	0.0188691	0	0	0	0	0	0	0	0	0	0	0	0	0
Capana00g002143	11	0.0103894	0	0	0.0317259	0	0.0198926	0.278429	0.295083	0.29581	0.391049	0.323398	0.266613	0.0212482	0.0511069	0	0.087942	0	0.0892689	0.508203	0.358797	0.476091	0.596115	0.287095	1.22075
Capana00g002145	3	1.05198	1.07338	1.10196	0.955845	0.57782	0.238707	0.247071	0.423627	0.0512083	0.051673	0.170548	0.119628	0.540584	0.663995	1.13976	2.07832	1.51864	3.93464	0.122248	0.120865	0.293446	0.312044	0.0490067	0.0705599
Capana00g002146	12	0.780385	0.851907	0.905465	0.251995	0.839221	0.286645	0.0564524	0.0485683	0.0278542	0	0.0759057	0	0.385916	0.522768	0.237367	1.42502	0.547791	1.50886	0.0538982	0.106484	0.0765466	0.10389	0.0798424	0.0271349
Capana00g002147	2	0.168682	0.19634	0	0.0278057	0	0	0	0	0	0.0307073	0	0	0	0.0542151	0	0.200824	0.201155	0.0581605	0	0	0.0269127	0	0	0
Capana00g002149	1	1.47473	0.379683	0.131146	0.260615	0.250676	0.631538	0.360459	0.641275	0.375106	0.871742	0.501606	1.06699	0.536053	1.03624	1.0552	1.22022	0.880405	0.862711	1.00903	1.80968	0.790096	1.07466	1.03529	0.787999
Capana00g002150	15	18.1016	10.9684	8.59501	14.699	8.44187	5.40336	34.0793	24.7478	25.2499	23.441	17.1595	18.4903	12.8305	15.2158	18.4107	16.2349	17.5992	26.9927	49.5742	39.7705	27.9701	28.3803	36.6853	28.2182
Capana00g002151	12	9.62172	10.2313	9.92923	6.99175	9.49668	12.3964	6.29298	6.16284	7.27537	6.68731	6.56663	6.32428	11.3596	11.0857	6.31274	7.80221	7.43574	9.59391	5.69657	6.03222	5.74814	5.58458	3.5676	5.9567
Capana00g002152	10	3.18159	3.03851	3.61234	3.90849	3.81122	2.50349	5.0704	5.50172	6.59889	5.40174	5.59334	5.68531	2.70482	3.25553	3.15975	5.29877	5.11588	3.43063	4.36095	4.91739	7.15573	7.03991	4.18394	5.72342
Capana00g002155	6	0	0.0417245	0.0413801	0.0824564	0	0.0195078	1.4154	1.22818	1.2637	1.19009	0.43402	0.5036	0.0849492	0.0810093	0.0442457	0.0217834	0	0.0654583	0.527367	0.855102	0.717853	0.92845	0.0411037	0.20632
Capana00g002156	14	0	0	0	0	0	0	0.0404337	0	0	0.191887	0	0.0199685	0	0	0	0	0	0	0.0210392	0.0828592	0.0384018	0	0	0.0177176
Capana00g002157	10	15.3512	17.694	24.2857	23.3851	26.3339	21.4688	50.532	45.7296	48.0121	35.9024	29.5025	27.6683	17.1674	14.8776	16.7378	24.8822	23.4584	24.6335	53.3631	53.3663	47.4514	53.6232	31.1751	46.275
Capana00g002158	7	2.49951	4.12278	3.14745	4.00237	4.61561	3.03328	5.94574	6.50447	7.90417	7.89831	8.48706	8.10174	2.49543	3.12559	2.46871	3.67042	2.66601	4.98298	6.64638	7.0153	5.741	5.5819	3.93033	4.64215
Capana00g002159	6	22.5284	26.9437	27.1648	22.0948	28.0873	24.3427	54.913	52.6009	48.8635	44.0896	49.9855	46.4811	23.2346	25.1628	23.765	30.055	28.9482	31.2215	40.6016	42.4694	43.2069	45.1984	29.3674	33.5801
Capana00g002160	3	0.175754	2.63419	0.174722	0.230866	0.243769	0.142761	4.45904	0.948219	0.409419	1.08806	0.509992	0.485348	0.780869	2.60673	2.80273	4.78178	3.91705	6.58305	6.87464	2.78051	0.664928	0.537786	0.665069	1.0482
Capana00g002161	7	27.5362	21.4841	28.4285	36.1444	63.6088	39.73	85.7404	79.4154	57.9492	68.9597	125.069	105.423	28.4014	20.0703	25.5515	23.3822	33.6545	26.5027	31.918	48.4855	41.247	39.2146	59.1679	34.1458
Capana00g002162	6	7.07567	11.5138	6.01727	9.67354	14.9506	6.51777	18.5201	16.7902	17.3653	14.2575	13.0797	11.2409	9.25924	10.849	8.03351	10.8695	5.54243	10.1485	18.2622	23.4468	13.1797	11.611	13.5694	13.4837
Capana00g002163	14	0	0	0	0	0	0	0	0	0	0.0634965	0	0	0	0	0	0	0	0	0	0.0568892	0	0	0	0
Capana00g002164	11	33.9173	12.8705	2.08564	3.07985	2.82018	4.29048	60.568	49.5201	45.4405	32.9632	19.4516	16.8825	18.4076	20.9055	12.832	11.6543	7.44749	104.591	100.686	82.8211	78.8537	50.2567	67.45	403.015
Capana00g002165	4	2.8693	2.29884	1.5634	2.07369	1.43317	2.24133	3.02962	2.66953	2.68087	2.27357	2.55182	3.53686	1.67698	1.92563	1.47033	1.52306	1.54717	1.0433	1.92415	2.88846	1.69268	2.29634	1.04659	1.3969
Capana00g002166	10	0.0372384	0.155694	0.0182186	0.0936392	0.054908	0.124956	0.921969	0.253037	0.309079	0.458435	0.492593	0.666648	0.210453	0.205812	0.156325	0.23602	0.333198	0.397693	0.466731	0.390704	0.534835	0.993293	0.498757	0.68149
Capana00g002167	3	0	0.0805371	0.0109756	0	0.0108546	0.0633605	0	0	0	0	0	0	0.0227533	0	0.0231412	0	0.0342962	0.0814232	0	0	0	0	0	0
Capana00g002168	2	0.455903	0.228847	0.534752	0.0464698	0	0.792721	0.0473572	0	0	0.0513191	0	0.142196	0.611441	0.407539	0.528467	0.959506	0.723115	1.06833	0.337101	0	0	0.0510152	0	0
Capana00g002169	9	0.313893	0	0	0	0.0294899	0	0.033946	0.134169	0	0.203942	0.479652	0.0336816	0.128012	0	0	0.129241	0.0660653	0.0325271	0.139046	0.099044	0.0923428	0.27586	0.296082	0.267528
Capana00g002173	2	0.111738	0	0	0	0	0	0	0	0	0	0	0	0	0.110237	0	0.117256	0	0.0585488	0	0	0	0	0	0
Capana00g002174	5	0.0622026	0.0654963	0	0	0	0	0	0	0	0	0	0	0	0	0.0638208	0.064351	0	0	0	0	0	0	0	0
Capana00g002177	6	107.859	70.1171	74.6796	77.7701	69.0578	61.3202	191.018	210.479	233.951	189.39	168.283	210.638	48.2448	56.9081	74.7018	52.5543	68.196	61.6347	196.506	211.406	194.839	188.732	141.08	160.433
Capana00g002178	12	4.31876	1.70224	2.39689	0.0294799	0.0147069	2.81875	0.113634	0.126705	0.322424	0.166236	0.0785511	0.0320925	3.76962	2.57942	2.55902	2.38579	1.8676	0.283885	0.0817036	0.125783	0.0553006	0.109373	0.0634462	0.0485158
Capana00g002179	4	4.63571	4.21304	4.48361	3.50828	4.60466	3.18998	7.03763	5.41107	4.71629	5.59368	5.82296	4.4879	4.49355	3.84343	4.41562	3.9704	3.30398	3.11554	3.87204	3.49755	2.40109	2.61831	0.902794	0.779367
Capana00g002180	7	14.5858	14.7028	16.6936	14.543	19.0629	18.2072	33.6347	28.4979	30.7992	30.4436	36.1426	38.8998	11.5612	13.568	11.2583	13.3762	19.1743	21.3968	21.0296	25.4463	22.9754	23.4374	16.4694	23.0476
Capana00g002182	12	120.886	121.161	119.35	98.6166	109.755	126.254	6.18075	5.89759	3.82818	3.92767	3.76601	5.04118	167.702	140.671	119.08	134.799	119.07	132.421	4.9966	5.89162	4.57796	5.45856	5.34532	5.12183
Capana00g002183	4	8.00761	4.95732	9.22098	7.91904	18.6557	6.78239	11.8787	11.8563	10.3823	9.87579	11.3443	11.2775	9.89195	8.40578	7.46803	5.75159	6.97518	4.6149	10.9235	9.74756	7.94959	7.56934	7.33031	4.14201
Capana00g002184	4	0.161588	0.215823	0.472221	0.466144	0.0531348	0.0506573	0.840847	0.313736	0.704864	0.0586015	0.545539	0.51688	0.439358	0.105181	0	0.115291	0.22654	0.0566601	0.407008	0.167649	0	0	0.148293	0.0584276
Capana00g002186	5	1.47595	1.09356	1.3613	1.80669	1.43563	2.41514	1.32582	1.2415	1.42515	1.34878	1.68796	0.774456	1.57488	1.46811	1.15361	0.938928	1.20611	1.25794	1.35504	1.26123	0.98545	0.88125	0.72557	0.433832
Capana00g002187	15	3.66761	2.67392	1.19337	5.16763	3.38035	1.46999	12.3009	8.02828	2.68485	1.58032	1.66805	1.0706	4.77353	3.57404	2.75986	3.28828	3.28374	5.6076	28.2846	11.7729	8.445	3.86748	5.53002	3.03093
Capana00g002188	6	0.357854	0.303066	0.282344	0.48576	0.489181	0.719982	2.5122	0.738461	1.68483	1.44587	1.60604	1.74245	0.787045	0.739038	0.857411	0.577758	0.394957	0.211554	1.1929	1.46067	1.17176	0.868283	0.903159	0.90126
Capana00g002189	5	614.999	724.179	621.267	508.474	599.921	502.593	490.448	404.09	410.246	427.206	412.845	407.111	382.043	376.232	308.755	305.46	258.181	329.714	243.121	236.5	189.481	190.929	148.663	186.396
Capana00g002190	10	20.0713	23.026	22.6995	30.1281	29.9867	14.7813	40.9086	50.0543	37.1545	47.1555	50.4734	31.1563	26.4839	29.6868	30.9644	27.2116	22.774	31.2602	63.159	46.3104	44.3655	44.1121	47.1851	38.1704
Capana00g002191	14	0	0	0	0.0553657	0	0	0	0	0	0.027987	0	0	0	0	0	0	0	0	0	0	0	0	0	0
Capana00g002192	13	0	0	0	0	0	0	0	0.0271322	0.0289583	0.0292679	0.028242	0	0	0.0258012	0	0	0	0	0.0281071	0.0262224	0	0	0	0
Capana00g002193	2	0.271339	0.125247	0.265501	0.23608	0.152842	0	0	0.0406189	0.0867054	0.175265	0.181479	0	0.363331	0.0772526	0.248386	0.369666	0.367044	0.496199	0.0350509	0.123469	0.294109	0.0372162	0.116346	0.0837186
Capana00g002196	2	0.0291392	0	0	0	0	0	0	0	0	0	0	0	0.112367	0	0	0	0.14652	0	0	0.0566492	0	0	0	0
Capana00g002197	10	0	0	0.106325	0.0729176	0.104327	0.0354333	0.16027	0.183839	0.422218	0.204715	0.210135	0.198776	0	0.146606	0	0	0	0.0383926	1.39096	0.951325	1.03904	0.877029	1.02979	0.435259
Capana00g002198	10	10.0076	11.1481	11.9314	18.4233	16.4428	7.22356	19.1579	21.3415	19.3565	19.3814	20.6103	19.8499	14.5838	16.8872	16.1063	18.5538	17.6971	22.9148	30.0901	31.5884	25.3969	27.051	23.7855	18.1203
Capana00g002199	9	0	0	0	0	0	0	0	0	0	0	0	0	0	0	0	0	0.0897039	0	0	0	0	0	0.163425	0
Capana00g002200	15	22.9887	20.7362	20.4713	14.3781	11.0362	10.724	35.7057	31.8115	12.2218	5.89628	6.29299	16.8765	18.7584	19.8062	19.8633	17.6053	9.87098	7.02351	56.9191	46.7172	19.5553	13.6549	5.46508	6.3541
Capana00g002202	4	11.5333	7.48784	5.08556	3.26692	7.02529	5.59092	6.30789	4.11331	10.1208	8.81126	5.25421	11.1998	6.56952	6.33944	4.00218	5.17334	6.09699	4.85021	9.66396	8.42664	6.99789	6.5299	3.94266	5.28356
Capana00g002203	8	0.250341	0.650074	1.90623	2.35136	4.6227	0.113412	0.506295	0.836625	0.421659	1.41421	2.17321	0.604051	0.0349255	0.200616	0.977137	1.80112	2.75664	2.57138	0.215045	0.608367	0.65648	0.847541	0.451931	0.991741
Capana00g002205	4	16.5235	16.8474	20.0403	18.3548	22.0944	23.2091	28.1188	21.9715	24.1385	25.1084	28.0731	36.6077	17.8937	16.8454	13.8324	10.4467	12.7044	6.71954	17.1182	18.63	16.2279	12.9839	7.98578	6.7706
Capana00g002207	6	1.56754	2.33097	1.08985	0.403953	0.435397	0.367921	4.75018	2.13159	1.76905	3.02066	3.97644	2.71298	0.757789	0.723881	0.282322	0.785802	0.754153	1.053	2.68392	2.48765	2.05111	2.72701	1.79246	2.29847
Capana00g002208	7	3.76984	4.74021	3.20907	2.45167	3.87889	2.99099	7.33815	5.94862	5.80989	6.68053	6.93615	6.27385	2.37172	2.5318	2.19428	4.34032	3.55558	5.49437	5.41247	5.63195	4.45728	5.73232	3.85658	5.64209
Capana00g002209	4	4.98589	6.79328	4.99897	4.12709	5.25815	4.70382	11.9486	7.6728	6.9941	7.97292	10.0964	11.7977	3.8255	4.81597	3.94399	4.40573	3.52305	4.03463	7.04171	7.55396	5.85298	6.2691	3.55326	5.36438
Capana00g002210	15	0.554696	0.488996	0.158665	0.588555	0.476448	0.724194	0.908369	0.439356	0	0.584473	0.692216	0.514678	0.161075	0.640469	0.624384	0.227686	0.224312	0.17096	0.944811	0.606733	0.256764	0.489054	0.583794	0.731231
Capana00g002211	11	36.8363	27.1693	14.6929	31.4432	20.5734	9.47523	23.3919	31.4826	17.8875	21.9867	12.2038	11.2527	14.4762	22.3836	28.4212	12.6744	14.9442	52.2978	56.9382	55.6435	33.3112	20.7651	18.7288	72.1905
Capana00g002216	6	9.41313	14.263	10.4373	8.09486	13.6664	8.4785	22.4308	20.903	15.8342	16.51	19.2249	18.068	8.48603	8.42674	8.04274	9.49906	8.8896	9.92853	17.0399	17.5887	15.4065	16.1466	7.81124	10.6467
Capana00g002220	8	0	0.0424739	0	0.0440558	0.767209	0	0	0	0	0	0.0779053	0	0.0864643	0	0	0.230342	0	0.366674	0	0	0.0426409	0.082649	0.08649	0.11804
Capana00g002221	3	0	0	0	0	0	0	0	0	0	0	0	0	0	0	0	0	0	0.0362157	0	0	0	0	0	0
Capana00g002223	2	0.0312446	0	0.122086	0.0307464	0	0	0	0	0	0.0299216	0.0609615	0	0	0	0.0328274	0	0.0644876	0.0323772	0	0.0328625	0	0	0.0634364	0.0279235
Capana00g002224	7	0	0	0	0	0.0387571	0	0	0.23156	0.21346	0.170978	0.182547	0.538723	0	0	0	0	0	0	0.169601	0.120924	0.23318	0.043813	0.0835997	0
Capana00g002225	6	0.788294	1.20918	0.589485	0.745055	1.47006	0.243302	2.92947	4.19913	1.81797	1.79469	2.46623	1.12408	0.407484	0.88598	0.958003	0.556022	0.148318	0.15008	2.20627	3.83855	2.35339	1.11504	0.69401	0.334383
Capana00g002226	11	12.9806	15.3036	13.3159	12.5673	18.0982	11.5097	19.3447	17.6586	17.694	16.2976	20.4447	18.6856	11.9715	15.3641	14.0062	19.1261	21.5488	22.2477	16.64	17.1219	20.6557	22.2189	13.3859	21.9526
Capana00g002227	10	5.25077	3.77885	6.207	5.43099	5.42338	3.8032	11.6633	11.5674	11.8612	11.6613	12.4233	9.91938	4.29124	5.02241	4.93282	8.06085	7.61175	8.50562	10.8973	13.1134	9.95168	12.6104	7.65933	10.9724
Capana00g002228	6	3.21605	4.99282	2.70201	1.40046	1.88156	1.70517	11.7676	8.74438	8.31889	10.1968	10.6181	9.55091	2.05693	2.52548	2.0053	3.18038	3.32422	4.02341	11.9534	10.174	7.12879	9.08161	5.11253	8.02468
Capana00g002229	6	0.402389	1.25439	0.439387	0.0796281	0.240733	0.195967	3.20639	2.30239	2.36829	2.85446	2.84672	2.37553	0.191174	0.239832	0.230204	0.293553	0.45502	0.33372	3.6161	2.39183	2.25366	3.08503	1.72568	2.00653
Capana00g002230	9	1.11876	0.262313	0.798218	2.79431	0.642078	0	6.03082	9.85257	59.308	68.0064	47.7059	26.5592	0.158091	0.452005	0.864441	0.860681	1.53441	0.647848	5.79005	11.4383	44.6388	87.6085	122.515	93.5014
Capana00g002231	10	0.121678	0.145528	0.0294192	0.161073	0.110637	0.0228962	1.07633	1.34851	4.72416	4.16543	2.69324	1.96685	0.0616707	0.0602866	0.140115	0.0769559	0.0826533	0.0320691	0.861308	1.60618	2.09265	4.72452	4.00936	4.65386
Capana00g002233	15	0.305001	0.886183	0.0338182	0.136043	0.333341	0.258347	0.906996	1.03802	0.263417	0.715487	0.340056	0.0693322	0.311569	0.334193	0.286907	0.284128	0.421819	0.216543	0.579325	1.30302	0.270413	0.0969133	0.254295	0.0726695
Capana00g002234	1	0.0597156	0.564147	0.300099	0	0	0.0863773	0.682161	0.990445	0.0667866	0.266949	0.200241	0.218575	0.0622759	0.267939	0.25249	0.283695	0.0315176	0.253265	0.208572	1.11128	0.261712	0.11955	0.0640178	0.141814
Capana00g002236	2	0	0	0	0	0	0	0	0	0	0	0	0	0	0	0	0	0.458469	0.0664514	0	0	0	0	0	0
Capana00g002238	13	0	0	0	0	0	0	0	0	0.283317	0	0	0	0	0	0	0	0	0	0	0	0	0	0	0
Capana00g002239	6	150.831	182.722	134.854	116.261	108.983	127.114	226.294	243.355	206.929	214.646	174.792	206.371	121.021	155.052	118.5	119.043	109.892	94.1997	212.488	232.79	207.413	212.686	114.386	158.633
Capana00g002240	3	0	0	0	0	0	0	0	0	0	0	0	0	0	0	0	0	0	0.0669129	0	0	0	0	0	0
Capana00g002241	3	30.3451	27.7234	28.8614	27.9322	27.343	27.3687	34.6419	35.488	35.7906	35.6208	32.4572	23.9888	27.1016	34.7119	32.6453	33.1313	36.384	47.6735	35.4825	34.6208	34.2832	32.8689	24.0739	35.2132
Capana00g002242	11	12.2891	15.9391	9.51396	19.1793	17.9909	9.23658	17.2006	23.4347	16.1504	19.4231	25.1487	15.0329	7.07656	11.452	12.1851	10.4859	17.2571	23.2785	10.7949	22.9025	35.7085	30.1249	26.2282	58.4836
Capana00g002243	7	33.6001	32.8985	27.6239	35.5657	38.1107	31.4941	55.1612	55.4919	56.033	69.6599	71.4099	57.2737	29.8997	28.3933	31.2087	31.2289	24.6839	30.3006	47.3618	47.0851	38.3902	44.1776	44.3191	32.5235
Capana00g002244	4	0	0	0	0	0	0	0	0	0	0	0	0.0231695	0	0	0	0	0	0	0	0	0	0	0	0
Capana00g002245	9	0.379067	0.945681	0.572813	0.684804	0.360001	0.662254	0.628438	1.03208	0.584296	1.05425	0.812481	0.56221	0.0551891	0.317337	0.223944	0.224794	0.278907	0.225115	0.316539	0.616367	0.107035	0.306384	1.43224	0.327398
Capana00g002246	1	0	0.0815896	0.116201	0.11623	0.0740164	0	0.127831	0.155214	0.170555	0.2265	0.0769108	0.0397048	0.0802167	0.308127	0.163334	0.202551	0.162216	0.247416	0.045474	0.390287	0.275829	0.340962	0	0.0421222
Capana00g002247	4	14.2041	25.397	13.0793	9.91132	14.8208	16.5623	18.7756	17.3109	18.3974	23.3258	27.0503	22.501	14.6247	13.4788	11.3203	11.2588	10.2909	11.5953	8.53792	13.161	16.8091	12.1212	18.2168	15.0139
Capana00g002248	6	47.6298	12.8829	9.13802	20.5318	37.1498	18.5272	127.159	109.805	93.673	59.8774	65.3092	110.523	30.4657	21.5597	24.7921	17.4374	12.0395	8.13108	163.519	85.9592	45.0661	35.1233	43.9298	25.3469
Capana00g002249	6	47.1966	57.1751	42.9515	31.2353	33.0154	31.3952	73.6943	77.2761	68.2628	61.106	62.7725	69.6583	36.2864	39.3487	38.3932	39.1318	33.3496	39.561	54.4367	71.7042	58.9931	61.1543	32.3998	53.4015
Capana00g002251	5	96.0339	112.937	54.0936	58.3356	40.8824	59.5765	66.3332	75.116	33.245	16.981	25.6128	44.7636	89.5665	117.363	152.909	109.875	92.9928	49.399	92.1899	126.294	56.4345	36.9515	33.2939	29.1763
Capana00g002252	10	0	0	0.146658	0.014761	0.0719155	0.0143458	0.0324439	0.124202	0.229386	0.158015	0.0928245	0.181911	0.0152934	0	0.109064	0.0155183	0.248901	0.0622553	0.293548	0.179863	0.12744	0.32231	0.0157212	0.167292
Capana00g002254	7	33.1012	41.5473	40.4943	36.9168	42.335	43.4526	76.7442	72.239	69.6136	69.8665	82.0279	88.2863	28.5736	36.2026	28.7526	37.4148	38.9889	46.2836	53.2668	69.2706	69.3467	76.1642	48.4438	65.6376
Capana00g002255	15	1.64122	0.0723814	0.824026	0.481612	0.336934	1.33134	45.404	74.1127	15.77	8.92793	7.90972	5.5779	0.948854	0.697371	1.23248	0.776865	0.816096	0.335588	257.483	156.371	88.6344	25.2657	19.1135	16.441
Capana00g002256	15	0.632259	0.117852	0.221911	0.0570253	0.108886	0.163895	33.9064	57.1839	24.1008	13.4726	8.66516	7.72075	0.236209	0.224538	0.603997	0.180996	0.179408	0.18015	169.294	111.567	92.2609	35.7932	20.6508	22.0919
Capana00g002257	1	0.0396001	0.294875	0	0.150083	0.0611974	0.407475	0.176875	0.168841	0.142609	0.182968	0.107387	0.0547728	0.185048	0.113709	0.0135064	0.107993	0.161366	0.149861	0.211367	0.280563	0.165103	0.24954	0.248324	0.305266
Capana00g002259	10	49.4581	49.4179	50.9736	62.9139	62.6132	49.9194	73.7179	78.7888	79.174	76.7315	83.7132	82.3586	57.141	67.1249	64.447	68.3535	72.6597	66.8652	73.1199	93.3141	121.303	117.167	85.5002	104.095
Capana00g002264	6	109.85	89.0016	67.3781	59.5425	93.7346	78.6197	284.943	247.094	328.441	259.08	242.117	283.732	129.031	95.2317	122.739	94.9119	83.7878	55.5975	250.895	242.078	252.999	258.339	184.75	179.856
Capana00g002265	6	4.81986	3.7483	4.10602	1.70683	4.14114	3.45219	128.77	106.079	78.5305	71.5179	68.1683	87.0699	4.85683	4.27305	5.93194	4.76475	4.3995	2.23478	131.85	113.378	83.3681	46.3383	27.5451	16.9255
Capana00g002266	7	26.1661	28.6745	31.7243	42.7512	62.278	40.631	53.6034	49.0678	48.227	44.2749	64.6357	63.7641	22.8865	28.2245	27.5383	26.4423	39.2686	48.7564	35.0838	38.4155	42.8432	44.0853	34.2043	41.6158
Capana00g002267	3	0.166635	0.224469	0.108829	0.199985	0.376317	0.36587	1.03719	0.342934	0.224646	0.691895	0.422814	0.456124	0.494387	0.254893	0.293165	0.526378	0.40492	0.79918	0.52959	0.270423	0.480136	0.258095	0.44523	0.315476
Capana00g002268	7	0	0	0.0287883	0	0.113709	0	0.970472	0.821405	1.51086	0.833633	0.934709	1.45217	0.0610498	0	0	0.0316286	0	0	0.34812	0.217786	0.286112	1.00185	0.0314424	0.380222
Capana00g002273	6	2.12566	2.43828	1.27778	0.893599	1.55901	1.55734	5.02307	4.23992	4.96024	3.1118	3.49465	4.14861	1.78196	2.17282	1.25699	1.99453	2.1032	2.4016	5.63048	4.99106	4.80717	4.93049	3.25376	4.11496
Capana00g002274	6	4.50782	5.69399	3.84732	4.21675	5.60663	4.54507	9.90048	6.22574	7.58852	6.11359	7.26347	6.94483	4.68923	6.10297	4.27484	6.99624	6.06026	6.51085	9.224	8.7689	7.89287	7.51416	4.87747	6.38965
Capana00g002275	6	6.85275	4.72857	7.11128	8.55977	7.78707	5.11971	12.1396	12.5663	11.3134	13.7699	9.82957	10.6008	6.45834	6.91064	8.00423	12.8829	8.71101	8.20639	12.5978	11.9698	9.59424	9.54802	10.4802	7.88234
Capana00g002277	3	0.0343582	0.0976267	0.264284	0.0331939	0.163898	0	0.299956	0	0.0370004	0.0745531	0	0.0679524	0.171817	0.164905	0.0346093	0.173328	0	0.351358	0	0	0	0	0	0
Capana00g002278	5	0	0	0	0	0	0.0178055	0	0	0	0	0.0333261	0	0	0	0	0	0.0191957	0	0	0	0	0	0	0
Capana00g002279	3	5.98962	12.7645	41.7824	16.687	8.63628	9.9531	1.06497	1.76468	3.24832	1.34699	1.34976	1.05391	4.01152	7.10017	20.806	57.0298	60.4475	108.819	0.363405	0.922469	0.622542	0.856725	0.760984	0.704196
Capana00g002281	12	62.26	76.0205	78.5701	60.5336	62.1131	71.3805	3.40582	3.87003	1.52736	1.74762	1.92596	2.48095	47.9363	64.8262	73.3888	92.5416	83.9938	58.7615	0.592074	1.6551	0.975379	1.18592	0.280808	0.836887
Capana00g002282	11	1.36369	1.02979	2.27053	2.942	3.76039	2.58818	2.0598	2.93431	2.2493	3.93543	4.73172	5.36355	1.59338	2.52949	1.20122	2.52589	3.84487	6.23214	2.61044	3.20524	4.76211	6.14219	5.35188	6.88137
Capana00g002284	4	2.60844	3.52923	3.24538	2.4484	4.55379	4.04044	5.64983	4.67283	3.97335	3.44096	5.25866	3.8986	2.4481	3.13997	2.84909	3.84313	3.9526	5.14466	3.54639	4.85779	4.08027	4.37995	2.11393	2.43263
Capana00g002285	3	0	0.0926669	0	0	0.0119285	0	0	0.0242842	0.0557085	0.0140311	0.0135392	0.027248	0.0258376	0.0488483	0	0.0401576	0.0262056	0.06608	0	0	0	0	0	0
Capana00g002289	10	1.80957	1.11475	1.16174	1.30454	2.08319	0.999958	3.28008	3.53501	2.86933	3.20142	3.17188	2.09298	1.71309	1.53238	1.93168	2.02424	2.63107	3.14074	4.15335	4.47821	4.5046	4.58712	4.14023	4.10083
Capana00g002290	7	0.0372532	0.212421	0.347739	0.332614	0.15442	0.150872	1.70162	0.900717	1.00211	1.49052	1.57638	1.632	0.151228	0.291657	0.685911	0.642886	1.34821	0.634925	1.77912	0.71002	0.584694	0.506778	0.856314	0.755811
Capana00g002293	6	4.97871	4.84417	3.70668	4.00996	5.59127	3.23439	11.7316	14.387	14.5809	14.099	14.9362	12.5896	4.06711	5.03557	4.78371	6.39829	4.79415	5.93498	14.9794	14.7654	9.15253	12.4319	8.38733	7.01152
Capana00g002294	6	6.49506	6.97914	7.0172	5.80349	7.22332	5.72389	13.5321	13.1332	14.7456	15.7733	15.8784	12.6038	5.25219	5.29398	4.60999	7.22392	3.88953	6.42005	14.6206	12.0721	10.1114	12.6855	7.87009	7.83881
Capana00g002295	9	0	0	0	0	0	0	0	0	0.038017	0	0	0	0	0.0687922	0.036531	0	0	0	0.0401104	0.036091	0	0.038196	0.0728818	0.124296
Capana00g002296	7	30.2059	41.574	50.2513	66.4872	85.8276	36.2518	77.7182	70.5375	64.2377	92.7684	98.0625	68.3578	28.2803	28.2476	29.0675	36.2087	33.4907	46.6853	49.7236	49.7897	40.1076	41.7274	37.6392	27.8414
Capana00g002297	8	13.6549	8.16262	16.4026	29.7018	37.6584	12.4936	17.485	19.0837	17.1745	22.5964	26.7722	15.8623	7.40941	8.5402	9.37491	13.7264	14.2111	14.7068	17.9963	11.63	11.3618	10.3765	11.7856	12.1464
Capana00g002299	15	0	0	0.0579321	0.117993	0.0553898	0.0557389	0.191278	0.242782	1.00773	0.517293	0.354134	0.310297	0.178113	0.461739	0.181473	0.246301	0.121685	0.123401	1.03307	1.5807	0.513916	0.16701	0.0532994	0.178691
Capana00g002300	6	19.6597	15.5437	16.5815	14.9116	19.8498	15.2608	24.7677	21.9105	25.0001	21.2186	21.0775	25.7499	19.7246	19.4166	20.2033	17.6443	19.8155	15.839	22.8487	25.397	26.4072	24.1038	17.6698	17.2524
Capana00g002301	4	0	0	0	0	0	0	0	0	0	0	0	0.0197284	0	0	0	0	0	0	0	0	0	0	0	0
Capana00g002303	13	0.224693	0	0.0564593	0.0565421	0.0539816	0.0549516	0.124277	0.058863	1.49863	0.184744	0.122541	0	0.344654	0.113682	0.0589531	0	0.0585632	0.0596937	0.253971	0.295457	0.0577343	0.053932	0.172385	0.0513509
Capana00g002304	8	0	0.022457	0	0.0662989	0.125147	0.124505	0.049097	0	0	0	0	0	0.0216865	0.0212418	0.159161	0	0.0916149	0.0228855	0.121433	0	0	0.0207296	0	0
Capana00g002305	5	0.484934	0	0.232363	0.0327675	0.0324991	0	0	0.425255	0.113833	0.0764549	0.073775	0.0362359	0.104505	0.268927	0.0718368	0	0.0356985	0	0.0305802	0.10915	0.068262	0.10294	0	0.0365201
Capana00g002314	14	0.286149	0.509179	0.233754	0.269203	0.309073	0.230298	0.301053	0.207959	0.170716	1.22189	0.20172	0.0834219	0	0.0401631	0.042656	0	0.0827599	0.0848692	1.22873	0.454691	0.0726866	0.17225	0.170203	0.215874
Capana00g002315	11	0.296477	0.145681	0.63071	1.64403	1.60118	0.0905477	1.60702	1.22124	1.55822	3.01982	1.88556	1.79772	0.124359	0.25026	0.0991237	0.477117	0.774134	4.59465	2.45858	1.55632	1.76913	2.46479	2.78174	2.25729
Capana00g002318	4	26.6322	23.7429	21.0395	20.1701	27.4953	18.5689	30.3337	27.6527	29.079	28.3842	24.3005	28.6222	16.8155	18.504	18.4129	15.4547	13.9569	16.7572	21.8642	31.1489	24.4019	24.3344	16.1438	19.0864
Capana00g002319	6	2.346	1.43539	0.769433	0.415326	0.159982	1.25794	2.46966	2.72807	3.28624	2.38732	1.29065	2.5614	3.15932	1.59588	1.81859	0.90969	0.604242	0.653791	3.15657	3.43113	2.20001	1.67898	1.67402	1.32139
Capana00g002320	11	4.53761	13.6096	3.41934	3.54593	4.3989	1.91303	26.0562	29.9959	12.5833	15.5528	12.6987	12.7443	2.29258	4.84397	11.5632	10.3843	12.713	45.4831	22.9625	38.9346	22.3614	15.3091	10.5293	41.5842
Capana00g002321	15	0.765453	1.4029	0.68693	0.500991	0.759053	0.394004	1.45238	1.31899	1.0206	1.35753	1.19528	1.13929	0.760257	0.769601	0.908959	1.30963	1.17769	1.37623	2.03906	1.57331	1.61134	1.36777	0.728301	1.29128
Capana00g002323	2	0.0279681	0	0	0.0281517	0	0	0	0	0.0296378	0.0306607	0.0890908	0	0	0.0836088	0	0.150803	0.117362	0.0297209	0	0.0601786	0.0287453	0.0942812	0	0
Capana00g002326	15	0	0	0	0	0	0	0	0	0	0	0	0	0.0475768	0	0	0	0	0	0.0992471	0.0491804	0	0	0	0
Capana00g002327	8	0	0	0	0.0346153	0.365308	0	0	0	0	0	0	0	0	0.0673989	0	0	0	0	0	0	0.030966	0	0	0
Capana00g002328	10	1.63863	0.741174	0.662959	1.56266	0.358607	1.77283	3.84566	6.44892	5.98282	8.78052	4.72805	4.64482	1.35612	1.64873	0.860508	1.25829	1.93	1.15605	4.41786	4.68239	7.15781	7.31325	8.36125	6.42007
Capana00g002331	10	10.0049	5.07027	6.72615	8.73487	8.09623	7.95375	13.217	15.9166	18.74	18.486	16.9438	9.94285	8.78442	10.82	7.82815	9.51201	6.45383	8.88313	21.7109	24.8189	15.4758	14.4897	12.9897	14.8377
Capana00g002332	11	4.98028	4.52714	1.44612	1.84895	1.6301	2.83528	12.2088	10.834	4.89261	7.39533	3.75157	4.2417	2.16241	3.43857	3.61781	5.48998	5.37917	27.9701	13.1785	16.6825	6.58835	7.94901	8.79516	57.024
Capana00g002333	12	0.710131	1.05178	0.680572	0.524492	1.08109	0.562427	0.0619634	0.0756603	0.481839	0.0816077	0.352089	0.0204936	0.500139	0.747762	0.514855	0.957909	0.276225	0.557928	0.101302	0.0396493	0.0896712	0.0989569	0	0.118866
Capana00g002334	12	1.20299	2.04902	1.18858	1.29927	2.07962	1.0289	0.639805	0.316544	0.311848	0.12631	0.410653	0.23991	0.9525	1.13962	0.627079	0.848936	1.02675	0.566617	0.504959	0.558136	0.264146	0.232402	0.206978	0.434697
Capana00g002335	12	4.72302	3.94122	2.82158	3.0128	3.23918	2.09287	0.656625	0.720829	0.236827	0.274978	0.236395	0.118236	3.24013	3.72025	1.92037	1.67538	1.67693	3.42005	0.0959179	0.368325	0.220283	0.16855	0.106059	0.131075
Capana00g002336	2	2.83502	2.2737	4.4636	4.30441	4.98223	3.58613	2.5262	3.6451	2.07114	5.08084	2.3305	2.20412	2.64754	3.33132	3.03758	5.64768	4.58112	3.66289	3.64262	4.38885	2.87207	2.56028	4.47143	3.69275
Capana00g002338	13	4.38648	3.17378	3.95353	3.42829	4.7015	2.32571	3.77977	2.72412	6.4601	4.42821	6.07547	4.31244	2.55645	3.93733	3.16547	3.134	3.2964	4.97998	2.03787	2.70215	6.27099	5.9694	3.82595	4.94348
Capana00g002339	11	2.49363	2.44977	2.65332	1.73816	3.20308	2.4429	2.24659	4.59291	3.82571	6.0062	3.80725	3.14504	1.95899	2.30175	3.02031	3.45098	3.54509	5.53673	4.96926	4.36218	3.95302	4.88931	2.87236	5.46295
Capana00g002341	14	0	0	0	0	0	0	0	0	0	0.0870249	0	0	0	0	0	0	0	0	0	0	0	0	0	0
Capana00g002342	10	4.99186	1.84271	3.25895	5.86422	5.17946	3.26393	8.04782	6.38425	7.29883	5.45945	9.11613	4.46833	3.61555	5.96383	3.37918	5.72782	6.38866	4.2541	9.52951	9.86316	8.70682	9.86053	5.96095	4.91917
Capana00g002343	15	0.291094	0.556269	0.201268	0.208706	0.0786398	0.157937	1.79951	1.38262	1.34278	1.72275	1.22942	0.883509	0.124865	0.0815444	0.697374	0.2617	0.599334	0.438637	2.85554	4.11119	0.941283	1.85793	1.53524	1.08072
Capana00g002344	11	0.0348787	0.036056	0	0	0	0	0.0719519	0.03508	0	0.0378413	0.0668114	0.0358699	0	0.100593	0	0	0	0	0	0	0	0.0376173	0.033635	0.0973573
Capana00g002347	6	8.96774	2.88376	2.38719	4.4995	1.75439	2.63186	18.6613	19.6121	17.9256	26.9811	17.4484	12.7776	4.84811	2.22403	2.36782	2.74	1.74123	0.231842	28.802	18.5027	9.53016	9.17831	11.7791	6.3895
Capana00g002348	5	0	0	0.095079	0	0	0.0620821	0	0	0	0	0	0	0	0	0	0	0	0	0	0	0	0	0	0
Capana00g002349	6	1.58069	2.02735	2.03132	1.52812	1.84745	1.58927	4.84806	4.60845	3.61837	3.69132	4.49185	3.85964	1.76263	1.56877	1.62065	2.15998	1.51395	1.00474	3.94235	4.04907	2.80798	3.05015	1.45263	2.00873
Capana00g002350	14	0	0	0	0.0839241	0	0	0	0.0911337	0.0932492	0.308159	0.081993	0.226604	0	0.0837254	0	0.0890712	0	0.0449516	0.347553	0	0.0763438	0.0804091	0.269849	0.135055
Capana00g002355	1	0	0	0	0	0	0	0	0	0	0	0	0	0	0	0	0	0	0	0	0	0	0.0444366	0	0
Capana00g002357	1	0	0	0	0	0	0	0	0	0	0	0	0	0	0	0	0	0	0	0	0	0	0.0171229	0	0
Capana00g002358	1	0	0	0	0	0	0	0	0	0	0	0	0	0	0	0	0	0	0	0	0	0	0.0783059	0	0
Capana00g002361	7	56.7904	50.3937	61.2844	60.8846	79.4981	65.4207	242.143	231.36	205.117	233.144	278.888	243.238	57.8242	49.9016	53.378	54.6049	56.3289	52.0808	178.655	174.42	140.605	129.287	153.393	113.474
Capana00g002362	3	17.0406	11.7732	18.2893	28.2969	39.3153	12.1363	36.7018	29.7957	36.1301	36.7093	35.4014	39.2148	17.018	12.1726	16.6381	17.6497	34.376	93.3691	29.8357	31.3816	20.1559	21.4172	32.0947	41.0944
Capana00g002363	3	0.0385232	0	0.189267	0.459386	0.915797	0.254212	0.124926	0	1.92301	0	0.163227	0	0.194933	0.0741051	0	0.280216	3.76896	30.4872	0.238386	0.361755	0.152038	0	0	1.35672
Capana00g002364	15	179.36	94.1485	55.06	75.6926	178.46	119.043	295.047	218.447	219.492	202.241	257.455	254.922	188.179	114.091	167.325	76.0908	77.6653	382.257	336.424	241.282	167.429	157.915	207.234	191.315
Capana00g002365	9	66.5002	26.6996	32.6193	54.3266	86.7362	25.7226	116.793	105.579	105.553	96.8142	126.996	112.706	65.5905	47.1854	61.9861	34.548	29.3632	137.742	138.076	114.197	78.4028	70.2933	214.362	164.53
Capana00g002366	2	0	0	0	0.0231665	0.111347	0	0.0720224	0	0	0.0504624	0	0	0.0479072	0.0229344	0	0.144223	0.0971792	0.0492749	0.0499682	0	0	0.0258619	0	0
Capana00g002367	6	0.0993419	0.0239597	0.0237576	0.0977577	0.140636	0.0704393	0.693611	1.27519	0.590805	0.67932	1.07243	0.899344	0.225663	0.121039	0.257265	0.12795	0.0256297	0.284378	1.65946	1.40141	1.02052	0.814732	0.561882	0.34002
Capana00g002368	6	0.294445	0.382047	0.124538	0.258654	0.216385	0.215133	1.53732	1.5395	1.34041	1.17352	1.15926	0.729282	0.13657	0.110027	0.187952	0.360271	0.179561	0.149928	2.64783	1.9007	1.11322	1.26399	0.505166	0.732725
Capana00g002369	1	0	0	0	0	0	0	0	0	0	0	0	0	0	0	0	0	0	0	0	0.0315538	0	0	0	0
Capana00g002370	6	0.0768402	0.054593	0.0148963	0	0	0.0072511	0.189331	0.117462	0.348738	0.212887	0.181979	0.126468	0.00780388	0	0	0.0242581	0.0158886	0	0.532	0.310559	0.148556	0.391425	0.0680222	0.0810707
Capana00g002371	15	0	0	0	0	0.0138418	0	0.279416	0.187414	0.138633	0.0782288	0.29797	0.415007	0.0429727	0	0	0	0.0146994	0	0.604784	0.251451	0.149122	0.147724	0.132873	0.0152206
Capana00g002372	15	0	0.156338	0	0	0	0	0.287899	0.13445	0.496859	0.0240147	0.425483	0.27363	0	0.0211702	0	0	0	0.022908	0.799297	0.293553	0.169148	0.419558	0.556408	0.0426424
Capana00g002373	8	0.453986	0.739216	0.66717	1.88255	1.33634	0.193992	0.0306981	0.0141463	0.0294042	0.0849913	0.132524	0.0435431	0.305464	0.337097	0.301475	1.30154	1.25578	1.48048	0.0427916	0.0726188	0.0524836	0.0758474	0.0434174	0.0588452
Capana00g002374	12	94.9494	106.784	63.3533	42.7327	46.8981	81.5852	40.4635	33.4069	34.5582	31.0304	34.5564	42.6068	74.3499	77.7645	70.0207	67.6989	63.7577	28.233	24.1189	23.9252	33.9522	47.2117	26.6817	32.2822
Capana00g002376	3	26.8131	29.812	28.6979	44.9715	41.4327	29.13	30.0304	29.2319	30.0229	26.3326	35.5169	40.6354	53.805	54.7214	56.5812	48.6482	79.7711	126.954	48.014	58.0819	55.1334	54.9849	59.5686	120.576
Capana00g002377	15	0	0.0593442	0.123138	0.0228101	0	0.0859009	0.363014	0.318703	0.176991	0.379896	0.557008	0.192165	0.0235851	0.033729	0.012177	0	0.023921	0.01201	0.825274	0.449782	0.316779	0.235377	0.0592092	0.290483
Capana00g002378	15	0	0	0	0	0	0	0.357053	0	0.0448017	0.0451361	0.280315	0.126709	0	0	0	0	0	0	0.842431	0.507359	0.120157	0.0448688	0.0738486	0
Capana00g002379	7	70.8613	88.0484	75.9469	60.4291	80.5908	74.0435	165.13	148.203	152.547	146.609	156.666	178.066	57.7099	59.2185	46.8686	58.4769	69.8058	112.379	94.0891	104.21	87.3488	89.283	84.3454	99.2251
Capana00g002380	14	0.142954	0.182721	0.0797974	0.0405318	0.0191862	0.0388381	1.86396	2.74674	2.0526	5.53571	2.55543	1.27759	0.0208212	0.118919	0.190492	0.105891	0	0.149396	1.09182	1.85103	2.16113	1.1801	0.379104	1.45142
Capana00g002381	6	2.67317	2.00484	1.82523	1.49638	2.74735	1.38075	6.13165	5.95984	5.97171	4.7972	4.5297	4.78905	2.08017	2.08719	1.89544	1.93652	1.67722	1.99338	5.28274	6.70294	4.95356	5.08148	3.77619	4.16731
Capana00g002382	6	2.72384	2.57227	1.68984	1.27432	1.9616	1.7628	4.74959	3.39006	3.87248	3.32917	3.12272	4.64777	3.614	2.00592	1.83074	1.12688	1.83076	3.21728	4.17608	3.31217	2.74793	2.4705	1.94174	2.29673
Capana00g002383	11	4.27667	4.88329	4.96895	4.39079	6.38876	4.1965	8.98495	8.41846	7.71729	10.345	9.60568	6.80522	3.68877	4.85639	3.43203	6.51848	4.80819	11.7665	9.79399	8.59224	7.04912	7.77297	5.59858	8.81599
Capana00g002385	8	2.42142	3.4414	1.7558	2.14845	4.7615	1.76151	2.49599	2.59147	1.35279	1.95794	2.2162	1.95143	2.78571	1.44832	1.07413	0.818412	1.12649	3.56996	1.59566	1.78179	2.22161	1.65434	0.76174	1.40839
Capana00g002386	8	2.74469	0.732314	1.52842	3.42956	5.30983	1.644	1.94932	1.95172	4.72329	2.6494	1.55857	1.29248	2.46648	1.90466	0.718431	2.45291	1.82584	2.35974	1.11695	2.12986	1.31676	1.59495	1.97918	2.04054
Capana00g002388	9	0.222431	0.604803	0	0.215518	0.08697	0.04302	0.303479	0.189391	0.23571	0.100572	0	0	0.0462995	0.0443295	0.0466877	0.427225	0.188183	0.236129	0.104987	0.143581	0.383257	0.343989	0.506633	0.0960797
Capana00g002389	11	2.20449	1.75601	1.20122	1.78426	2.89518	1.81483	3.22637	2.2865	2.71354	3.07063	4.26639	3.02514	1.56623	2.52029	1.51384	1.65427	1.44322	4.13297	2.98734	2.71232	2.90539	3.75306	1.80851	3.99845
Capana00g002390	6	16.13	14.4247	18.725	17.4058	22.8335	15.1242	82.3045	83.5858	85.3065	78.902	72.597	100.747	19.6274	20.3711	19.4049	17.2386	16.0982	13.5212	84.4711	109.286	106.241	88.266	59.6921	60.876
Capana00g002391	6	0.169193	0.0729589	0.0697677	0.0455491	0.0225567	0.0912566	28.033	27.9333	30.0649	19.5177	19.5445	20.0146	0.0489265	0.116517	0.0754271	0.0248733	0.0248117	0.0498926	18.6005	30.1901	25.2059	27.5259	17.9453	8.97389
Capana00g002392	4	49.8854	29.5417	23.7055	22.2432	30.2718	36.1893	47.3909	63.9811	58.7296	34.3186	37.8788	50.254	48.8101	40.9858	34.7514	14.1694	12.655	26.6043	67.8538	58.9157	30.6483	16.0229	28.4017	15.3798
Capana00g002393	10	17.9252	24.7283	22.299	20.9361	26.0862	24.0637	46.3909	45.7279	40.0664	48.8897	48.0084	43.4368	17.3075	21.1733	19.891	21.2764	29.662	32.276	37.8814	48.7357	44.5011	48.838	41.7607	45.1768
Capana00g002394	4	69.572	112.257	110.89	70.8664	70.7745	106.535	171.581	156.955	142.409	126.135	146.445	154.164	63.9618	84.3042	60.6932	85.0793	102.285	123.245	94.8302	105.968	119.137	118.48	58.9193	90.1005
Capana00g002395	15	8.82276	9.55384	8.31831	4.6154	5.64475	7.52148	9.77383	10.8199	8.72653	10.4697	8.06688	8.3081	9.34853	7.69494	7.10297	9.58749	6.68604	6.36592	14.84	17.7037	9.58924	12.8788	7.86566	7.25857
Capana00g002396	7	28.5167	29.2796	27.7006	42.4809	62.4119	35.4933	50.461	53.8191	54.5194	51.7387	65.0217	61.2801	41.3712	38.2064	35.5689	36.7617	34.5408	38.0695	66.0916	59.2879	54.6565	54.685	59.223	45.1233
Capana00g002397	11	0.699788	1.2969	1.02819	1.85637	1.4952	0.187269	3.35524	2.09643	3.61696	3.17078	1.97454	1.5939	0.567938	0.849516	1.2758	5.15747	3.72361	3.70601	2.21187	3.41553	1.56722	3.64316	2.08777	5.55716
Capana00g002398	1	0.0155233	0	0	0	0	0	0	0.033935	0	0.0170178	0.0338639	0	0	0	0	0	0	0.0502153	0.0366348	0.0828468	0	0.0174431	0	0
Capana00g002400	1	0	0	0	0	0	0	0	0	0	0	0	0	0	0	0	0	0	0	0	0	0	0.0461948	0	0
Capana00g002401	1	0	0	0	0	0	0	0	0.0393757	0	0.0394923	0	0	0	0	0	0	0	0	0.078211	0	0	0.174486	0	0
Capana00g002402	5	0.0517564	0	0.101713	0	0	0	0	0	0	0	0	0	0	0.0512003	0	0	0	0	0	0	0.0501275	0	0	0
Capana00g002403	14	0	0.0589258	0.277432	0.028994	0	0.0821792	0.128827	0.0309621	0.0317824	0.403699	0.112246	0.149735	0	0.0286634	0.0300143	0.151021	0.0902943	0.0301019	0.0976003	0.121102	0.084165	0.03183	0	0.0928849
Capana00g002406	14	0.861202	0.420459	1.07269	0.981743	1.92556	0.442442	0.653347	1.11827	0.566214	2.43836	3.17359	1.11203	0.472717	0.347295	0.993509	1.01809	1.00929	1.07987	0.980388	0.649474	0.625548	0.991074	1.21032	1.17792
Capana00g002407	8	0	0	0	0.151053	0.142608	0	0	0	0	0	0	0	0	0.150162	0	0.0533437	0	0	0	0	0	0	0	0
Capana00g002410	2	0	0	0.0312779	0	0	0	0	0.0304407	0	0	0	0	0.0324536	0.0620197	0	0.0654317	0.0328493	0	0	0	0	0	0	0
Capana00g002411	4	4.3488	6.23297	5.47943	3.53937	4.40731	5.5677	6.95732	6.98168	7.79371	6.00717	6.82812	7.87495	4.33316	4.73127	4.93693	5.60102	5.41223	5.51559	4.87754	5.51254	4.64871	6.44629	2.8774	4.26277
Capana00g002413	11	0.127796	0.226064	0.0625558	0	0	0.121771	0.233116	0.162925	0.311523	0.171189	0.198258	0.133718	0.0961643	0.156008	0	0.165051	0.131883	0.466038	0.35545	0.159544	0.297775	0.259652	0.315275	0.300769
Capana00g002414	6	2.6849	3.64715	2.56343	2.56802	3.36096	1.98648	7.96558	6.914	6.35789	6.30758	6.24881	6.34735	2.24227	2.46338	1.92394	2.51324	2.67965	4.25084	7.09098	7.07032	6.05844	6.13869	4.31416	5.00646
Capana00g002415	8	6.3879	25.0266	10.5819	13.5799	25.4759	12.4013	9.34257	15.0331	9.32063	8.17335	13.9231	5.90473	2.62851	4.23159	7.31456	5.77151	3.84219	4.19558	3.88873	4.54511	4.50338	3.73556	3.39346	1.42408
Capana00g002418	11	0	0	0	0	0	0	0	0	0	0.0244856	0.0196036	0	0	0.0213113	0	0.0458449	0.0466343	0.0229603	0	0.0219377	0.0429196	0	0.0232221	0.0710297
Capana00g002424	7	0	0	0	0	0.0251772	0.0126679	0	0.0265409	0.0578812	0.161096	0.402425	0.287005	0	0	0	0	0	0.0141251	0.0296778	0.0273599	0.0384361	0.0398738	0.168173	0
Capana00g002426	3	0	0	0	0	0	0	0	0	0	0	0	0	0	0	0	0	0	0.0413286	0	0	0	0	0	0
Capana00g002432	8	0	0.0141368	0.103995	0.735747	0.731746	0.0380791	0	0.0128393	0	0.455448	0.23547	0.0135232	0.0268443	0.0258267	0.084041	0.304804	0.181246	0.251433	0.0629631	0.0694075	0.0130034	0.0294979	0.0131876	0.0763436
Capana00g002433	6	0.347848	0.0832548	0.0189091	0.117625	0.226654	0.0751852	0.95195	0.556877	0.836232	0.549603	0.683581	0.533586	0.437684	0.134905	0.204762	0.203142	0.100987	0.102523	0.645341	0.569255	0.369457	0.690981	0.697533	0.524739
Capana00g002435	10	0.0231402	0.0466897	0.0227379	0	0.0224871	0.0440077	1.5756	1.95258	6.51915	6.85613	4.83858	5.0446	0	0	0	0	0	0	2.0374	2.35949	4.34377	7.75256	6.52819	2.54233
Capana00g002436	6	44.1249	47.0887	42.5621	34.6445	41.6623	38.5493	100.255	86.1732	85.3616	76.5407	82.2598	121.955	34.789	39.2686	40.8332	37.5804	44.3609	49.8063	66.6185	79.8091	75.7301	73.9847	54.8073	77.6807
Capana00g002437	12	3.63497	3.64172	2.77433	3.40228	4.06845	2.31387	0.0509216	0.114668	0.0502506	0.122746	0.0202659	0	4.20977	3.37687	2.71926	3.81914	2.42946	1.98453	0	0.0481835	0.0230157	0.0683556	0.0207075	0.0244764
Capana00g002438	7	30.9893	30.9181	37.7361	38.5979	47.1792	36.7983	50.2707	48.5156	48.4565	52.3009	54.3932	67.5509	27.1443	34.6167	30.9532	31.7829	36.7742	42.1866	41.5005	45.9544	49.7686	42.7362	35.7791	35.9072
Capana00g002439	13	0.628496	0.652425	0	0.386082	0.647927	0.0921019	0.852981	0.669161	1.69957	0.153415	0.137338	0.0519658	0.440342	0.0479089	0.100333	0.653134	0.497678	0.505445	0.471868	0	0.373405	0.33532	0.375567	0.378883
Capana00g002440	12	39.9052	42.296	38.9772	35.56	24.8357	28.4605	2.24023	1.41107	2.07842	2.30137	1.57699	1.38377	40.2468	47.0598	28.9187	45.7129	25.2895	18.7851	0.617239	0.623732	1.01697	1.38257	1.05088	0.842685
Capana00g002441	8	3.16603	3.97284	2.33151	9.75391	12.2433	3.15659	2.7324	4.66319	1.38422	2.64122	5.12026	1.8848	3.45412	3.98515	4.13309	3.53819	3.33169	2.86785	1.07561	2.11012	1.08427	1.38915	1.72041	0.39414
Capana00g002442	11	4.5393	3.84572	3.59423	2.88175	4.37704	3.81008	7.27995	5.56776	5.83153	6.21835	5.19621	4.17417	3.31649	3.99415	4.33814	6.54901	6.51964	9.65374	4.08995	6.28903	8.44965	10.4557	8.58588	15.9465
Capana00g002443	11	5.63774	5.02371	2.69896	2.15727	4.01858	3.0308	7.80889	6.92756	7.59138	6.76544	5.38729	7.12461	3.82994	3.97042	4.27313	4.63541	4.44471	8.72705	7.4376	8.89254	7.21057	8.61646	7.90253	12.823
Capana00g002444	3	166.363	202.979	250.184	187.424	199.87	180.991	224.998	254.435	158.467	197.423	194.68	172.214	209.967	195.892	250.115	244.98	307.879	607.806	189.891	239.953	196.944	161.743	131.304	220.968
Capana00g002445	1	0	0	0	0	0	0	0	0	0	0	0	0.0632627	0	0	0	0	0	0	0	0	0	0.129534	0	0
Capana00g002448	3	0.0312446	0	0	0	0	0	0	0	0	0.0690561	0.0609615	0.0629421	0	0	0	0	0.0322438	0.129841	0	0	0	0	0	0.0989577
Capana00g002450	10	0.511337	0.368762	1.91148	1.64165	1.24656	0.342168	3.76548	3.0067	3.84074	4.53449	3.42369	1.98647	0.312745	0.265904	0.568103	0.856601	0.902589	0.797148	2.0429	2.73214	4.22506	2.41136	2.76734	3.20624
Capana00g002451	8	3.00958	2.04904	3.84624	4.03197	6.33247	3.89904	2.03	2.3478	4.46232	3.09808	3.26035	3.2275	1.45909	1.80715	2.04797	2.45018	2.22708	2.64413	2.21272	2.37735	3.51231	3.21479	3.20314	3.83099
Capana00g002452	2	71.6331	55.2828	66.2914	59.2722	53.4613	63.2867	41.7201	49.5136	50.4234	39.4108	40.0184	47.766	83.3174	79.5467	77.6704	72.5102	89.0356	59.3808	66.7196	58.6067	85.9627	74.4978	51.3931	62.2077
Capana00g002453	10	9.58715	7.3802	5.93113	9.38368	14.5081	8.70572	13.7762	14.9562	14.5834	17.493	18.2069	13.848	8.89729	10.5691	8.16776	8.18794	8.80023	9.87136	19.7321	19.4425	15.4122	17.5542	18.4707	15.8026
Capana00g002454	11	3.00171	3.03069	1.90346	2.87347	2.53689	2.09847	6.21534	6.14843	6.51473	6.8298	6.31493	6.22916	2.07427	2.87269	2.91903	5.65766	7.22834	9.58529	8.63548	6.7385	6.13127	8.39473	4.66563	10.423
Capana00g002455	3	0	0.222397	0.0134318	0	0.0261083	0.0129233	0	0	0	0	0	0.0137686	0.041782	0.0792241	0.028724	0.0697853	0.0567052	0.184744	0	0	0	0	0	0
Capana00g002456	4	23.6866	29.0862	26.2388	19.275	25.5612	35.2313	38.2945	31.3013	30.457	26.3329	38.1846	38.7511	24.7638	22.359	20.1225	17.7974	20.4678	21.7071	29.4231	30.4932	26.5445	32.7177	28.5123	23.6482
Capana00g002457	7	19.5645	25.9296	30.8553	29.8706	34.0684	36.3864	32.4153	28.7953	35.161	38.6703	45.4354	41.0034	27.3611	28.0057	22.8886	26.1399	24.9709	29.151	28.2203	25.7127	32.6803	32.6706	25.0374	25.156
Capana00g002458	2	0	0	0	0	0	0	0	0.0250343	0	0	0	0	0	0	0	0	0.0533626	0	0	0	0	0	0	0
Capana00g002459	12	636.467	439.056	580.176	887.017	939.718	506.148	37.3633	30.5307	31.0865	52.8946	39.1238	16.9585	391.081	319.321	443.227	696.767	432.093	317.693	16.8451	15.5586	11.3094	14.2148	35.2317	10.3682
Capana00g002460	2	0	0	0	0	0	0	0	0	0	0	0	0	0	0	0.0404747	0	0	0	0	0	0	0	0	0
Capana00g002461	5	0.215041	0	0	0.0303271	0	0	0	0	0	0	0	0	0.0313574	0	0	0	0.0648641	0	0	0	0	0	0	0
Capana00g002463	15	0	0	0	0	0	0	0	0	0	0	0	0	0	0	0	0	0	0	0.0576318	0	0	0	0	0
Capana00g002464	6	0.293918	3.78584	1.49794	0.264287	0.193786	0.188362	8.62853	3.82778	3.64697	3.04453	4.62441	4.65602	0.471485	0.357839	0.550848	0.584901	0.136347	0.800047	4.09277	3.6428	4.2181	4.7269	2.96658	3.94662
Capana00g002469	15	0	0	0	0	0	0	0	0	0	0.0422117	0	0	0.0194328	0	0	0.0402708	0	0	0.0743049	0.0189097	0	0	0	0
Capana00g002473	4	0	0	0	0	0	0	0	0.0566026	0	0	0	0.221945	0	0	0	0	0	0	0	0	0	0	0	0
Capana00g002479	7	411.92	490.713	514.681	578.728	777.634	794.536	740.498	848.239	789.062	931.503	1184.01	1139.68	347.433	376.598	368.631	377.23	407.853	431.309	565.239	578.181	624.756	593.743	910.857	632.637
Capana00g002480	6	26.4972	22.5326	22.0897	18.8918	25.3077	23.4304	46.0189	45.8545	46.0069	46.5197	45.0275	41.6794	21.2715	25.0152	21.7641	25.228	24.7238	19.272	40.6109	42.0893	43.3694	45.9827	26.9978	37.574
Capana00g002481	1	0	0	0	0	0	0	0	0	0	0	0	0	0	0	0	0	0	0	0	0	0	1.89841	0	0
Capana00g002482	6	0	0	0	0	0	0.0123506	0.822326	0.943851	1.32621	0.8053	0.399314	1.14752	0	0	0	0	0	0	1.13013	1.18421	0.601933	0.585274	0.654848	0.226665
Capana00g002483	6	14.7272	19.7239	14.0492	10.9761	13.3811	12.181	29.6227	29.3615	27.0799	24.8459	24.9259	19.5436	12.5091	14.7416	11.6347	18.5134	13.1827	18.0815	27.3861	28.4625	20.1486	24.4836	13.564	20.3224
Capana00g002485	3	29.2134	40.4727	33.051	23.4385	33.3852	50.8416	38.425	34.4148	34.8451	33.211	39.3244	38.8464	25.4011	29.9544	20.2639	31.8404	39.9112	51.0866	25.9109	25.8253	29.2713	33.6143	24.535	30.4712
Capana00g002487	5	7.78311	6.95752	5.34271	4.18703	6.71777	8.91213	7.55102	7.9288	8.03153	5.04373	7.02381	8.60826	5.57062	5.95592	9.37646	5.63422	2.92568	3.05932	3.68131	4.62396	5.00738	3.81847	2.19068	1.83993
Capana00g002488	5	28.9256	30.426	36.422	28.2508	30.4352	34.2364	36.0921	29.6512	34.2993	35.3872	29.6977	29.5192	29.1248	31.3311	28.1431	39.3039	25.3141	29.6453	33.9317	39	27.8807	27.2754	25.0809	21.7676
Capana00g002489	7	10.075	7.8593	10.7478	15.4053	17.9408	13.8884	21.0533	19.5727	20.3778	20.7511	27.6149	23.6616	6.99101	7.92827	7.02166	11.6408	14.9517	25.4032	14.8203	16.2314	14.5268	18.3988	18.8158	19.2942
Capana00g002490	7	7.85594	8.29059	7.81643	6.3116	8.48723	5.92592	30.8403	26.3769	42.0238	40.6536	37.3148	32.0774	5.93336	6.90554	5.31316	8.7265	9.94255	9.75888	20.3457	25.1899	31.2537	38.6531	17.5162	26.1659
Capana00g002491	10	2.46009	2.03975	3.44777	6.44392	4.70749	1.64378	45.1124	34.0953	77.4003	135.397	70.1573	45.802	2.27373	1.9744	1.53117	1.66672	2.43899	5.67272	73.209	38.0571	57.1631	73.2842	112.173	93.4452
Capana00g002492	14	9.44785	9.08941	18.0839	24.7884	16.2271	6.67613	35.8743	32.7458	88.344	135.434	97.3492	46.4235	5.78461	5.01614	4.41225	13.4757	5.10141	33.3633	51.3715	22.1644	72.4365	64.1102	79.4015	69.0234
Capana00g002493	12	10.9171	12.6237	12.8593	15.8562	14.3838	10.283	2.12266	1.06758	2.18168	0.725633	0.550546	0.603847	10.4557	6.99106	18.3955	28.5523	10.3798	23.96	0.108036	0.0995978	0.265564	0.390494	1.201	0.408142
Capana00g002494	6	10.1345	10.5581	10.4562	11.3094	11.5231	5.73081	19.8555	18.7679	23.8612	21.6952	22.1184	18.73	6.84828	8.22248	7.2185	8.03878	5.80217	6.29328	15.4827	17.3267	13.7494	16.2726	10.1723	6.78387
Capana00g002497	8	0.730767	0.31917	1.55435	3.73347	2.32513	0.367028	0.32862	0.159674	1.78978	2.13765	2.52819	0.353236	0.356004	0.152533	0.0818799	0	0.0799273	0.323338	0.323832	0.245902	1.09706	0.576169	0.0735009	1.35669
Capana00g002498	6	10.3365	11.8836	11.7205	9.66973	11.147	8.28252	38.7371	32.9863	39.6075	36.9197	36.1887	34.2938	9.35373	10.352	7.97822	13.0466	14.34	18.9435	33.8361	30.0609	25.5636	30.8205	15.3303	17.9252
Capana00g002499	12	7.07154	7.22139	5.43631	7.08647	9.23196	7.40635	4.75222	4.63941	3.47288	5.32087	4.92184	3.62029	7.16869	7.0044	5.01291	9.01804	7.23762	9.53366	3.51155	4.90613	3.79815	4.40148	2.94876	4.25748
Capana00g002500	7	18.6958	18.6155	16.9893	14.7052	15.2539	21.8118	25.2493	22.7628	34.0405	31.1585	30.9426	55.1409	16.8601	18.1186	14.322	22.514	24.6975	14.3455	18.0759	24.5064	29.4844	33.7402	19.7186	15.3504
Capana00g002501	8	36.0873	44.4804	39.5237	42.7039	79.2829	52.7618	46.3027	32.9927	30.9738	31.9148	44.7986	45.4515	36.89	35.3463	29.6839	33.1079	42.2149	34.9709	20.7775	24.5719	21.0813	21.0603	17.0165	13.3131
Capana00g002502	14	1.09687	1.62862	1.04133	1.30689	1.16983	0.643503	7.77643	5.68486	6.56604	14.6933	5.57011	4.69371	0.655478	0.889322	0.974348	1.21005	1.10699	9.68857	10.3821	7.40005	6.14427	4.68196	3.4614	7.93016
Capana00g002503	4	1.26509	1.61868	1.35691	1.51204	2.04507	1.98076	3.5894	2.86828	2.26902	2.65906	3.09016	3.16417	1.87545	1.87462	1.74687	1.30103	1.12242	1.66583	1.9044	2.80739	2.08258	1.64131	1.88901	1.55872
Capana00g002504	4	1.26566	1.5307	1.25715	0.474193	1.13455	1.36402	3.45866	3.84768	2.51002	3.27944	3.32413	2.81818	0.970462	0.71625	0.954475	0.453928	0.548898	0.817598	1.55437	2.25171	1.74711	1.40144	0.427935	1.05458
Capana00g002505	3	0	0	0	0	0	0	0.0910076	0.0591234	0.0225329	0.0197355	0	0	0	0.0200763	0	0	0.0212672	0.128295	0.0437411	0	0.0598788	0	0	0
Capana00g002508	2	0	0	0.0298753	0.0149596	0	0.0572005	0	0	0	0	0	0	0.0154992	0.0446989	0.0157474	0.158865	0.0156881	0.0160254	0	0	0	0	0	0
Capana00g002509	5	0.0412987	0.0214776	0	0.0207849	0.0396874	0.464606	0	0	0	0	0.0225232	0	0	0	0	0	0	0	0	0	0	0	0	0
Capana00g002510	2	0.0158032	0	0.314501	0.0887508	0	0.1609	0.083404	0	0.0169641	0.290936	0	0	0.325674	0.335219	0.2723	0.370348	0.143942	0	0.0178982	0.223775	0.0762469	0.153333	0.0465478	0.143785
Capana00g002511	12	9.96931	9.00241	13.416	14.7144	4.34558	8.47559	0.976953	1.51192	2.68318	3.55577	3.06362	0.839665	7.99015	13.3535	10.9504	16.5721	7.94868	1.99294	0.954139	0.759821	1.72766	1.65845	1.25478	1.2416
Capana00g002512	14	0.0227171	0	0.0438302	0.0446355	0.0650202	0.126334	0	0.0213285	0	0.133984	0.0463038	0.0682917	0.0453857	0.0434546	0.0463159	0.0235134	0.068764	0.0463411	0.0257287	0.0897038	0.195218	0.0418682	0.0467498	0.138807
Capana00g002514	12	4.64446	2.60891	6.6568	10.9329	1.80385	2.77687	0.0640199	0.0670845	0.205925	0.613919	0.197281	0.130597	3.35813	6.31161	10.6981	9.49978	5.93821	1.63702	0.211467	0.509285	0.308568	0.235703	0.131592	1.20146
Capana00g002515	10	29.6121	25.0565	23.9389	28.4758	24.9239	18.3574	56.3095	59.3192	67.1364	75.5711	81.3192	53.9113	27.5275	21.6193	24.034	38.1682	27.5755	39.1425	74.9113	63.5312	50.7886	59.4401	88.7666	56.0852
Capana00g002516	12	2.26306	0.780833	1.00334	2.1281	0.377196	0.414464	0.409911	0	0.107439	0.108588	0.145471	0.316314	1.1434	0.43312	2.20852	2.789	0.506396	0.514661	0.113356	0	0.0933476	0.186118	0.177665	0.368453
Capana00g002517	12	4.22772	1.68121	3.63016	6.47015	1.53741	1.36016	0	0	0.774724	0	0.0958594	0	2.78663	2.23486	1.70984	3.68842	0.615591	0.155379	0	0	0	0.0547663	0	0.0445545
Capana00g002521	12	2.06622	0.738118	2.69867	3.6882	0.85497	1.47767	0.0460944	0	0	0.333313	0	0	2.64781	2.77138	3.37497	4.25977	1.72405	0.283134	0.0399581	0	0.132974	0	0	0.143159
Capana00g002523	12	1.515	0.35346	1.94032	3.68746	0.556942	1.30106	0.300615	0	0.970054	0.108588	0.328269	0	2.18866	2.49113	2.55001	3.24329	1.21347	0.360915	0.0521407	0	0	0	0	0.0439087
Capana00g002528	10	0.0481695	0.0450443	0.029749	0.0665579	0.0576338	0.109337	2.11842	1.98704	5.8836	4.97613	3.64914	2.23111	0.0437413	0.113883	0.248924	0.223189	0.252117	0.0639578	1.57394	2.59579	3.56811	7.5615	6.60732	6.48517
Capana00g002529	10	1.07049	0.27511	0.900226	1.2488	1.36335	0.60906	8.10351	13.2104	46.3578	42.1347	31.0388	25.9203	0.881108	0.65896	0.458325	1.08487	0.330191	0.0839714	9.7513	10.6533	23.2365	37.5228	34.3036	19.2326
Capana00g002530	1	0	0	0	0	0	0.0749705	0.0428791	0	0	0	0	0	0	0	0.0406811	0	0	0	0	0	0.177466	0	0.0358446	0
Capana00g002531	10	259.72	243.047	229.99	215.498	255.1	173.23	486.632	434.163	417.954	334.578	335.398	447.798	231.746	258.803	271.927	233.96	249.856	358.67	461.613	480.184	564.207	485.434	336.649	481.977
Capana00g002532	15	1.73039	0.991749	1.1929	0.423545	1.17577	0.645662	6.3231	4.02984	1.42166	1.55944	2.79272	2.87947	4.35057	1.09361	0.610142	0.224398	0.710379	4.74656	6.05877	2.94617	0.622257	1.06095	0.584112	1.05626
Capana00g002533	3	3.09292	0.70227	0.855569	0.695175	0.868521	0.794975	5.59888	3.93217	0.93983	1.13423	2.16929	4.02896	4.50891	2.17909	1.44782	0.838843	1.01719	29.5057	3.84775	2.63958	1.83132	1.76367	0.147602	1.22443
Capana00g002534	5	5.83033	1.72637	0.926345	0.959821	0.489225	2.49635	3.98574	2.89192	1.36215	1.04956	1.82885	1.43795	7.97596	8.14044	3.10778	1.82621	2.14991	4.17884	7.50006	3.95275	1.93002	1.99058	1.46962	1.84576
Capana00g002536	6	0	0	0.0244748	0	0	0	4.68744	3.18377	1.55812	0.892792	0.232635	3.33444	0	0	0	0	0	0	1.11522	4.56405	2.25918	1.12686	0.699863	0.28781
Capana00g002537	6	1.6488	0.694109	0.110057	0.0456875	0.0865259	0.430054	9.90684	7.56861	10.3273	10.0593	11.7762	4.86351	0.485244	0.604775	0.189067	0.190738	0.235352	0.191066	6.81763	6.73789	5.64514	4.99189	3.74344	1.44707
Capana00g002538	12	30.4933	17.7393	20.0673	30.8379	21.5194	23.9941	1.5284	1.40327	1.11433	1.08435	2.00437	0.761991	26.3356	22.4944	23.9052	26.9741	14.5872	3.83336	1.3791	1.24721	1.13419	0.761224	0.330763	0.250926
Capana00g002539	12	60.646	37.4823	15.7148	12.7292	8.29797	25.5515	0.167185	0.158389	0.37882	0.182994	0.150004	0.210421	68.4242	33.4044	42.3144	17.5237	10.969	1.73959	0.151248	0.231667	0.065214	0.19797	0.0864524	0.352582
Capana00g002540	6	0.0448445	0.262642	0.372524	0.177517	0.0213038	0.403275	1.75998	2.21283	2.5406	2.81487	4.07556	1.34963	0.254077	0.111539	0	0	0.141965	0.023558	3.46578	1.78778	1.22551	1.16508	0.518257	0.198251
Capana00g002541	5	0	0	0	0	0	0	0	0	0	0	0.170978	0	0.0700604	0	0.0481321	0.0241489	0	0	0	0	0	0	0	0
Capana00g002542	4	10.8321	14.5911	13.5535	6.72475	13.5007	13.6834	15.6664	14.2328	14.1339	13.8319	15.4496	13.3493	10.4456	11.8456	8.83468	9.29372	10.5354	10.544	10.617	13.3343	10.7119	11.2875	10.5725	13.3606
Capana00g002543	5	0.494495	0.540517	0.0817447	0.121957	0.161686	0.0385368	0	0	0.272883	0	0	0	0	0.0822974	0.300794	0.260354	0.13132	0.0431034	0.0479849	0	0	0	0.0752077	0
Capana00g002544	4	9.49251	9.1306	10.2527	6.72082	8.57769	8.3258	11.8142	11.1103	10.9526	10.7064	11.1629	10.9142	8.55993	8.44228	6.49072	9.04926	7.81627	12.5133	9.29575	9.75835	8.2993	8.38423	5.52242	7.66343
Capana00g002546	4	14.8517	14.1686	17.7095	18.7531	18.7937	9.83034	24.1635	25.6002	29.5049	20.702	26.3281	25.3372	10.6724	11.3001	8.88654	10.6567	11.7017	10.7006	13.809	19.147	22.2152	20.4385	11.2703	13.2794
Capana00g002547	6	1.48918	2.99883	2.87827	0.706586	1.17937	0.85485	8.30725	4.67105	5.00795	4.9736	5.25161	5.84781	1.49707	1.49497	1.46915	1.75245	1.52918	1.52801	5.31591	4.74961	4.07198	5.52292	2.31736	3.59471
Capana00g002549	6	1.43596	1.69793	1.66382	0.669624	1.56277	0.797806	2.15528	2.45159	1.73172	2.1473	2.36263	2.46074	1.10173	1.5125	0.929769	0.869844	1.52398	0.85988	2.59686	3.11707	2.39644	2.25733	1.90379	1.93328
Capana00g002550	6	1.07476	1.20989	1.01566	0.752182	1.05289	0.550146	2.39364	1.05314	2.33629	1.36535	1.85424	1.80725	0.839014	1.07736	0.973052	1.51117	1.10384	1.00257	1.84327	2.07361	1.92145	2.57473	1.19744	1.29442
Capana00g002551	1	2.03343	1.52776	1.22892	1.49154	1.38761	1.51273	1.53427	1.98987	1.46066	1.06259	1.60113	2.09702	2.20345	2.3698	1.76984	1.70831	2.42216	2.14992	1.93141	2.45049	2.3001	2.10232	1.47915	1.59211
Capana00g002552	6	0.0306131	0.0448013	0.0300647	0.0439892	0.0581316	0.0870976	9.07024	7.87567	13.0075	7.72772	7.87688	11.1434	0	0.0148887	0.0636821	0	0.0969123	0.0802449	4.66029	6.89321	7.30082	7.96144	6.59505	7.99148
Capana00g002553	1	0	0	0	0	0	0	0	0	0	0	0	0	0	0	0	0	0	0	0	0.0983609	0	0	0	0
Capana00g002554	13	0	0	0	0	0	0.0909012	0	0	0.556044	0	0	0	0.0322366	0	0	0	0	0	0.0336234	0.0313688	0	0	0	0
Capana00g002556	3	0.358904	0.908909	0.725908	0.721046	1.22452	0.60834	0.132959	0.242275	0.132381	0.0148662	0.177704	0.294537	0.759478	0.564885	0.531194	0.598271	0.890307	2.17777	0.0988945	0.109503	0.0255595	0.0527723	0.0563966	0.109777
Capana00g002558	7	0.0349785	0	0	0.0179013	0	0	0.0198849	0.0171078	0.0588687	0.102791	0.265642	0.0187394	0	0.0353944	0	0.0733044	0.0184615	0	0.0379705	0.0730559	0.0359506	0.0925398	0.0726422	0.0377728
Capana00g002564	3	4.0886	4.30562	9.84134	20.4184	20.9489	3.94355	8.30388	7.52662	9.19711	15.2546	11.8096	5.06879	5.41444	6.76548	8.57637	20.9609	22.14	26.885	8.03159	7.46448	6.75506	8.75161	9.64663	10.8574
Capana00g002565	10	0.744677	0.720308	0.409915	0.662473	0.692776	0.805673	6.09416	5.77334	8.1198	7.81499	6.5781	7.4897	0.689031	0.575107	0.356507	0.899959	0.87985	0.399905	7.41989	6.85069	7.7285	7.70239	6.79432	5.97781
Capana00g002566	11	3.94848	3.70878	5.23766	3.35682	5.34699	2.88269	7.05852	9.22426	8.72226	5.82829	6.36071	6.83978	4.15644	5.3001	5.38895	7.44792	6.92837	11.1596	8.37838	10.1932	10.1315	13.9604	8.75853	14.8585
Capana00g002567	15	0	0	0	0	0	0	0	0.333935	0	0.216132	0.270699	0	0.0640168	0	0	0.136176	0	0	0.370015	0	0.189371	0	0	0
Capana00g002568	15	0	0	0	0	0	0	0	0	0	0	0	0	0	0	0	0	0	0	0.0369982	0	0	0	0	0
Capana00g002569	8	0	0	0	0	0.0697218	0	0	0	0	0	0	0	0	0	0	0	0	0	0	0	0	0	0	0
Capana00g002572	13	4.19382	3.37152	2.44876	4.93014	5.09806	2.92421	3.99043	4.41807	8.09539	2.98098	5.74329	3.1602	2.73512	3.7806	2.03136	2.09956	1.63284	1.5244	3.38232	2.1402	4.57176	3.38451	2.50237	1.22947
Capana00g002575	8	0.0270548	0	0.0531115	0.0553844	0.311703	0	0.028221	0	0	0.061164	0	0	0.140034	0	0	0	0.0846178	0.174192	0	0.0578323	0.135018	0.0262085	0	0.0887146
Capana00g002576	3	0	0	0	0.180122	0	0	0	0	0	0	0	0	0	0	0	0	0	0.249021	0	0.0594065	0	0	0	0.0641153
Capana00g002577	2	0.167477	0.126664	0.182352	0.977491	0.459677	0.0996751	0	0	0	0.0202274	0.0186876	0	0.742868	0.597439	0.812871	1.184	0.934473	1.51683	0.018672	0	0	0.0232032	0.0414936	0
Capana00g002584	2	0	0	0	0	0	0.104227	0	0.105429	0	0.0527886	0.105991	0.0591481	0.220543	0.212755	0.575075	0.28141	0.170374	0.171362	0.180588	0	0.104731	0.215773	0.157438	0.0581946
Capana00g002588	6	0	0	0	0	0	0	0.0901516	0.111306	0.243839	0.307073	0.258489	0.17819	0	0	0	0.0567434	0	0.0287945	0.371835	0.261886	0.191413	0.0305255	0.108487	0.0883644
Capana00g002589	11	0	0	0	0	0	0	0	0	0	0.033599	0.094684	0	0	0	0	0	0	0	0	0	0	0	0	0.219763
Capana00g002590	10	0	0.0471414	0	0	0	0	4.00909	4.87044	7.29374	5.77036	3.85615	5.50261	0	0	0	0	0	0.0497935	7.58645	7.50967	5.32932	4.9791	9.70458	5.35092
Capana00g002593	10	0	0	0	0	0	0	0	0.236679	0	0.197921	0.299065	0.0941314	0	0.044629	0	0.09355	0	0	0.146194	0.47429	0.467902	0.344955	0	0.43528
Capana00g002594	10	0.0466621	0.144711	0	0	0	0	0.0495428	0.0979071	0.19773	0.202502	0.169151	0.142119	0	0.0892581	0	0	0	0.19001	0.413883	0.19021	0.377464	0.3384	0.0960267	0.253074
Capana00g002595	14	0	0.530914	0	0.0844716	0.577973	0.0816301	0.882645	0.437238	0.0950425	1.4196	0.370093	0.424804	0	0.226688	0.0604568	0.325817	0.0598026	0.090075	0.654417	1.1229	0.516669	0.20452	0.174576	0.430114
Capana00g002596	9	7.36149	1.60484	2.55176	7.18967	7.05403	4.10366	2.45056	3.65739	4.85542	4.54979	2.86606	1.68119	5.08157	2.65477	3.21438	3.45289	4.90605	6.28513	4.50791	5.64315	10.6697	10.0721	15.6074	14.3377
Capana00g002600	12	75.2536	66.0731	42.868	28.817	71.6387	53.6806	9.28	8.25203	7.14616	5.90441	7.95355	7.52793	77.5658	68.7083	32.8129	23.0633	14.2995	17.5996	7.67698	8.03589	8.38156	6.59949	3.77504	5.36483
Capana00g002601	9	1.01151	0.291171	0.477347	0.248605	0.327729	0.141396	1.15156	1.06415	0.74328	1.18768	1.32108	0.718332	0.451316	0.0493179	0.672821	0.728891	0.155739	0.103454	1.9206	1.63552	1.47653	2.54383	2.9897	1.60017
Capana00g002602	6	19.4984	23.379	22.8704	18.1472	22.9913	19.1293	29.1245	29.5425	30.9712	24.5724	28.0948	34.1761	18.6059	21.9637	19.662	21.3853	22.5029	27.5631	25.082	28.7601	28.6526	29.9741	18.5543	25.8759
Capana00g002603	11	0	0	0	0	0	0	0.200081	0	0	0	0.0622847	0	0	0	0	0	0.188204	0.0621757	0	0	0.118401	0.113647	0	0.254149
Capana00g002604	8	19.7186	23.0528	17.7602	17.7445	35.4411	22.3676	14.148	12.6572	13.4169	12.801	15.3346	12.9021	23.8	22.9661	16.7939	18.6637	20.9541	33.1635	11.9801	13.2934	10.8142	12.4253	8.09164	10.0464
Capana00g002605	8	25.2463	30.5491	31.1432	34.0283	66.3932	42.5281	14.0714	14.6513	15.3878	14.5435	19.6856	15.9127	33.8685	33.0847	21.0378	34.6359	38.6389	49.3577	18.8912	17.2313	12.818	13.3756	14.9504	16.0338
Capana00g002610	6	0.791668	1.08737	1.0044	0.692491	1.58943	0.379888	3.85279	4.36635	6.49175	4.62309	4.17239	3.87068	0.661004	1.10595	0.517383	1.24679	0.790041	1.39147	4.83377	5.50952	3.63631	4.81923	3.70982	2.50428
Capana00g002612	13	0	0	0	0	0.0957868	0.0472293	0	0.0544746	1.00634	0	0.819155	0.316296	0.0518694	0.0980638	0.0535605	0.0537448	0.0526083	0.158749	0.108202	0.156304	0.0493737	0.112003	0.106857	0.0911189
Capana00g002614	6	2.25629	1.60526	1.14312	1.51325	1.28156	2.25696	7.95599	2.99712	4.73887	6.17092	4.41916	4.01696	0.758466	1.20833	1.14595	1.63831	1.16772	1.26233	3.61036	3.467	3.38939	2.25997	1.96803	2.22507
Capana00g002619	3	1.2363	1.44486	0.533529	0.997923	0.726341	0.598377	0.94284	0.311439	0.314285	1.47312	0.824539	0.699236	1.03283	1.49646	1.28245	2.37675	1.89158	9.24557	0.955229	0.83693	0.849975	0.428245	1.58407	2.18972
Capana00g002620	1	13.3576	16.7454	16.4793	17.8301	11.8143	15.062	23.3755	21.0985	21.8479	20.3066	15.1513	18.6032	10.6032	14.1622	13.687	30.3824	17.5899	16.343	24.1027	32.8575	26.929	27.6611	17.7207	26.9804
Capana00g002621	3	0.175775	0.90813	0.483948	0.0687865	0.0995285	0	0.0763784	0.107681	0.113806	0.187559	0.251186	0.0378917	0.283825	0.272155	0.364928	0.472283	0.51118	1.43406	0.256074	0.145901	0.2	0.0775856	0	0.075469
Capana00g002622	3	0.172167	0.668258	0.253046	0.492961	0.496197	0.108771	0	0.0907971	0.0608153	0.297826	0.249558	0.122982	0.234864	0.287499	0.061242	0.365688	0.491062	0.824086	0.212841	0.176172	0.242927	0.0873427	0.0530687	0
Capana00g002623	3	0.0991436	0.262416	0.0969141	0.0980218	0.127894	0.0314986	0.144075	0.0341319	0.0182145	0.017854	0.0848525	0.0167794	0.168976	0.210857	0.0695998	0.449383	0.255747	1.12723	0.0339441	0.0518753	0.0328731	0.0339366	0.0174594	0.0175871
Capana00g002624	10	22.1467	26.214	28.1672	28.5063	33.7113	31.638	45.2819	50.6569	47.1372	48.5519	58.4072	55.3885	27.5215	29.0278	25.464	23.8515	29.1559	31.4282	43.471	53.0314	60.3124	59.8934	41.7712	51.282
Capana00g002625	7	11.664	7.87705	10.8379	12.33	12.8023	10.9356	18.6815	15.5506	15.6628	17.6771	16.2382	15.443	9.73524	12.3413	8.93655	10.7343	9.28386	18.3462	14.7421	15.0835	11.2412	12.9089	10.5613	11.1312
Capana00g002626	3	11.7013	12.5579	6.66467	3.42452	4.08187	5.79134	5.19621	5.67286	2.64769	2.11581	2.22171	3.31743	4.95121	8.94537	10.3927	12.834	12.2679	27.6592	6.57471	5.9333	2.68917	2.24266	1.49816	5.48303
Capana00g002627	10	0.863886	1.32665	0.949902	0.92274	1.52987	0.546449	5.28622	7.65801	9.04581	7.97189	6.00268	6.41319	0.734443	0.583216	1.08388	1.04229	1.0392	1.10974	3.39246	6.14752	9.86694	8.50136	5.94879	9.58839
Capana00g002628	3	0.676759	0.91488	0.387339	0.164643	0.344643	0.463468	0.347194	0.0408307	0	0.0570864	0.212429	0.421141	0.141438	0.265775	0.414011	0.522454	0.815736	4.02298	0.148568	0.0787533	0.0254845	0.0283742	0.0397556	0.0821368
Capana00g002629	3	0.176515	0.411464	0.892167	0.571729	0.610288	0.165593	0.141811	0.40487	0.237112	0.0907436	0.304036	0.308172	0.298289	0.438564	0.824025	2.02059	1.57295	13.1052	0.370184	0.356364	0.221793	0.212066	0.128334	0.207906
Capana00g002630	3	0.327352	0.171201	0.0627833	0.143554	0.371185	0.0759339	0.277742	0.197602	0.0355555	0.0359357	0.179101	0.352124	0.24791	0.175058	0.389701	0.7607	0.486841	2.08395	0.440596	0.180868	0.196368	0.145426	0.763238	0.208387
Capana00g002632	3	1.28941	1.02038	0.757019	0.636873	0.5874	0.209781	0.460262	0.674708	0.372212	0.355668	0.173686	0.531398	0.795209	1.15651	1.22865	3.26115	2.48548	6.24124	0.558314	0.604527	0.504152	0.316968	0.0142545	0.265002
Capana00g002633	3	2.53844	3.47075	1.59426	1.71603	2.99529	1.41811	0.506153	0.634678	0.361151	0.286764	0.32065	0.276073	2.13347	2.21669	2.42754	3.70398	3.21387	16.9943	0.874845	0.540714	0.481586	0.258774	0.142144	0.586324
Capana00g002634	2	0.933417	0.6348	0.514656	1.31251	1.16575	0.443373	0.543372	0.0948473	0.188132	0.42439	0.315488	0.248075	0.789479	1.05757	2.80737	5.03553	4.929	7.34166	0.160158	0.44399	0.312523	0.605496	0.332805	1.11636
Capana00g002635	2	12.4937	14.1695	16.7312	15.7332	7.82522	9.66758	6.6958	6.35013	9.31214	8.88348	6.49583	6.0155	10.5699	12.0804	11.0231	17.3057	15.5936	13.3986	6.23715	5.9721	10.6309	11.172	7.57563	12.0525
Capana00g002636	2	75.722	33.4765	28.7351	37.983	10.3709	32.2961	28.7471	21.5169	29.5436	29.013	24.7566	27.4322	82.2	72.8638	83.7914	80.0419	51.1442	27.5538	36.2616	30.0316	21.9886	33.5089	33.3017	29.9219
Capana00g002637	11	0.298392	0.83889	1.18269	0.692457	0.608696	0.568654	0.436897	0.441893	4.21124	2.69839	2.42293	1.04573	1.01016	0.724821	0.273202	0.877651	0.414404	0.532165	0.49129	0.922657	6.96519	5.99795	2.88004	7.70565
Capana00g002638	7	38.5222	36.2451	39.9867	52.3245	55.8027	50.8927	37.8135	49.6176	45.1477	47.9187	65.4362	53.5303	39.1349	42.7232	46.913	44.8486	50.8039	46.2978	49.8746	52.0791	57.9744	53.1987	45.8748	55.3507
Capana00g002640	15	1.49348	0.919429	0.393445	1.54668	1.22497	0.762896	1.22926	3.33149	1.29218	2.0785	1.38343	0.733714	1.2638	1.65804	1.43437	0.970696	0.868357	1.07242	3.42093	2.11831	2.48392	2.28095	1.44173	2.62187
Capana00g002642	10	7.93707	8.30263	9.52804	8.36355	8.70095	8.86043	26.6459	28.5753	31.7803	28.6307	28.6103	28.7653	7.20487	8.93653	8.46244	8.20529	8.52849	6.51953	28.2529	29.9634	32.1321	30.2479	30.6379	30.3431
Capana00g002643	5	13.9079	11.24	11.1531	12.9461	13.5851	12.7901	12.3869	14.532	11.6829	9.80395	12.1508	12.4975	9.9884	10.4354	10.6441	9.98614	9.60597	9.9887	7.27891	12.5987	9.58314	8.38218	5.74133	6.28217
Capana00g002644	12	1.31878	0.623297	0.665302	1.88351	0.22868	0	0.0443317	0	0.0872154	0	0	0	0.639529	0.57918	0.0838065	0.454361	0.369407	0.416567	0	0	0	0	0	0
Capana00g002645	4	0.99959	0.974618	2.45287	2.55976	2.55622	1.85335	5.41751	7.88846	6.54559	4.3507	7.07441	5.10947	1.04331	1.82967	1.29218	1.48956	0.710282	0.330497	2.97539	3.73599	2.92165	2.83138	2.88673	1.13753
Capana00g002646	6	34.5493	38.0123	32.575	33.1428	41.2127	31.733	55.0997	60.4045	55.1149	45.9535	48.7807	73.1728	26.6212	35.4454	45.0115	35.6708	40.4365	38.1716	36.8613	58.7998	52.23	50.3273	38.4478	41.1715
Capana00g002647	7	9.09765	8.96099	8.83777	15.8357	24.0437	5.53983	13.6645	16.2369	16.0058	37.1935	38.019	17.6015	9.04953	11.3092	8.54009	13.0963	10.7977	22.2699	18.2644	18.6278	16.613	13.6302	18.8367	17.0188
Capana00g002648	8	11.2812	16.8638	55.322	148.144	133.508	8.85414	25.3916	31.9679	32.3395	80.0362	73.2582	24.0184	9.62018	14.2304	19.687	43.3683	52.4347	101.802	32.887	35.7918	36.7375	34.7278	52.93	62.1041
Capana00g002649	8	7.04697	3.9046	6.3501	14.6151	24.0085	5.87935	3.97381	4.33312	4.40291	4.44657	6.02999	5.19217	5.55066	6.09494	5.89711	4.39277	6.08413	5.6895	6.09723	6.86201	3.54416	3.10171	3.60232	2.34632
Capana00g002650	3	5.06343	5.40155	4.24783	2.80421	3.9561	1.75877	4.1397	4.6185	5.80479	6.04247	4.17095	3.77266	2.9916	3.20753	2.5881	5.23996	4.78513	17.5681	4.81562	4.66492	3.58494	3.90127	4.08714	7.23142
Capana00g002651	15	7.99697	5.94913	5.24796	4.93665	9.64102	6.55769	9.1188	8.25069	9.22578	10.6151	8.23315	6.70068	9.31734	7.38402	5.04041	5.72354	5.72136	8.20484	11.3571	8.74505	6.85498	7.07575	6.35187	4.58266
Capana00g002653	11	0.147393	0.240867	0.310368	0	0	0.0836084	0	0.358968	0.760234	0.337442	0.245289	0.246599	0.236006	0.143669	0.0917538	0.303957	0.303837	0.153792	0.323733	0.879938	0.227314	0.670886	0.27806	1.05365
Capana00g002654	2	0	0	1.12268	0.430723	0.834584	0.228418	0.129514	0.0658648	0	0	0.0639834	0.377467	0.2421	0.120093	0.259038	0.448795	1.016	0.832578	0	0	0	0.232975	0.0645998	1.16439
Capana00g002657	15	0.268139	0.307615	0.33201	0.556051	0.648816	0.213658	0.372774	0.354722	0.403576	0.747912	0.950099	1.16457	0.691064	1.1567	0.637331	0.640861	0.31712	0.198674	1.18314	0.947759	0.546557	0.602358	0.242407	0.498136
Capana00g002658	5	0.0321331	0	0	0	0	0	0	0	0	0	0	0.032366	0	0	0	0	0	0	0	0	0	0	0	0
Capana00g002662	2	0.101976	0.140865	0.101695	0.686241	0.602576	0.291233	0.189055	0.0665012	0	0.149058	0.169805	0.109265	0.911673	0.713171	1.00882	2.05892	2.47599	3.08184	0.388261	0.255032	0.442797	0.267372	0.145764	0.142536
Capana00g002663	3	0	0	0	0	0	0	0	0	0	0	0	0	0	0	0	0	0	0.0342725	0	0	0	0	0	0
Capana00g002664	3	0	0	0	0	0	0	0	0	0	0	0	0	0	0.0328612	0	0	0	0.0711175	0	0	0	0	0.0304947	0
Capana00g002665	3	0.149442	0.329748	0.26653	0.149236	0.359165	0.332172	0	0.0269336	0	0	0.0537543	0	0.607796	0.416516	0.421097	0.862423	1.04158	1.99615	0	0	0.0253258	0.0276885	0.0247574	0.0269332
Capana00g002668	2	0	0	0	0	0	0	0	0	0	0	0	0	0	0	0.0361602	0	0	0	0	0	0	0	0	0
Capana00g002671	15	0.197184	0.15388	0.430554	0.0498867	0.235535	0.141396	0.161743	0	0.0516483	0	0.104913	0.0522223	0.0996793	0.0493179	0	0	0.153072	0.103454	0.899427	0.36397	0	0.0547663	0.0522498	0
Capana00g002672	2	0.0344167	0.120419	0.0502797	0.0507401	0.0167226	0.0159429	0.0733785	0.0532338	0.0742744	0.0184431	0.0545636	0.070718	0.121953	0.0167642	0.0537316	0.178688	0.0530565	0.125179	0.11752	0.0723976	0.0679155	0.0567123	0.0673981	0
Capana00g002674	3	0	0	0	0	0	0	0	0	0	0	0	0	0	0	0	0.0390604	0	0.076982	0	0	0	0	0	0
Capana00g002675	2	0	0	0	0.0623548	0.0396874	0.0202003	0	0	0	0	0	0.0221253	0.0214911	0.0411532	0.0221918	0.194796	0.0875109	0.131437	0	0	0	0.0232032	0	0
Capana00g002676	3	0.155519	0.0990769	0.231691	0.0942764	0.0343153	0.0569269	0.100476	0.0575832	0.0124763	0.0657388	0.050686	0.293783	0.241316	0.223316	0.473212	1.46406	1.36639	2.19402	0.0532301	0.0126664	0.0116638	0.0132295	0	0.0514744
Capana00g002677	11	0	0.0184253	0.0182699	0.0180913	0.0358863	0.0357506	0.16811	0.190379	0	0.123452	0.20204	0	0.115397	0.0558177	0.117762	0.078637	0.0590309	0.220097	0.184141	0.0798249	0.0362872	0.255392	0	0.12147
Capana00g002678	3	0.0916228	0	0	0	0	0	0	0.0652714	0	0.0337504	0	0	0	0.119176	0.0641761	0.0311833	0	0.160509	0.0972353	0.0321224	0	0.0289238	0	0
Capana00g002679	9	0	0	0	0.0387691	0.0363486	0	0	0	0	0.0799176	0.0815321	0	0	0	0	0.0400815	0.120736	0	0.164467	0.0383596	0.0693638	0.0363656	0.111136	0.0346252
Capana00g002680	5	0.046123	0	0	0	0	0	0	0	0	0	0	0.0989825	0	0	0.0473229	0	0	0	0	0	0	0	0	0
Capana00g002681	5	0	0	0	0	0	0	0	0	0	0	0	0	0.0273755	0	0	0	0	0	0	0	0	0	0	0
Capana00g002682	10	4.30108	2.20969	3.1541	2.14086	2.28274	2.42103	5.44022	5.07077	7.39621	4.29801	5.40745	5.00956	1.78782	2.87099	2.75267	2.19555	2.93218	2.83907	5.87572	5.62535	7.04231	7.36281	4.89565	3.46951
Capana00g002684	6	5.03303	6.0205	8.05217	5.95937	7.74989	6.83205	13.2156	14.1384	13.4198	8.98743	11.8676	11.2217	6.3984	6.09214	6.29209	8.42575	5.65525	4.03898	9.48326	11.7617	10.9399	8.71344	8.69422	5.66447
Capana00g002686	6	81.0582	80.6104	70.4172	69.7932	50.3427	60.3821	244.054	267.803	339.072	328.147	213.104	249.129	57.4107	75.5996	69.3757	73.6081	55.1636	109.78	180.503	224.545	235.627	227.117	172.806	160.259
Capana00g002690	9	0	0	0.259259	0.131666	0.105835	0	0.289583	0.152842	0.0721148	0.340053	0.0954448	0.0459784	0.112249	0.282124	0.163578	0.184126	0.0687056	0.232515	0.221608	0.0675367	0.150028	0.374946	0.828299	0.594445
Capana00g002692	15	0.0150305	0	0	0	0	0	0.417008	0.29735	0.098322	0.100402	0	0.0780479	0	0	0	0	0.0313399	0	0.78652	0.423002	0.1146	0.103474	0	0
Capana00g002693	5	0	0	0	0	0	0	0	0	0	0	0	0	0.0550227	0	0	0	0	0	0	0	0	0	0	0
Capana00g002698	2	0	0	0	0	0	0	0	0	0	0	0	0	0	0	0.139678	0	0	0	0	0	0	0	0	0
Capana00g002699	7	1.01377	1.25772	1.85624	2.21014	1.70469	1.57193	2.52793	2.10149	4.77956	4.37414	4.58097	2.45092	1.63351	1.64453	1.26771	1.38147	1.05159	0.345493	2.73014	2.83326	2.39335	1.67067	1.94626	0.567103
Capana00g002700	4	2.00391	2.84466	2.2068	3.03803	3.22205	4.06511	2.94087	3.30925	4.47279	4.4226	4.82906	5.90133	2.63007	2.82112	2.23532	2.33627	1.6998	2.16616	2.25405	2.57131	1.69689	1.76106	1.28017	0.764628
Capana00g002702	12	17.6562	8.81374	9.67226	3.07233	6.26445	15.2513	0.210661	0.156903	0.169447	0.214074	0.123942	0.396898	17.9071	14.919	10.2704	13.5452	6.71945	1.6951	0.415033	0.0809653	0.0389294	0.377182	0.304445	0.110651
Capana00g002706	4	0	0	0.0241108	0	0	0	0	0	0	0	0	0.177712	0	0	0	0	0	0.0261184	0	0	0	0	0	0
Capana00g002707	10	11.753	11.6198	17.8855	18.2532	27.9954	21.5229	29.4573	32.7775	34.9738	28.8129	36.2795	32.2823	14.5976	17.436	12.2309	17.6964	16.2551	19.1288	35.0557	29.5488	32.5908	31.7889	50.599	26.7581
Capana00g002708	11	8.3592	4.38414	3.37797	4.17546	4.59927	5.36567	8.18886	7.99178	7.08608	7.33187	8.49645	7.28966	6.51888	5.2553	5.8561	5.48582	7.49314	8.61944	7.69827	7.93637	9.51283	10.3387	7.34283	12.4815
Capana00g002709	6	0.975723	0.711437	0.721395	0.576124	0.596094	0.484913	1.57237	1.66913	1.98632	1.85714	2.0229	2.14254	0.520173	1.37763	0.761931	1.01556	1.1601	1.02885	3.38112	2.41915	1.74429	2.16163	0.990294	0.932585
Capana00g002711	6	1.93483	4.89095	4.19289	2.06788	4.79147	3.89211	6.4515	6.42033	6.96005	8.74787	7.18412	5.24611	2.40374	3.41838	2.90006	4.54675	3.85221	5.99412	8.30833	7.78167	5.10564	6.12676	3.19473	4.84201
Capana00g002712	6	3.7849	5.94589	2.97624	1.77414	2.72571	1.18545	10.8016	7.47416	8.58136	7.68174	8.67596	6.17847	2.39558	2.44829	2.17611	2.80252	2.70409	3.87517	8.80375	8.23608	6.44306	8.10559	3.07225	5.31521
Capana00g002714	6	25.4479	29.5832	21.8472	21.521	28.4924	28.2644	53.6364	47.9255	47.6665	48.5617	54.9097	54.3017	21.629	23.8287	21.24	18.739	17.2315	17.9262	45.7754	44.3839	42.4729	43.443	31.5058	29.6281
Capana00g002716	9	0	0	0	0	0	0	0	0	0	0.182839	0	0	0	0	0	0	0	0	0	0.0196285	0	0	0.486822	0
Capana00g002719	4	11.7554	10.8888	11.0534	11.7894	15.601	12.8563	23.6565	19.8931	21.1817	18.5881	23.5483	27.9993	10.0949	11.3492	9.96551	10.8062	13.3794	12.8877	17.6117	21.1986	14.9418	16.8201	11.2646	10.4524
Capana00g002721	4	11.2546	7.3925	11.6156	11.7669	11.9797	8.05929	13.5524	14.184	18.0589	14.9598	12.3433	16.491	8.59005	9.21766	8.71708	8.96645	8.5417	9.85989	12.2963	13.7001	10.4093	10.0631	9.87689	7.06072
Capana00g002722	10	4.98258	3.87521	4.25647	4.54475	4.24817	1.5294	4.9345	6.94167	6.87492	5.34253	4.99182	6.84313	4.07002	5.07697	3.81699	4.76575	4.02733	5.43145	7.60449	8.05888	7.55983	7.79746	4.91764	5.65109
Capana00g002724	2	14.6377	15.1098	20.3382	14.3771	15.479	11.1189	7.74543	8.56927	13.8111	7.40711	5.1406	4.97363	9.72647	13.6884	15.7924	29.511	28.4892	16.5041	6.83739	4.98086	7.7267	13.9666	13.8249	13.0451
Capana00g002725	10	0.394497	0.388025	0.445868	1.19556	1.80869	0.817859	2.20563	1.54775	1.94813	0.641889	1.67092	1.63173	1.045	0.847887	0.71112	1.48243	0.834235	0.89975	2.67042	3.24897	3.26276	2.61481	1.18258	2.21893
Capana00g002726	10	2.07488	2.22147	3.6741	3.88868	1.44938	2.31581	37.9945	33.3718	61.2577	24.3544	8.50873	58.9396	2.20012	2.24577	1.27542	3.29571	0.953749	0.106528	49.2298	53.5435	139.733	124.158	62.9484	9.44597
Capana00g002727	1	0	0	0	0	0	0	0	0	0	0.0276479	0.0266788	0	0	0	0	0	0	0	0.0288617	0.105257	0.0251389	0.0274842	0	0.0267344
Capana00g002728	1	0.0503425	0	0.134931	0	0	0.0328318	0.0185629	0.0183421	0.0177827	0.0379371	0	0.0736731	0.0174649	0.0169804	0.0355612	0	0.0177137	0	0.130518	0	0.232702	0.0487677	0.0168601	0
Capana00g002729	8	8.76755	7.0607	11.3409	18.5468	26.7696	9.2927	1.69883	1.57807	1.39522	1.73779	1.36344	1.44346	10.4476	9.51423	7.23073	13.5755	11.3408	10.554	1.82481	1.67482	1.43298	1.31017	1.50167	1.33848
Capana00g002731	7	128.393	134.197	138.639	91.4282	95.2331	137.158	264.864	236.464	285.726	359.171	266.179	324.752	95.9715	109.058	108.154	90.2589	137.124	122.467	156.012	187.872	218.072	229.295	179.009	237.141
Capana00g002732	4	2.51481	6.74352	4.88769	6.69219	5.96478	2.75084	4.60513	8.61904	7.61711	8.59277	4.72278	2.69123	0.695641	1.78033	2.11359	3.09566	1.20625	1.48333	2.1132	4.56009	3.6491	3.85117	0.962284	0.970198
Capana00g002733	10	11.4868	12.4309	10.0784	11.8322	13.9924	8.75767	19.763	18.6284	24.86	23.8417	22.6525	17.6323	10.8797	12.4337	9.70738	11.931	11.0998	6.84509	29.5534	25.2989	23.7951	31.378	16.4996	19.2721
Capana00g002734	7	22.04	13.1246	18.525	17.4396	23.0726	15.8347	34.6767	33.5355	36.7438	26.7544	35.0341	44.5676	15.3868	15.7469	18.8651	14.426	19.9364	22.6454	23.0478	28.3027	27.4685	25.5741	26.7945	24.6928
Capana00g002735	7	18.9648	17.9414	17.7593	22.5511	33.2256	27.0087	32.6623	34.8946	37.338	37.9723	42.4381	42.7024	15.7951	20.5107	16.28	18.1064	25.7384	31.4409	30.7979	30.9952	35.7584	35.6508	32.5408	35.8884
Capana00g002736	12	235.984	126.289	122.237	74.4322	21.6082	170.037	2.32062	1.92027	2.11875	2.31763	1.84717	1.80558	187.953	151.505	217.09	174.366	183.711	105.582	0.96574	1.90978	1.88168	2.05053	1.96423	2.25404
Capana00g002737	10	0.759135	0.115239	0.112555	0.113773	0.174607	0.261785	30.665	31.388	40.1732	32.9897	29.1615	9.27507	0.6357	0.272321	0.288671	0.24074	0.286973	0.288117	98.5182	49.4212	57.4149	50.3234	37.3057	33.5243
Capana00g002738	4	0	0	0	0	0	0	0	0	0	0	0	0.0638245	0	0	0	0	0	0	0	0	0	0	0	0
Capana00g002739	3	4.42945	4.73091	3.83409	5.09521	7.19438	3.18156	6.55962	5.72146	6.86241	7.26602	9.3647	5.18349	3.5478	4.73123	3.1595	7.03544	8.45142	37.6894	5.68992	7.92401	4.1351	4.86943	4.14017	10.6226
Capana00g002740	15	2.42078	3.01135	1.30179	1.61102	2.25883	2.51586	3.17066	2.44306	1.19751	3.76523	2.37079	2.19944	3.05327	2.46082	2.71983	3.35409	0.96163	2.43546	4.08948	3.21841	2.4228	1.8152	2.55398	1.14044
Capana00g002741	6	0.119639	0.225253	0.218867	0.136269	0.245128	0.113783	14.3994	14.4389	12.4311	12.6928	14.5382	15.0709	0.310418	0.285065	0.0180343	0	0.194805	0.107337	18.831	19.7334	15.5067	15.2632	9.18291	9.90936
Capana00g002742	9	25.7133	20.5996	17.1935	26.0259	23.1522	13.9047	45.7825	50.4826	66.9349	61.049	57.3485	37.6335	29.7863	22.4619	21.6361	27.1686	21.4534	19.5529	65.773	66.5102	88.4391	88.5017	151.938	98.1537
Capana00g002745	7	0.0595216	0.328301	0.114424	0	0.168483	0.0225146	1.28311	1.30309	3.55135	8.52772	8.63392	5.24132	0.023909	0.0575066	0.0497241	0.0618542	0.0499393	0.0123913	2.67635	4.73694	3.32381	5.94122	4.29412	2.90304
Capana00g002746	12	3.96887	2.91376	5.0463	6.31217	6.15402	4.35351	0.912316	1.05593	1.11771	1.55789	1.78314	1.26815	3.18443	3.25347	2.60587	3.27559	3.19815	1.71702	0.194434	0.573834	0.214933	0.372201	0.713703	0.0796215
Capana00g002747	15	0	0.0479193	0	0.049704	0	0	0.241725	0.315679	0.270124	0.5107	1.04809	0.541959	0	0	0.102906	0	0.15498	0.15626	2.36867	1.1198	0.76639	0.870026	0.487401	0.818867
Capana00g002748	6	0.0222992	0.217529	0.145386	0.0605405	0	0	1.40639	0.517967	0.479526	1.27282	0.900101	0.9696	0.0284142	0.03869	0.0118139	0.0176979	0.0529623	0.15533	1.04586	0.730609	0.383308	0.806539	0.467437	1.01592
Capana00g002749	11	0	0	0	0	0	0	0	0.136701	0.0466246	0.0471232	0.0897366	0	0	0	0.088344	0.0441149	0.351502	0.575431	0.24596	0.0897002	0.0413	0.281065	0.262008	1.04419
Capana00g002750	6	0.930557	1.33025	1.02354	0.937362	1.82818	0.892551	5.05618	2.96865	2.86191	4.08972	4.81249	3.83716	0.721705	0.793197	0.649693	1.11287	0.973665	1.77773	4.10905	3.95583	2.00016	2.57449	1.75444	3.38732
Capana00g002751	3	0.158488	0.118947	0.273408	0.0798187	0.0762267	0.150823	1.05597	1.36647	0	0	0.141146	0.0835557	1.37579	0.350605	0.460346	0.749728	1.22925	16.3669	0.984459	0.685505	0.26451	0.338596	0.419588	0.546805
Capana00g002752	6	2.42425	2.64574	2.62264	3.00072	4.50898	3.09589	30.9539	24.5479	20.3719	18.7356	19.4444	22.5765	3.44462	3.41688	2.82059	2.42051	3.61464	2.36229	21.4418	29.0884	23.6437	21.6728	19.0028	11.9414
Capana00g002753	12	3.15071	3.55771	2.11819	0.763353	1.63309	4.61509	1.184	0.631243	0.653212	0.462242	0.954841	0.882131	4.39862	3.80399	2.25204	2.45096	2.35372	0.606135	0.411152	0.327822	0.282661	0.575481	0.0981488	0.272682
Capana00g002754	7	67.9264	74.1351	114.145	132.238	142.615	71.1467	141.188	150.71	154.149	166.886	197.927	153.056	55.2502	62.43	77.0534	95.4328	122.68	163.837	98.5539	113.633	125.04	130.501	109.94	142.376
Capana00g002755	6	18.0188	19.5278	14.8083	9.81266	10.0908	15.5458	31.7745	22.3937	23.7103	24.1407	24.9667	27.0926	15.4681	13.8326	11.3652	20.095	18.277	27.4424	24.8565	21.774	17.2649	18.634	12.0134	18.8191
Capana00g002756	3	0.191707	0.280938	0.163801	0.0560223	0.0851734	0.0687417	0.0868319	0.0922198	0.0116972	0.00605044	0.0475493	0.0457175	0.0732923	0.187581	0.10529	0.146319	0.209142	0.493621	0.0234855	0.0463012	0.0109354	0.0797914	0.0236669	0
Capana00g002757	10	6.19571	6.26084	6.98302	4.78573	5.99321	5.01888	12.2036	9.83832	12.2746	10.6776	11.3439	13.3322	6.50969	6.62376	5.25049	7.28704	8.69115	13.8061	11.7711	10.3142	14.015	14.461	10.8655	14.511
Capana00g002758	10	1.34012	0.213756	0.664863	0.955916	1.62693	0.266037	1.99707	3.46757	3.7792	3.67744	3.89362	3.23474	1.2602	0.577371	0.452809	0.646572	0.86381	0.77923	3.19541	1.53582	4.34695	7.04372	1.6532	3.81201
Capana00g002759	14	0	0	0	0.0127085	0	0	0.0426764	0.0138002	0	0.0513744	0	0	0.0380443	0.0124214	0.0132504	0	0	0	0.0114166	0.0383596	0	0.0242437	0	0.0138
Capana00g002760	14	1.19711	0.207914	0.489751	0.509059	1.04193	1.37081	5.94062	2.88144	5.83478	38.7184	8.52937	3.94102	0.766443	0.495449	0.262508	0.440262	0.440057	1.55797	9.35854	6.12223	6.65572	7.62498	19.1298	22.5501
Capana00g002761	7	0.416856	0.0296228	0.303436	0.275141	0.404453	0.0792591	0.555263	0.568426	0.550462	1.57568	1.29043	0.518299	0.114616	0.0827209	0	0.116595	0.203873	0.147351	1.43636	0.576347	0.231804	1.06277	0.117942	0.379709
Capana00g002762	2	0	0	0	0	0	0	0	0	0	0	0	0	0	0	0.0232796	0	0	0	0	0	0	0	0	0
Capana00g002763	1	0	0	0	0	0	0.101725	0	0	0	0	0	0	0	0.0528036	0.142849	0	0	0.0569624	0.0485321	0.0577422	0.0245722	0.0519926	0.0248155	0
Capana00g002764	15	1.17607	1.57895	0.653175	0.767128	0.856463	0.60913	9.76978	4.63328	3.51099	4.32586	2.9097	2.62009	0.818231	1.32448	1.26813	2.55165	1.76078	5.69768	13.1499	7.19941	3.78382	3.4827	3.37365	6.7705
Capana00g002765	6	1.29647	0.636543	0.599604	0.380488	0.741278	0.827516	39.2205	36.6221	38.5097	48.039	26.9143	25.5937	0.716165	0.941175	0.402129	1.13185	0.897624	2.1851	41.9984	35.6503	18.6999	16.8877	24.7317	24.0375
Capana00g002766	6	10.5058	6.77104	5.85918	7.60659	7.74925	6.74106	11.4307	20.0868	14.4297	10.6662	9.63638	6.07909	7.7225	7.54328	8.80973	8.552	5.525	5.05319	15.092	16.335	18.9399	10.2966	9.22245	9.40989
Capana00g002767	6	2.44824	2.34907	3.84001	3.7078	2.12952	2.71914	13.1182	10.9412	12.9859	13.8667	11.2763	9.1911	2.60087	3.10143	2.03953	4.53799	1.90226	2.94223	12.7883	17.406	8.5597	10.3255	6.92369	9.28414
Capana00g002768	6	2.0312	1.44043	0.353893	1.42469	0.643548	1.16048	5.32643	7.15807	7.75404	7.90081	9.19965	5.84517	1.08751	1.14853	0.660278	0.73046	0.66308	1.263	9.39511	8.01341	8.03899	6.8831	5.01783	3.96126
Capana00g002769	10	0.703594	0.0617074	0.0611869	0.0640056	0.18226	0	2.65955	1.30697	3.88716	1.53407	1.59022	0.932624	0.314045	0.441004	0.463804	0.397034	1.05564	0.530763	1.65625	3.10087	1.41294	2.04823	1.38929	3.32232
Capana00g002771	15	1.2978	0.0385157	0.147019	0.298682	0.713961	0.178747	0.774647	0.548884	1.65855	0.402361	0.697828	0.964108	0.688491	0.260114	0.198422	0.556076	0.349191	0.908116	1.95588	1.72224	0.435981	0.677572	0.749704	0.479324
Capana00g002774	6	18.3198	16.7306	15.1619	11.4339	15.2342	11.1882	27.8919	25.2927	29.8731	23.8848	23.8776	26.2671	14.9085	15.0167	16.4588	18.8924	20.0364	19.5671	25.2965	26.4932	28.128	30.6422	17.6043	24.3672
Capana00g002775	9	0	0	0.0489867	0	0	0.0461875	0.107828	0.204289	0	0.165278	0.531614	0.102437	0.152176	0	0	0	0	0	0	0	0.194947	0.219065	0.486596	0.248285
Capana00g002776	10	13.9574	24.7686	11.3281	6.02985	9.4345	6.38444	36.1415	39.1938	38.1126	38.4844	36.7511	39.1993	11.4541	13.2156	12.3611	13.3169	21.344	23.1185	29.2009	35.0229	33.3059	40.2311	24.9305	46.0902
Capana00g002777	8	5.2202	4.9737	6.89918	8.13771	11.5683	3.84305	1.22045	0.941888	1.09067	2.11246	2.53976	2.06838	4.35699	3.65088	4.33127	4.61247	6.78922	2.43706	1.17318	0.889024	1.20374	0.888128	0.922041	0.129225
Capana00g002778	6	0.49538	0.409435	0.11488	0	0.0672247	0.938738	21.687	24.5808	23.4242	9.70227	13.7175	16.612	0.385607	0.396481	0.148027	0.296179	0.296617	0	21.5413	16.36	20.691	16.391	8.5373	8.37053
Capana00g002779	2	0.160961	0.0729557	0.0858988	0.0519297	0.0337028	0.166177	0.0775908	0.149308	0.0196119	0.0171772	0.074478	0.0180667	0.123966	0.0709761	0.41124	0.148804	0.165952	0.0189082	0	0.0177591	0.0340793	0	0	0
Capana00g002780	12	63.1456	60.1931	54.2747	44.3576	56.8141	73.3246	29.6231	29.9062	24.088	24.8201	25.6692	32.2215	63.2709	69.0419	57.0981	50.1869	52.0089	52.8516	26.9157	33.7749	35.9082	35.1385	25.864	30.3015
Capana00g002781	2	0.00899381	0	0	0.00920569	0.00864291	0.0173213	0.0204515	0.0186282	0	0.00985968	0.0193597	0.0291447	0.00937941	0.0267726	0.066526	0.028485	0.0761376	0.0191149	0.0341609	0.0192251	0	0	0	0.00971227
Capana00g002782	7	0.839994	0.304617	0.475951	1.65123	1.75123	0.580907	2.19187	2.35477	1.49858	2.78982	2.58328	0.879453	0.458564	0.642703	0.573241	1.09086	0.642306	0.786127	1.47758	1.92254	0.681065	0.955253	1.04893	1.35108
Capana00g002783	7	0	0	0	0	0	0	0	0.0131054	0	0	0.0655221	0	0	0	0	0	0	0	0.0248851	0.0401888	0	0	0	0
Capana00g002784	6	4.6855	2.14647	6.82502	4.0299	3.22023	5.84716	138.559	135.575	175.819	157.263	107.552	147.339	3.43361	2.30136	5.07787	3.88478	4.11451	2.33136	108.648	139.578	116.747	111.649	131.293	83.3336
Capana00g002786	15	0.885758	0.397887	0.254806	0.25464	0.405209	0.274524	0.853984	0.31938	0.651332	0.519235	0.334923	0.350457	1.03106	0.640667	1.04105	0.544887	0.322957	0.382887	1.72058	1.28565	0.962664	0.825048	0.574608	1.0423
Capana00g002787	15	2.73051	0.847939	0.812408	0.737985	2.05994	1.27077	2.09221	1.33069	1.44724	1.4916	1.21231	0.904976	1.98843	1.80478	1.80572	0.78585	0.8976	0.650553	3.81367	1.70836	2.69559	2.00917	2.68624	3.41606
Capana00g002788	12	2.3046	2.44232	1.75602	1.72724	1.61307	1.06622	0.405731	0.27798	0.383474	0.432193	0.463795	0.145617	1.67701	1.91998	2.24243	0.969624	1.77728	0.888211	0.532385	0.34556	0.404083	0.278655	0.313217	0.236335
Capana00g002789	15	0.16098	0.0525596	0.0324394	0.0413059	0.047692	0.0881954	24.4017	12.7384	3.45662	2.38971	2.05999	3.50142	0.101616	0.180899	0.0875152	0.131283	0.0350054	0.0175427	26.2967	17.8022	8.47589	3.26513	1.49578	1.4087
Capana00g002790	15	5.94315	4.22362	3.86512	3.49422	2.1558	3.68672	38.6237	40.8453	24.2094	16.8883	17.5315	17.6431	3.26827	5.43374	7.42164	5.27688	3.91385	1.67852	62.4243	49.9438	32.3617	26.8094	15.7942	12.0043
Capana00g002792	8	0.961075	1.10806	0.547791	1.15517	7.41845	1.17	1.40855	1.39528	0.641984	1.54757	1.73056	1.34947	1.25635	1.53869	0.802002	0.946965	1.08967	2.90316	1.44075	1.4584	0.896174	0.838701	0.479915	0.949262
Capana00g002793	12	3234.48	4966.98	6523.09	6310.98	1914.92	3315.21	126.855	147.088	106.262	140.077	46.1233	89.3699	3683.16	4069.01	5793.7	4309.13	5474.73	2575.99	31.2277	51.683	66.1226	81.9235	88.0796	87.5621
Capana00g002794	12	1659.07	2494.39	3009.72	2866.83	1156.72	1516.44	10.6164	11.2963	12.3949	29.5352	6.88373	6.24644	1893.26	2625.02	2987.27	2309.66	2625.97	1797.38	7.21846	12.2383	12.2511	19.0836	8.59871	16.1245
Capana00g002795	12	1.65249	1.21322	1.65398	1.18043	0.412735	0.872444	0.0313347	0	0.0635648	0.0554957	0.0617944	0.0310907	1.04516	0.846638	1.32619	0.752757	0.932547	0.512963	0.0334253	0.0304751	0.0259373	0	0	0.0305895
Capana00g002796	12	458.515	654.837	716.841	583.817	195.288	350.292	12.1022	12.031	10.5552	14.3764	4.66037	7.73837	510.164	534.93	599.242	373.205	378.201	191.506	2.38225	4.19847	4.4067	6.66478	4.38597	5.0084
Capana00g002797	12	519.078	547.512	651.752	667.398	61.7365	535.124	4.54127	4.23349	5.73787	5.64022	2.13804	1.70144	562.157	615.378	724.678	643.231	732.332	130.781	2.5204	2.38541	2.99259	4.90917	2.86475	3.20301
Capana00g002798	12	245.101	225.75	671.985	349.029	76.4786	151.162	3.16751	3.27719	5.25403	6.33706	1.06668	2.01936	193.296	176.726	284.545	228.857	232.918	65.7421	1.21564	0.68549	1.22149	1.70196	3.64797	2.38269
Capana00g002799	12	199.774	207.914	450.962	430.579	173.393	132.239	2.48332	2.22534	3.59476	6.04809	2.21094	0.787833	184.963	195.934	314.674	222.88	308.783	150.59	1.43886	1.47726	1.09858	1.84873	2.92356	3.07382
Capana00g002800	12	2318.34	2365.91	2888.2	3279.27	421.311	1894.94	29.6908	33.657	33.8331	43.5837	11.8584	25.5649	2698.14	2319.32	3261.39	1845.1	1944.3	426.465	11.7429	18.3088	15.4284	18.4949	20.796	15.1214
Capana00g002801	12	1906.13	2542.87	3311.86	3478.93	1045.93	1685.28	25.8343	33.6685	31.6689	42.198	12.4379	19.3531	1998.74	2153.48	2934.42	2078.53	2370.53	1063.43	11.038	15.6373	14.976	21.3767	11.102	16.45
Capana00g002802	12	4047.2	3989.95	4184.93	4695.98	485.094	3681.79	113.41	145.461	101.183	82.5206	28.0117	137.703	5456.68	4901.77	5992	4139.79	4092.47	876.885	60.3519	77.8197	58.8613	64.6252	67.3822	42.5836
Capana00g002803	6	8.7528	6.90245	5.48738	6.46214	5.39543	8.74329	17.1985	11.2055	13.4383	14.5547	13.2923	13.9764	5.63438	6.63861	5.48803	4.59391	4.31321	2.45315	12.2448	11.6688	10.9765	7.80972	9.35665	5.78906
Capana00g002804	6	0.113675	0.25043	0.220323	0.142846	0.0938153	0.0714286	0.391104	0.20609	0.317304	0.630927	0.284933	0.29409	0.122979	0.0966472	0.0314198	0.0476785	0.0473741	0.0315061	0.401502	0.448986	0.184853	0.163195	0.30861	0.111308
Capana00g002805	2	0	0	0	0.0354892	0	0	0	0	0	0	0	0	0	0	0.112785	0.0380216	0.0367577	0	0	0	0.0322837	0.0396182	0	0
Capana00g002806	15	0	0	0	0	0.0454987	0	0	0	0	0	0	0	0	0	0	0	0	0	0.0558681	0	0	0	0	0
Capana00g002807	11	4.5872	11.4765	9.01374	5.41183	3.63463	3.9458	10.7399	15.9099	15.4966	9.76598	9.23195	10.0753	4.58049	4.81375	9.31969	13.0405	12.4395	9.63041	7.77476	15.8711	19.1783	18.9827	12.8376	29.4713
Capana00g002809	10	25.9286	36.2679	22.0897	21.795	26.1823	22.0156	91.9435	92.1641	96.4205	79.9794	79.1197	87.8044	21.2135	35.4734	38.9336	51.2256	54.102	44.6387	79.5015	100.075	113.367	117.888	80.0329	111.685
Capana00g002810	11	10.8041	12.907	13.2469	15.9746	14.3556	10.0777	16.3659	13.3864	16.1301	14.8351	14.9219	17.3222	9.90478	11.603	12.9605	22.4814	29.9194	20.0715	16.2024	17.51	20.4835	21.2372	15.5107	24.9546
Capana00g002811	6	2.3184	2.70152	3.59991	2.69314	5.72665	3.52698	7.59425	7.39418	6.75691	9.64179	9.29229	5.64861	3.40766	2.7319	2.29623	4.04965	1.61497	3.27972	8.46937	8.11175	5.69206	6.42493	3.69149	6.47905
Capana00g002812	1	7.09816	5.94019	5.1583	6.16737	7.89083	7.38132	6.78702	8.10097	5.56676	6.5061	6.74918	5.47122	10.2476	9.63818	10.2438	10.2577	8.70577	8.37194	12.2995	12.206	11.0538	9.39027	7.6584	6.5311
Capana00g002813	9	6.21738	6.05429	5.73701	3.32112	3.84044	3.67411	5.21926	5.2388	5.17799	8.07287	3.88851	3.62575	2.39804	5.62659	4.25969	5.60804	4.7739	3.5774	6.24679	8.41484	6.3686	7.42744	9.00867	4.36177
Capana00g002814	5	7.13113	9.87388	7.90683	7.20154	6.73903	5.9189	7.82704	6.52769	8.08616	8.95884	6.45852	5.16807	5.90023	7.49068	5.56035	11.5746	5.73943	6.1227	7.64008	9.06302	5.19071	5.22471	4.19903	3.78561
Capana00g002816	7	31.1785	25.7277	22.3588	29.0501	33.5575	31.389	46.202	49.9041	53.0311	53.5	63.4133	53.6375	39.1021	30.962	33.8849	21.3448	23.2993	35.3882	46.5273	51.6895	44.5132	42.2981	43.1422	40.1223
Capana00g002817	11	9.12896	8.5526	9.85643	5.27025	7.08832	5.9404	17.0708	13.9371	13.7434	10.0635	12.3828	17.6519	5.73579	6.88427	7.73022	8.39914	11.3375	18.0117	12.2683	12.7393	14.4357	13.6948	8.07675	16.7341
Capana00g002820	6	0.15681	0.0599837	0.0567272	0.0979157	0.0371161	0.0556894	12.9292	11.7542	13.2061	11.8316	13.1829	4.45054	0.302057	0.0957953	0.141969	0.101982	0.0402942	0	26.1549	13.1682	17.1475	14.5552	7.16274	4.66595
Capana00g002822	5	0	0.368143	0	0	0	0	0	0	0	0	0	0	0.066977	0.0971824	0	0	0	0	0	0	0	0	0	0
Capana00g002827	6	8.4776	14.6296	6.95717	5.06619	4.79006	7.10045	25.4487	26.7807	19.4104	21.2611	18.4814	18.4716	9.99141	10.5347	11.6176	14.2834	7.3965	10.5635	31.3178	32.4703	18.5457	16.6459	10.1015	15.5973
Capana00g002830	12	234.301	253.602	226.789	176.405	198.216	210.317	49.7395	41.5729	40.2613	35.4687	36.5218	48.9036	203.082	195.643	176.381	150.461	131.747	106.507	29.5283	30.0481	25.8798	26.8613	20.3282	14.417
Capana00g002831	6	12.8281	14.6224	5.41736	4.49199	3.33962	13.7471	76.0064	80.6638	71.8128	43.7856	54.5018	124.752	12.4741	12.7645	8.19556	4.22782	3.19201	2.02954	76.2296	81.0353	44.3257	29.7165	27.5942	11.1718
Capana00g002832	6	4.44737	5.34042	4.06374	1.72246	3.24766	3.00017	7.30977	5.40203	7.3858	5.54209	5.80467	7.40883	3.55978	3.63648	2.36172	3.02142	2.83674	3.56537	6.29262	5.7001	5.18728	5.3627	2.89761	4.10373
Capana00g002833	13	0	0	0	0	0	0	0	0	0.0559179	0	0	0	0	0	0	0	0	0	0	0	0	0	0	0
Capana00g002836	11	42.8755	31.8027	37.2843	43.1085	34.3956	40.1012	67.9216	88.4205	114.354	106.008	79.2412	103.543	62.3338	46.7712	67.7945	63.5348	108.192	221.977	90.1676	136.618	208.377	235.293	250.419	485.594
Capana00g002837	10	0.629696	0.481355	0.764267	0.436216	1.52639	1.14082	7.11472	7.45254	10.674	9.88114	9.02572	10.2511	0.65636	0.848625	0.374388	0.479989	0.197729	0.420823	4.27432	4.93217	6.67653	8.71279	10.6423	12.3189
Capana00g002838	6	5.04493	7.68055	4.46263	1.4138	2.12429	1.65113	18.7479	10.8226	8.79841	11.5468	12.3585	15.8642	3.3691	3.65415	3.10707	2.66881	3.15671	3.83455	15.8175	12.8268	12.2376	13.6451	6.93225	9.8486
Capana00g002839	6	3.14352	4.85527	3.17375	1.36381	2.15882	1.26126	7.2669	5.77867	4.5988	4.18499	5.01703	8.5089	2.50342	2.77093	2.11066	2.35129	2.12778	3.59653	7.48622	6.81792	5.0169	5.34564	2.41457	4.11066
Capana00g002840	15	0.330366	0.277565	0.0635864	0	0.312246	0.820465	0.429116	0.0635674	0.498244	0.502181	0	0.138279	0.135267	0.193445	0.414447	0.140158	0.207653	0.414653	0.907903	0.406263	0.264751	0.250687	0.199425	0.0710297
Capana00g002841	2	0.10248	0.0681995	0.0338182	0.171626	0.130358	0.488203	0.110573	0	0.18618	0.221317	0	0.10677	0.174011	0.169716	0.035312	0.759009	0.613435	0.142748	0.158225	0.274729	0.0679155	0.264657	0.506659	0.181674
Capana00g002842	4	31.7694	36.894	29.9842	29.789	38.9483	28.6769	69.2989	51.1787	42.6026	43.977	48.955	62.4194	29.3587	28.2245	29.7246	30.1786	25.9886	30.5466	35.6842	45.7673	29.6845	28.584	20.143	23.2774
Capana00g002843	8	6.32054	7.56106	6.14782	10.4655	15.0508	6.51281	5.74119	5.47029	7.22843	5.66798	7.01628	5.35859	5.75492	6.73418	5.1642	7.96631	8.26981	11.4732	5.45327	6.21541	4.67661	6.54403	4.9903	6.63212
Capana00g002844	5	2.06562	3.79821	1.79322	1.17679	1.80558	3.23196	3.14022	2.20938	2.30842	1.86992	1.85196	1.52754	2.13045	2.59901	1.73606	2.61991	1.08292	3.0569	1.98847	1.32371	1.52962	1.69083	0.772545	0.779285
Capana00g002845	14	5.26178	6.76217	0.726042	0.821339	0.64342	0.710163	11.4949	9.05081	20.9381	96.821	47.3618	11.7115	1.77651	2.36083	1.52939	2.63432	1.89337	0.791196	7.67883	9.05246	7.40959	9.67871	18.0124	29.6239
Capana00g002846	7	0.684232	1.27397	0.543059	0.670085	2.51403	0.709339	1.56096	2.41173	1.76211	3.70178	4.03009	3.25513	0.187297	0.305354	0.323606	0.450389	0.330327	0.132358	0.960516	0.956	2.40071	1.03397	1.42834	1.89386
Capana00g002847	7	11.3739	11.8104	12.4692	10.2853	28.512	12.1847	40.5878	32.1031	42.0164	60.0298	55.9321	35.2697	5.73813	5.18427	4.46917	6.25413	8.77562	10.028	17.1189	18.1716	18.5413	18.6824	23.2831	17.0795
Capana00g002848	7	0.408602	0.0917028	0.205795	0.205637	0.79421	0.287627	0.612527	0.403814	0.225025	0.478992	0.852487	0.735587	0.0946715	0.125851	0.313952	0.181527	0.349151	0.548251	0.622339	0.627426	0.482927	0.651015	0.34566	0.416732
Capana00g002849	1	3334.58	2101.16	1957.58	2047.87	1879.64	1077.44	2827.15	2777.27	2557.47	1874.2	2024.32	2565.49	3586.22	2284.54	3120.24	2351.17	2372.5	1537.2	4644.51	5635.52	4473.93	3016.52	1603.38	1523.88
Capana00g002850	7	0.281271	0.792486	0.224424	0.428665	2.03641	0.752383	0.507226	1.49915	1.83663	1.20308	2.76957	1.58069	0.836033	0.776553	0.322996	0.21213	0.719557	1.10291	1.81852	1.04189	1.14553	1.18297	0.947199	0.769846
Capana00g002852	6	3.1637	7.23281	6.01182	2.70608	2.47483	2.84153	13.8269	12.0177	9.95846	10.0008	11.4045	9.21696	2.12876	4.33364	2.96315	5.61671	2.85436	5.19286	11.9745	17.356	7.95453	9.71118	6.46786	6.73551
Capana00g002853	6	3.39496	4.53684	4.54976	3.69734	3.58273	3.87133	9.13554	6.62761	7.93176	7.00961	7.58495	6.88428	2.3691	3.22113	2.95558	6.37714	3.26561	5.14101	7.38934	11.3409	5.16019	6.15446	6.67203	5.59407
Capana00g002854	1	0.401297	0.0933215	0.0423909	0.679622	0.340216	0.842672	0.147772	0.284123	0.0486084	0.594471	0.460738	0	0.220722	0.38987	0.0454671	0.184254	0.230463	0.41749	0.360853	0.320795	0.0841959	0.952932	0.139333	0.0473531
Capana00g002855	4	277.964	350.595	395.906	445.07	453.014	379.514	468.495	439.085	382.122	316.984	458.361	578.537	322.868	395.745	367.165	328.258	475.914	274.131	250.368	378.571	238.767	228.807	150.102	110.074
Capana00g002856	6	19.6439	15.517	13.986	13.6534	12.5032	13.895	27.114	29.7565	26.7576	26.6046	20.9415	27.4325	17.6655	13.9046	14.8586	11.3554	11.1285	13.0154	37.9361	28.9822	25.1815	17.5934	13.6818	25.8264
Capana00g002857	7	19.2186	21.4672	18.9269	25.3372	29.4881	23.3244	45.2696	43.8779	37.6857	60.8473	59.7048	39.1254	23.3385	23.6933	18.1424	21.6041	20.2231	16.9054	36.4768	40.7248	31.9237	34.5211	36.1873	25.9289
Capana00g002858	8	3.84279	3.17075	5.1675	8.87461	26.0487	11.0687	2.51794	2.65614	4.1468	3.60915	5.94708	5.18276	4.85093	5.8065	4.56144	4.32248	8.49377	20.7155	3.04038	4.10519	2.85864	3.32294	2.66317	4.98439
Capana00g002859	6	15.5579	20.6003	17.3739	11.6171	14.2441	13.4011	31.0672	26.137	22.369	21.095	22.9042	31.1184	13.4333	16.6309	13.1738	14.2865	12.422	15.0089	22.0581	23.417	20.9576	21.1763	13.6041	16.8268
Capana00g002860	11	31.0237	29.8053	31.8912	28.2927	30.6471	21.8769	38.7331	39.5674	41.7579	39.9111	38.1289	37.7766	25.9638	30.9654	30.2604	36.0355	43.4489	54.8621	33.9274	43.8363	42.2324	42.2999	26.0891	41.5942
Capana00g002861	8	81.43	78.1162	84.6006	110.667	144.187	75.6249	65.4573	62.3305	51.3972	49.4347	56.039	56.222	88.6404	96.6886	92.4466	81.6541	99.9259	132.612	57.872	62.6905	59.8007	57.7332	34.9513	49.6369
Capana00g002862	15	13.1275	10.5583	10.7814	12.5725	13.5419	6.52051	14.8021	12.1617	11.0323	14.7223	10.516	9.40686	11.5852	12.7195	10.3267	15.0185	12.531	14.5518	16.467	13.4507	8.00915	8.27595	6.27424	5.98576
Capana00g002863	3	0	0	0	0	0	0	0	0	0	0	0	0	0	0	0	0	0	0.120112	0	0	0	0	0	0
Capana00g002867	4	4.9053	4.12509	3.85217	4.25849	6.87599	4.68444	5.45846	5.25926	7.15555	5.8275	5.40388	6.83214	5.25027	4.77573	5.61753	6.11353	3.93118	2.51986	4.86367	5.73758	5.09232	4.38064	4.89074	3.08488
Capana00g002873	15	1.39907	1.33633	2.29216	1.46994	2.36606	2.62695	8.1958	6.16433	2.23455	2.21081	2.83951	3.10569	1.73324	1.33563	2.00689	1.95779	1.48911	0.812246	6.59	4.83621	2.22337	1.5123	1.74902	3.19759
Capana00g002875	11	10.3276	10.4416	6.8383	5.09635	7.50185	11.322	20.1028	20.7872	13.1758	10.624	14.1231	15.7632	12.9053	10.8877	10.2444	12.7824	9.77081	23.2103	18.5946	17.1336	14.6074	13.5942	11.3567	21.6521
Capana00g002876	12	0	0.145416	0.194517	0.312644	0.307746	0.468323	0	0.0490135	0.0256356	0.109381	0.0482798	0	0.150441	0.0717065	0.154893	0.308787	0.310845	0.103076	0.0722955	0.126055	0	0.0775927	0.0243056	0.0790073
Capana00g002878	11	8.82881	9.09681	10.6524	10.3738	12.1395	10.8422	16.8556	15.7652	21.8319	21.0151	24.6204	26.2783	11.1815	11.2541	11.3836	13.276	18.1207	28.3087	18.0615	18.9434	21.7705	27.885	20.6578	30.6223
Capana00g002879	6	50.3878	59.1875	43.4719	48.274	42.961	34.9658	140.253	102.216	105.798	112.534	98.8036	90.2228	42.4872	51.5866	45.8362	75.7397	46.8878	81.6033	97.6377	86.0952	57.4997	74.4404	63.2073	72.4551
Capana00g002880	4	0.36524	0.409283	0.313067	0.328173	0.761759	0.403826	0.520621	0.692365	0.330696	0.516279	0.672393	0.673039	0.317685	0.306993	0.264937	0.336393	0.278973	0.369181	0.665085	0.593679	0.37126	0.469735	0.143405	0.282302
Capana00g002881	12	13.6543	6.72475	4.37756	1.60489	2.30208	16.6775	0.084884	0.0202503	0.0626397	0.0407743	0.0174889	0.0796411	14.8972	9.15891	6.44617	8.41812	3.20732	1.44258	0.0787299	0.0596607	0.0198619	0.0217149	0.0564573	0
Capana00g002882	15	7.06653	14.7463	6.02031	4.67469	6.1877	7.04687	20.2129	22.264	12.1616	9.79565	11.3238	14.8377	7.58046	10.8975	14.3989	13.0383	12.0778	14.5333	21.1084	27.2351	12.5019	10.7418	8.26383	11.9244
Capana00g002883	6	10.3896	14.5013	5.79518	5.04782	5.32884	7.82011	33.3823	37.3852	23.8025	15.9766	23.2052	25.0392	7.19361	8.54773	9.13258	5.44252	6.40625	4.89088	24.1211	29.8959	16.1012	11.9715	10.2301	11.798
Capana00g002884	3	32.8205	38.4641	16.5197	15.802	16.2407	13.0873	39.3081	38.7759	18.8957	15.6229	13.5628	20.7076	34.8448	33.3086	39.9607	26.7953	35.5332	113.624	45.2061	40.886	24.3141	13.9541	12.3895	30.4597
Capana00g002885	4	13.8936	20.0739	15.0362	20.9704	25.9655	12.9633	40.9491	54.3407	28.3109	26.1354	41.8151	33.4589	11.8778	14.0242	10.0659	7.13194	5.59589	3.92653	36.4446	33.7869	23.0057	13.2258	9.59409	8.01558
Capana00g002886	4	13.0921	13.8912	11.3727	12.9427	28.0302	19.0259	38.1419	46.2808	31.5977	31.183	40.4002	59.358	10.5545	12.9327	8.57635	3.76347	3.25675	1.99328	30.8197	29.0789	18.5967	10.8655	8.86427	4.30133
Capana00g002887	5	65.7693	55.0169	51.7349	35.0932	21.8114	62.3289	60.7607	64.7155	48.4322	32.0624	30.8023	49.2943	52.6135	55.9154	43.7269	43.7527	34.5914	17.8481	73.3369	58.0762	46.897	35.7871	23.4584	15.3461
Capana00g002888	15	0.154121	0.226414	0.185393	0.0330518	0.020919	0.0517832	0.219735	0.0995708	0.0358798	0.0484702	0.0115569	0.0112138	0.202967	0.0110135	0.0581566	0.104156	0.0453888	0.0348687	0.333378	0.0783802	0.0423143	0.201547	0.0411297	0.0198995
Capana00g002890	5	0.217722	0.0251617	0	0.0247613	0.0240464	0	0	0	0	0	0	0.0249242	0.050406	0	0.152331	0.0252653	0.0515765	0.0517926	0.0437497	0	0	0	0	0.0528834
Capana00g002891	9	0	0	0.0194186	0	0	0	0	0.0207959	0.0210304	0	0.0359204	0	0	0	0.0416555	0	0	0.0427982	0	0	0	0	0.11011	0
Capana00g002893	4	3.02273	1.39622	2.63413	2.68873	2.74193	2.15475	3.09754	3.02764	4.08475	4.07637	6.04507	2.54173	5.16849	2.43086	1.4621	1.55873	1.46692	3.48449	3.28624	2.33314	1.35859	1.00132	0.583632	0.615636
Capana00g002894	15	70.5617	103.085	23.6375	36.9211	40.2983	24.7167	149.267	126.475	16.4855	14.7937	15.9633	21.9143	11.9772	51.9029	25.8253	11.7822	15.5497	10.3775	140.786	136.256	11.6782	6.9902	10.068	13.5449
Capana00g002895	7	1.02097	3.62709	1.72984	0.392173	0.734055	1.31198	13.0441	24.4189	26.133	24.64	21.0732	19.9918	0.321316	0.718735	0.782106	0.581791	0.329514	1.90251	7.12701	15.5886	17.559	19.7731	14.5441	16.2123
Capana00g002896	4	148.416	244.314	85.415	60.0233	150.97	127.91	243.754	194.556	186.139	174.226	183.986	183.33	37.4623	71.8371	125.567	75.6954	43.1045	21.1119	49.0675	176.035	189.872	218.336	236.479	84.9323
Capana00g002897	15	0.566569	0.766058	0.1511	0.379931	0.442539	0.374036	6.24138	5.8302	3.55205	3.78259	3.39885	2.03872	0.896629	0.762361	0.719754	1.26428	0.883038	3.92204	11.257	8.64794	5.95965	6.20225	3.46702	6.27871
Capana00g002898	2	50.1518	37.1227	14.9401	7.03798	1.77306	29.0821	24.8484	30.4259	11.9472	6.46383	3.08569	5.21089	74.9879	56.8531	101.562	131.906	133.867	142.529	87.9192	70.3177	38.2181	37.4989	28.1245	108.223
Capana00g002899	2	52.1443	53.1789	23.2745	8.33002	2.90279	45.0745	42.0714	52.619	17.6478	10.291	4.91003	8.76648	55.9272	55.4982	73.4131	110.24	99.1232	114.373	55.2132	58.9068	47.7382	38.9549	28.528	107.546
Capana00g002900	7	8.70179	7.47006	8.13871	18.6934	19.9955	13.9247	15.9535	19.084	21.6135	29.7642	26.0585	15.3164	5.293	7.087	7.40187	12.4914	10.9788	13.3388	16.2626	15.7093	11.2308	18.6466	33.9603	15.2055
Capana00g002901	4	2.95668	5.03716	4.0014	7.21218	8.58783	3.41045	7.56599	12.3012	7.25751	6.27576	8.6561	7.51544	3.47401	4.6593	4.68857	1.61383	2.0597	2.96767	6.8819	11.5227	8.76455	3.90651	3.67522	2.89282
Capana00g002902	4	0.636314	0.703318	0.598235	0.508958	0.460774	0.430187	1.58831	0.717523	1.19007	0.921361	1.22162	1.24953	0.726503	0.508678	0.353774	0.48856	0.91827	0.91304	0.811117	1.05013	0.570209	0.832928	0.604624	0.786664
Capana00g002903	9	0.571953	0.669876	0.602696	1.37213	1.44075	0.290394	0.417648	0.941825	0.846876	1.24592	1.3219	1.23579	0.85391	0.867228	0.412701	1.65051	1.87351	1.38176	1.11539	0.989832	1.76585	1.85271	2.10353	0.50972
Capana00g002905	7	0.166334	0.355726	0.0491071	0.257324	0.2531	0.251324	1.41809	1.37916	0.846245	2.39536	2.72851	1.60132	0.134519	0.161714	0.121697	0.290937	0.241017	0.641091	0.763186	0.378953	0.9103	0.504215	0.35349	1.00908
Capana00g002906	5	10.3346	10.0763	11.6572	11.4317	13.0725	10.3464	8.22149	9.12343	11.947	8.29976	5.05277	8.44476	7.73299	8.89472	7.43836	7.10212	5.84965	4.3387	7.6612	9.42851	8.72893	9.12187	4.28549	4.36724
Capana00g002909	4	13.8363	16.4308	11.8713	8.92598	13.3522	10.263	28.3967	23.0137	22.4533	23.0163	22.8562	23.608	10.1015	10.6174	9.51311	12.874	9.82919	9.18317	18.2042	17.6825	13.2426	15.9953	8.23157	7.32056
Capana00g002911	3	0	0	0.282639	0.160232	0.235449	0.23309	0	0	0	0	0.0864735	0.0413892	0	0	0	0.472995	0.084287	0.51656	0.178229	0.207359	0.287531	0.180563	0.247581	0.307365
Capana00g002912	6	7.48903	6.43945	8.07267	7.07359	10.1757	4.5232	15.4554	10.8714	17.7153	11.6869	11.6243	12.9835	6.18426	6.83514	7.14755	9.41262	7.43413	6.73601	14.3983	13.1123	11.084	10.2943	9.12294	10.4112
Capana00g002913	10	1.13691	0.715879	0.758658	1.16538	2.14803	0.344433	3.87036	3.25426	5.00834	5.17871	3.37492	2.29014	0.745395	1.56231	1.14637	2.87475	1.38626	1.82881	5.50156	4.78326	2.04331	3.92737	3.64215	3.31104
Capana00g002914	7	7.35238	5.63775	4.57401	10.7373	8.12102	4.39486	51.7976	62.402	68.048	110.296	80.0383	34.8664	5.78866	5.44826	3.58773	6.25983	3.82441	2.78523	60.0318	45.865	50.7762	45.1471	51.2011	40.1239
Capana00g002915	1	0	0	0	0	0	0	0.0473054	0.181178	0	0	0.0387013	0	0	0	0	0	0	0	0.0968835	0.406863	0	0	0.134656	0
Capana00g002918	11	0	0	0	0.0412719	0	0	0	0	0	0.0234143	0	0.0862184	0	0	0	0	0.0434605	0	0.0749214	0	0.042579	0	0	0.0671057
Capana00g002919	5	52.331	57.2362	52.8465	41.3051	63.6884	62.6373	55.9101	59.975	52.3257	49.4263	50.9843	57.1069	49.0031	47.7404	51.1175	39.7854	42.8234	44.714	42.098	46.8209	42.9735	40.7869	32.402	32.769
Capana00g002920	12	11.3172	17.7404	10.7617	4.25019	4.37309	8.79347	3.35007	2.57458	2.85905	1.99353	2.26531	1.49053	8.22393	8.72887	7.79323	9.49635	6.64921	3.66139	4.98286	3.37762	3.91783	3.12427	2.62474	1.30005
Capana00g002921	12	7.96857	11.2952	7.26826	4.5612	5.73024	5.90556	0.582116	0.264147	0.190397	0.308408	0.262829	0.175463	6.69417	7.62343	5.56665	8.0718	6.31877	7.17338	0.135979	0.283834	0.198738	0.228869	0.0982118	0.150601
Capana00g002924	4	5.03254	5.62717	4.57185	5.36083	7.0508	5.53921	8.40266	5.95797	5.33679	6.81029	6.96143	8.21678	3.94425	3.83182	2.66512	3.28159	3.22384	5.79581	5.96729	5.57514	5.02357	4.60656	4.40354	4.57868
Capana00g002925	6	71.6591	63.8248	61.2838	74.0124	79.9913	67.8058	132.717	133.751	121.088	121.653	135.357	152.595	64.7587	71.3845	72.9114	67.3329	71.4287	74.6331	108.287	145.119	135.339	135.105	103.164	94.5027
Capana00g002927	10	0.358024	0.697519	0.350402	0.633697	0.459548	0.933596	2.49221	3.63776	4.08945	5.23567	6.61446	3.66185	0.684871	0.767566	0.62728	0.770957	0.814653	0.482141	5.20409	3.9894	3.18827	5.65355	4.62038	6.62803
Capana00g002928	6	9.16982	10.125	8.21423	9.1192	9.53084	5.13165	20.9919	19.4593	19.7011	17.881	16.8622	17.8616	8.34464	8.28663	7.30493	8.6143	6.60158	12.5883	22.9301	20.5385	17.982	16.2292	10.4269	16.648
Capana00g002931	12	8.77117	6.60638	7.85843	7.81976	5.4209	8.30802	0.191854	0.186971	0.239139	0.0902295	0.0454076	0.0909964	8.57584	8.36694	6.26056	3.08381	1.66654	1.23352	0.1278	0.543078	0.161423	0.192212	0.045845	0.0467421
Capana00g002932	6	9.07867	8.25759	5.36766	5.76007	8.35619	8.32867	192.745	180.922	150.536	105.479	137.711	96.886	9.18602	9.17228	9.07086	6.32253	6.75142	4.91644	261.976	170.368	201.673	125.275	83.5844	85.0077
Capana00g002933	6	0	0.212787	0.0401614	0.0823699	0.0406711	0	0.407352	0.242995	0.364715	0.137356	0.274404	0.394852	0.0425842	0	0.0439725	0	0	0	0.385533	0.687368	0.116983	0.237465	0.18918	0.282169
Capana00g002934	1	0.245183	0	0	0	0	0.113787	0	0.449362	0	0	0	0.0430486	0	0.0776707	0	0.208022	0.0408902	0.166292	0.17431	0.121086	0.0359132	0.0379946	0.265438	0.0847094
Capana00g002935	11	17.5965	12.8359	12.854	13.9793	20.059	19.3163	19.1453	19.9424	22.0385	24.3671	25.5462	22.5448	19.8171	21.9595	19.4531	24.244	28.5825	32.5936	22.7378	25.4112	21.8088	31.6227	22.3236	30.0734
Capana00g002941	6	7.82793	9.93435	7.77379	7.87037	10.6013	8.63053	19.3327	21.0304	13.8905	20.5076	17.4259	17.0646	8.64014	7.77395	7.83091	7.3518	8.67352	22.2543	19.9746	18.4392	16.1619	14.533	9.75991	18.8297
Capana00g002942	2	0	0	0	0	0.0365575	0	0	0	0	0	0.0415514	0.0392484	0	0	0.020182	0.0806237	0	0	0.0224757	0.0204919	0	0	0.0191371	0
Capana00g002943	6	22.1699	22.1619	22.7565	24.485	23.8744	16.4413	61.3156	61.3054	62.3962	79.9675	58.1049	46.5597	23.7448	23.6602	22.7842	31.3529	24.0854	25.3251	85.4188	71.0245	60.1584	60.5109	54.6442	45.6002
Capana00g002944	4	1.35608	1.27146	1.11954	0.872206	1.39367	0.85441	2.3885	2.56175	1.4238	2.29088	2.72862	3.35942	1.58527	1.02381	0.856243	1.02773	1.07494	0.90698	2.09064	2.04978	1.66025	1.98299	0.853088	1.29354
Capana00g002945	9	0	0	0	0	0.0224871	0	0.025025	0	0	0	0	0	0	0	0.0486249	0.0487922	0.0474654	0.0961004	0.0676074	0.0240196	0.147538	0.112885	0.236781	0.275898
Capana00g002946	9	68.6921	54.0491	61.2153	86.2378	95.3862	74.3753	58.078	64.3849	69.4115	63.7285	59.4667	57.9443	61.4156	73.2056	77.0471	60.6555	78.786	64.5637	49.3767	68.1771	105.216	91.8576	109.236	99.9753
Capana00g002947	5	0	0	0	0	0	0	0	0	0	0	0	0	0	0.0432725	0	0	0	0	0	0	0	0	0	0
Capana00g002948	12	7.85836	8.74405	7.34616	8.94088	13.1967	12.0631	1.81404	2.04084	1.67871	1.61062	1.46181	1.8084	7.78167	9.45491	5.88967	6.30035	5.14516	6.33828	1.72825	1.37786	1.32867	1.64928	0.853929	1.2584
Capana00g002950	10	30.1712	30.2623	28.6631	33.2622	35.1106	36.4703	39.1271	37.5556	49.0297	49.1939	47.8605	46.7578	35.7362	32.9092	32.6262	28.4389	29.8286	24.6312	38.8611	42.8466	54.4263	53.8576	43.2888	29.2016
Capana00g002952	6	26.3599	24.2791	25.3023	18.4712	24.5111	21.1676	48.9381	45.5022	48.9364	42.9517	37.462	45.9538	17.2195	16.8317	18.4563	18.2821	18.5971	19.6498	34.0656	34.0677	35.2267	37.7544	25.9559	23.7459
Capana00g002954	6	11.4425	7.28208	7.37271	6.622	7.68864	8.37954	12.8786	13.4401	12.1004	9.57886	11.9319	14.9287	8.04753	7.08519	8.39502	6.24741	7.35846	5.89894	14.8999	14.3595	11.9887	12.2376	7.91401	6.97529
Capana00g002956	12	1.31263	1.05773	0.87064	0.868007	0.854335	0.992775	0.0233325	0	0.0677967	0.0201021	0.0409556	0.0431314	1.45768	0.89909	0.958185	1.36712	0.828615	1.46488	0.0707074	0.085722	0.060991	0.0197027	0	0.0443216
Capana00g002957	9	2.7239	1.31113	2.68833	4.07635	2.6831	2.07767	4.19999	1.82916	5.66875	2.01457	2.48282	3.61531	2.92899	2.63797	3.71073	2.90276	2.56003	1.96608	2.70499	2.87192	4.74496	5.89999	4.84775	3.09655
Capana00g002958	4	15.0163	10.3485	10.5722	10.5502	14.6363	8.9804	16.6172	14.4308	16.7494	10.8176	12.8508	16.6168	10.0816	11.1569	11.8122	9.52182	12.3133	10.5144	11.4309	13.969	12.2682	14.0115	10.5052	8.92955
Capana00g002959	3	58.2041	55.0228	62.0531	62.6417	54.7166	49.6445	50.2691	50.7974	55.3213	48.9781	46.6184	48.6589	59.8626	55.0799	75.7624	98.546	86.2861	120.901	48.7709	53.4232	55.2858	55.9102	55.2676	72.7183
Capana00g002963	4	18.6776	17.8098	16.8916	15.8278	26.9958	14.4393	47.0115	37.5061	39.1574	38.4383	40.376	44.3143	14.6229	13.4145	12.0703	15.8088	13.7207	14.0669	35.8677	34.1949	26.5938	25.1249	12.9456	15.1604
Capana00g002965	6	23.398	16.1619	21.475	17.5449	23.3041	17.4484	28.1516	29.5033	30.861	22.8519	23.2548	34.137	17.6218	20.147	18.8425	13.8816	18.081	21.3078	33.1613	29.5218	29.9698	26.2958	21.2928	20.9867
Capana00g002967	4	0	0	0	0.0358026	0.167836	0	0.152565	0.0764657	0	0	0.107455	0.0922563	0.0175666	0	0	0	0	0	0.0379705	0.198509	0.0333405	0	0.0374986	0.0639515
Capana00g002968	6	12.9296	5.10559	5.35174	3.79703	6.85089	8.52785	111.648	93.385	76.6945	50.9051	55.6213	78.6574	13.1917	9.08557	8.92201	5.99787	3.92638	1.58634	134.147	106.333	70.8454	56.1307	47.9865	24.5305
Capana00g002970	10	11.2426	8.07235	7.39701	4.77976	8.29483	6.28747	68.8321	48.3837	41.9675	42.7656	44.8238	46.5302	9.91083	11.1609	10.0793	10.838	13.1185	10.8731	65.1572	58.9744	55.3375	53.0453	33.1922	68.4947
Capana00g002971	6	8.7773	4.3753	3.27664	3.68864	4.10364	3.65975	181.859	157.819	148.169	150.786	96.1731	95.0975	4.26828	4.331	5.3881	4.59389	3.63596	2.28505	125.047	141.022	240.125	121.353	78.4036	88.9586
Capana00g002972	1	0	0	0	0	0	0	0	0	0	0	0	0	0	0	0	0.0640991	0	0	0	0.0660293	0	0.245742	0	0
Capana00g002974	13	0	0.048212	0	0.0474447	0.0445442	0	0.2051	0	0.676099	0	0	0	0.0465577	0	0.0498151	0	0	0	0.105014	0	0.0848857	0	0	0
Capana00g002980	6	14.7617	7.38805	8.01983	6.6333	7.42503	11.3443	16.5577	16.2996	13.3806	14.7985	15.5455	9.76834	14.3589	14.5214	16.5609	7.32615	9.86351	4.88501	14.8649	13.4086	12.5876	14.1055	9.01491	10.6042
Capana00g002981	10	7.38593	4.0976	5.05804	6.07635	7.05743	3.59458	21.5367	23.934	17.7631	17.5306	13.6536	14.6445	4.39985	5.69423	9.62706	9.696	10.428	14.3245	31.8441	35.2571	21.4886	21.4211	21.3331	29.8381
Capana00g002982	6	0.312099	0.0269176	0.0541907	0.24691	0.423735	0.286463	5.47989	2.99951	3.58218	4.68454	5.5982	3.6319	0.283018	0.219284	0.288201	0.349107	0.173189	0.378368	4.42646	4.44819	3.23151	3.29934	3.37851	2.03288
Capana00g002983	12	33.2842	35.4991	25.7566	27.8657	6.55396	17.4854	20.9327	15.6902	11.9178	9.35578	12.6214	16.6327	22.3946	33.1334	36.7159	29.0795	32.4196	30.8612	17.5865	18.4562	10.6391	11.5048	8.23678	6.53871
Capana00g002984	9	1.11446	1.73148	1.24488	1.37577	1.99405	1.65371	2.41604	2.88429	1.4065	2.43229	2.26537	1.51888	2.38785	2.12461	2.22385	2.42899	2.33408	2.36147	4.1011	2.95632	3.09482	3.15655	6.39495	3.9781
Capana00g002985	6	0.384687	0.829495	0.152279	0.0387691	0.148098	0.259372	0.56747	0.59149	1.2554	0.208908	0.968258	0.405842	0.157763	0.416554	0.120973	0.119721	0.199912	0.0809895	0.774554	1.26626	0.370898	0.328099	0.238533	0.885257
Capana00g002986	14	0	0	0	0	0	0	0	0	0.0609597	0.178686	0	0	0	0.109955	0.0570202	0	0	0	0	0	0	0.104327	0	0
Capana00g002988	11	91.5644	93.7285	85.6364	77.8562	67.3191	74.2761	127.345	161.341	121.27	113.827	99.5187	103.99	71.1342	82.8653	116.826	119.491	107.659	143.905	119.247	139.831	137.015	118.014	99.1109	121.65
Capana00g002989	15	0.541646	0.67752	0	0	0	0.0628429	1.08189	0.618737	0.0726795	0	0.472031	0	0	0.258381	0	0	0.0677495	0.418225	1.1783	0.20974	0.0595032	0	0.348332	0.211381
Capana00g002990	5	13.1111	7.07365	6.0203	3.06539	2.52718	8.64932	2.43474	2.58813	1.07364	0.855851	1.19025	1.97488	11.2681	8.02648	5.16857	3.35998	1.59968	1.27995	1.95336	1.16855	0.762219	0.555945	0.143918	0.336435
Capana00g002997	8	0.317084	0	0.530921	0.379836	0.523991	0.30736	0	0	0	0.0346028	0	0	0	0.0948449	0.270578	0.0659305	0.133274	0.0334564	0	0	0.0324412	0	0	0
Capana00g002998	4	0	0	0	0	0	0	0.0344241	0	0	0	0.0339434	0.0333438	0	0	0	0	0	0	0	0.0330411	0	0	0	0
Capana00g002999	3	0	0	0	0	0	0.0372673	0	0	0	0	0	0	0	0	0	0	0	0.081696	0	0.0390287	0	0	0	0
Capana00g003000	4	6.29335	9.43346	6.56945	3.8632	5.90911	6.42559	9.59387	7.90055	8.76195	9.6331	8.08342	8.76057	8.99469	8.48682	6.1893	6.92573	5.70039	4.88427	8.04471	7.35279	6.76589	7.23646	3.60339	3.64047
Capana00g003001	5	10.2877	9.46987	9.56819	8.07407	8.58926	11.7252	11.818	9.68104	8.80983	8.89423	11.9478	12.3636	11.3468	11.1779	9.11411	11.9732	7.74255	6.09042	9.8538	11.9949	7.25213	7.2632	3.08671	3.67991
Capana00g003002	5	0.0557011	0	0	0	0	0	0	0	0	0	0	0	0	0	0	0	0	0	0	0	0	0	0	0
Capana00g003003	7	6.94804	6.66301	6.93897	8.98412	15.2406	9.74841	14.2546	13.9493	13.623	16.6154	20.3246	20.2293	5.73782	5.95443	6.40701	5.36348	8.26701	12.9217	11.8774	13.3268	14.2209	14.1533	12.4134	15.6275
Capana00g003005	10	15.4883	17.1886	15.5684	15.235	16.7332	12.5275	24.1684	23.507	22.8287	22.3884	21.6612	26.1065	14.3329	17.7491	19.4096	16.6232	20.4614	23.2721	23.4408	27.2107	26.2235	28.6035	16.5302	22.7526
Capana00g003007	12	175.429	228.81	178.838	142.453	98.5835	127.482	34.2053	48.7463	43.6034	25.4953	32.3385	48.8781	104.338	155.628	159.217	122.176	119.202	73.4413	14.8629	24.5372	25.6743	25.6884	13.6716	10.9156
Capana00g003008	2	0	0	0	0	0	0	0	0	0	0	0	0	0	0	0.0478091	0	0	0	0	0	0	0	0	0
Capana00g003010	14	0	0	0	0	0	0	0	0.501752	0	0.550499	0.0617384	0.127635	0	0.117671	0	0.250809	0.0613764	0	0	0	0	0.412297	0.0623331	0
Capana00g003011	12	8.74176	8.39474	6.33985	7.36604	20.4601	8.76587	0.920284	0.368555	0.0303554	0.3281	0.194171	0.112612	10.8216	11.3689	6.31047	7.37673	6.00506	8.44508	0.029369	0.113576	0.126898	0.0259754	0.0271826	0.128501
Capana00g003012	7	0.2101	0.0930339	0.164312	0.139015	0.198642	0.184523	6.01673	3.99362	3.79659	13.4981	9.74636	5.00458	0.0258977	0.100681	0.148648	0.147568	0.0805782	0.0403274	3.48888	4.61157	3.22124	5.08733	3.72602	1.63565
Capana00g003014	6	20.2256	10.6525	9.68748	13.6707	7.48335	8.34792	115.754	95.5198	122.28	143.364	78.4325	84.1562	11.5854	10.8306	10.9294	11.0786	6.71444	2.79113	121.667	104.335	80.748	84.2399	46.9623	15.5662
Capana00g003016	6	1.04666	0.140075	0.225049	0.475625	0.0730066	1.19286	9.0012	5.62811	6.95105	4.73084	7.6907	9.45434	1.39203	0.831974	0.989242	0.679483	0.482695	0.68787	5.85533	4.66567	3.16716	2.91298	1.27792	1.14784
Capana00g003017	6	1.74557	3.65374	2.32356	1.12523	3.81067	1.77221	5.83777	5.75528	4.96924	5.98431	7.32578	3.25094	1.93932	2.8724	2.65808	1.891	2.7656	2.98435	4.80184	5.45315	3.86601	4.51307	2.9334	3.13504
Capana00g003018	7	3.33206	4.53677	4.73937	5.0788	8.51073	5.08497	5.84416	7.67937	8.40429	11.3624	12.7654	9.38834	2.87538	4.67145	3.23137	5.36484	2.95411	6.63415	8.55687	9.43135	4.28248	5.29134	3.51101	4.71825
Capana00g003019	7	2.63434	3.7386	3.53868	3.9789	7.54283	3.84993	6.05729	5.76303	5.25045	7.0452	7.90157	5.42204	3.01987	3.75512	2.72809	4.78254	3.02164	5.03975	5.12612	6.35136	4.73959	5.42092	5.63938	3.93777
Capana00g003020	1	0	0	0	0	0	0	0	0.0156615	0	0	0	0	0	0	0	0	0.0166919	0	0	0	0.0158616	0.0155099	0	0
Capana00g003021	1	50.4326	50.2764	49.826	65.255	58.2105	56.5189	58.8409	80.7103	60.5388	69.5964	91.0409	68.1783	88.27	93.3043	94.5042	91.5727	84.3074	82.7043	110.651	117.339	107.365	118.563	100.938	95.7631
Capana00g003023	12	0	0.539441	0.357806	0.264449	0	1.42306	0	0.387555	0	0	0	0.0572852	0.751546	0.880761	0.721553	1.38769	0.335321	0.0553217	0.250365	0.0554154	0	0	0	0
Capana00g003024	6	0.627486	0.133076	0.103496	0.103599	0.23598	0.270867	9.1842	8.28005	5.5766	3.21331	3.82217	3.76536	0.562613	0.382339	0.331981	0.346599	0.0961975	0.145494	11.3192	9.24483	6.48994	4.56239	1.51528	1.7363
Capana00g003026	10	0.299578	0.143578	0.443149	0.319698	0.255697	0.211481	0.962158	0.796991	2.0595	2.09812	1.5504	0.63469	0.335041	0.481773	0.211144	0.67244	0.70723	0.861849	1.49992	1.61118	1.5391	2.35941	1.94577	2.38444
Capana00g003027	6	5.79976	4.61755	4.48092	6.19155	6.235	2.82619	8.31647	9.19523	11.0963	12.0884	9.88324	7.72026	4.27754	5.2477	2.76621	3.28374	3.19773	2.22313	15.5021	12.3872	9.76298	9.35782	9.51016	3.22574
Capana00g003028	6	0.0212542	0	0	0.0212683	0.101158	0.020094	0.397148	0.269219	0.315665	0.183651	0.239184	0.218361	0	0.0204428	0	0.0889244	0.0216629	0	0.391054	0.17563	0.343713	0.126854	0.20439	0.128018
Capana00g003029	9	0	0	0	0	0	0.0708284	0	0.0400283	0	0.0401469	0.066284	0	0.152456	0	0	0	0.114538	0.0388169	0.0432129	0.0764867	0.0362801	0.0411504	0.235557	0.0400278
Capana00g003030	15	2.04684	2.30898	1.44154	0.449068	1.83304	5.30992	3.25861	3.9295	4.04912	3.54098	4.156	3.80483	2.90665	2.65028	2.45513	0.919854	0.705625	0.237236	8.56356	3.77274	2.67817	1.43195	0.555399	0.167676
Capana00g003033	15	0	0	0	0	0	0	0	0	0.072325	0	0	0.0692901	0	0	0	0	0	0	0.242817	0	0	0	0	0
Capana00g003034	6	0.162484	0.202172	0.0915541	0.0785385	0.0773042	0.128796	49.4158	36.6197	35.5878	25.0001	18.2195	43.166	0.0416979	0.186691	0.225498	0.125913	0.0420609	0.0426902	70.2914	53.8808	28.3092	22.1767	15.3952	9.70269
Capana00g003035	4	12.4616	15.3218	13.2736	9.89609	13.8541	10.891	14.2139	13.4337	10.9802	12.3307	12.6948	14.6941	11.6887	12.2585	9.11481	10.832	9.36822	9.9082	12.9531	13.2338	11.4754	10.9272	6.44845	8.4985
Capana00g003036	13	0	0.0217214	0	0	0	0	0	0	0.0527988	0	0	0	0	0.00669888	0.0072247	0	0	0	0	0	0.0199798	0	0	0.0073479
Capana00g003039	7	5.9651	6.9402	7.41684	8.45713	8.61964	6.20001	11.624	11.1375	14.2693	14.9007	14.7676	15.8521	6.9739	7.72654	6.80301	9.62497	7.48845	7.13858	12.3437	14.4461	13.0389	12.8724	8.80559	9.16986
Capana00g003041	10	52.1341	47.3676	47.7631	66.3122	74.0339	67.3264	80.4495	83.3657	93.2197	87.0366	108.551	93.261	45.5083	57.3427	57.4037	57.7264	69.9872	79.4389	91.1151	99.2345	116.775	107.957	103.633	106.254
Capana00g003042	10	6.91033	4.08272	1.68983	3.28895	2.04701	2.53122	29.4203	39.5207	35.8526	58.0749	26.5563	28.1113	5.68301	2.55862	1.23574	3.56259	3.80673	16.9237	48.7509	72.7256	48.452	47.0473	34.3708	36.7835
Capana00g003043	6	72.9436	79.1861	72.689	56.2204	64.1012	53.9452	144.298	117.905	146.263	131.166	128.003	144.029	64.1933	62.3112	68.5998	61.8674	68.9272	67.6617	117.287	114.167	116.211	115.504	93.0297	109.972
Capana00g003045	2	0.0657869	0.304409	0.0512296	0.235282	0.113696	0.0998263	0.0280443	0.242692	0.0145931	0.168606	0.119308	0.04033	0.108166	0.130295	0.304949	0.166024	0.152255	0.097362	0.245692	0.138547	0.0775487	0.186282	0.0279763	0.126814
Capana00g003047	6	4.42636	4.55405	6.11933	3.78643	5.28752	4.30485	7.65182	7.29157	7.4165	7.59504	8.61816	8.02968	5.58598	5.19785	4.99145	3.91655	5.36342	6.9173	7.84268	7.49636	7.66825	8.52475	5.08099	6.35783
Capana00g003049	6	9.57049	21.7711	11.1894	3.43317	6.34756	6.38395	39.5734	33.8655	31.9871	33.7123	32.4057	35.1329	8.96595	9.51591	7.00127	7.32424	9.90467	9.99989	38.9006	26.8134	23.1055	31.1807	14.3603	22.5643
Capana00g003050	6	12.8939	19.9917	13.7316	8.63805	10.7659	9.63589	35.2441	30.75	29.4989	27.7142	26.5209	32.4093	12.1008	14.2959	11.4411	13.7181	13.9556	14.9903	30.0284	29.4433	23.3469	29.2155	12.9681	22.4213
Capana00g003051	6	39.0943	31.2658	30.165	34.5927	37.4635	34.2151	51.1496	53.4561	48.6706	50.3968	47.9412	55.3421	33.0968	38.3497	32.6636	46.3016	41.6942	46.7263	57.285	65.8258	52.2861	58.263	32.7515	47.1961
Capana00g003053	2	0	0	0	0	0	0	0	0	0	0	0	0	0	0	0	0.0452533	0	0	0	0	0	0	0	0
Capana00g003055	2	0	0	0	0	0	0	0	0	0	0	0	0	0	0	0	0.0388482	0	0	0	0	0	0	0	0
Capana00g003058	8	9.3718	11.6306	12.1735	12.8441	24.1907	18.0274	12.4868	12.5436	10.2492	14.3907	14.5951	13.7391	12.8985	13.2755	10.8355	14.5055	12.9552	17.7092	12.9193	12.8614	10.7344	11.8669	8.59561	10.8857
Capana00g003059	9	0	0	0	0	0	0	0	0	0	0.122829	0	0.172407	0	0.272375	0.171061	0	0.290579	0.175753	0.117958	0	0	0.183153	0.349474	0.118771
Capana00g003060	9	0	0	0	0.0959995	0	0	0	0	0	0.261388	0.052014	0	0	0.0475187	0	0.257124	0.0513313	0.151896	0.11254	0	0	0.045784	0.322727	0.155741
Capana00g003061	14	0.0916373	0	0	0	0	0	0	0.0298796	0	0.200919	0.129736	0.0642002	0	0	0	0.0658807	0.0322438	0	0.0636647	0.0633672	0	0.117308	0.0982393	0.0663731
Capana00g003062	4	7.39423	13.1251	9.75348	4.56229	11.4444	11.5754	13.6037	11.7409	9.07868	12.9702	15.5589	16.1901	6.32011	7.08489	6.21819	6.39688	7.37212	9.82529	9.81456	10.6408	8.9972	10.4755	4.91865	8.01859
Capana00g003064	10	0.427859	0.0523279	0.265077	0.214404	0.205374	0.0518743	10.428	15.4425	17.0456	20.2577	17.1403	8.10268	0.767537	0.05217	0.0561868	0.112228	0.0552836	0	29.131	11.4073	20.5337	15.4805	16.1421	4.22835
Capana00g003067	7	0	0	0	0	0	0	0	0	0	0	0.0172083	0	0	0	0	0	0	0	0	0	0	0	0	0
Capana00g003071	1	0	0	0.112919	0	0.335019	0	0.377933	0.0549481	0	0	0	0	0	0	0	0.118886	0	0	0.0662842	0.234646	0.274035	0	0.0602201	0
Capana00g003072	7	5.16178	3.72355	4.90165	5.50049	7.03021	4.14155	8.70429	8.25663	9.04774	9.19594	11.358	12.7982	4.44925	4.65354	3.60858	3.70521	4.69753	7.0085	6.93005	9.01789	9.58641	9.38483	6.63515	8.95529
Capana00g003073	6	12.3706	14.4681	12.9994	10.4389	11.8008	9.76371	20.7489	17.7539	18.2819	17.4739	16.9048	18.8234	10.624	11.9806	9.56723	14.9714	13.8047	17.2846	19.808	20.8643	17.6587	19.9777	12.6442	21.1427
Capana00g003074	5	1.28891	1.64737	1.79138	0.888969	1.05195	8.56266	0	0.0655268	0.0233871	0.0408364	0	0	0.832952	0.997101	0.511233	0.354292	0.529531	0.199453	0	0.0211098	0	0.0234221	0	0.0190547
Capana00g003075	10	8.53227	7.25026	4.54828	2.85842	3.74362	4.93293	17.0291	19.3541	14.4518	15.3527	12.4104	12.9638	6.94683	7.79475	8.50224	9.4982	8.21533	11.7773	25.248	31.5687	28.1557	30.4072	19.2998	29.7271
Capana00g003076	4	7.9849	9.67287	8.83402	5.49733	6.73638	5.74458	11.8021	11.8166	11.4574	11.0071	11.6433	12.7899	7.48923	8.47146	5.72307	7.56498	6.19204	5.45337	11.7081	10.5358	9.41485	9.24995	5.23554	4.72668
Capana00g003077	6	15.017	12.7141	10.4552	13.2721	14.8932	11.7259	17.5635	18.383	18.0547	17.3548	19.4117	19.7687	11.683	13.8296	12.882	11.4372	12.7666	11.7631	15.4246	17.4777	18.883	16.7836	13.3899	14.7877
Capana00g003078	7	396.327	465.228	524.492	554.525	735.019	660.326	972.39	848.495	868.6	1015.57	1086.01	1106.58	369.404	415.695	420.127	370.27	480.568	691.469	677.471	693.214	695.335	649.977	778.623	879.928
Capana00g003079	12	59.5099	75.8724	39.6737	18.0213	15.7071	44.6222	23.5865	20.6546	16.481	13.8382	11.9805	15.9144	56.8558	57.1236	38.3583	53.2196	43.201	43.0049	24.5054	22.6855	20.6157	18.178	12.7704	17.3188
Capana00g003080	6	0.0147393	0.0749382	0	0.145288	0.100263	0.0139347	3.34018	2.93731	2.10459	1.30871	1.46536	1.60451	0.0594949	0.0724607	0	0	0	0	2.95161	2.78917	1.23795	0.713572	0.665116	0.581619
Capana00g003081	6	0.701614	0.364506	0.0853116	0.273637	0.0847845	0.0698886	18.3464	16.7061	23.6914	27.9278	19.294	14.9591	0.104934	0.230653	0.213942	0.121417	0.166616	1.11498	26.258	17.8474	15.8423	15.1315	17.867	12.3078
Capana00g003083	11	18.5142	13.7455	6.70544	19.6997	14.5149	10.9037	75.5342	60.1281	83.5388	108.297	65.2825	89.262	17.2864	25.2235	41.9182	35.481	30.3956	104.675	115.001	64.8846	119.167	105.226	163.072	193.182
Capana00g003084	12	21.4329	23.9692	19.7241	15.4923	18.1343	30.5656	9.38927	11.8939	10.4643	10.0376	10.0012	10.4688	20.9431	25.8793	18.4604	22.5725	16.224	10.3547	8.6729	7.4625	7.31416	7.74441	3.69572	3.58086
Capana00g003085	12	78.2838	66.826	73.5821	103.34	88.2485	79.6416	20.8205	24.2037	34.6252	31.0963	28.8404	28.904	93.4976	122.876	82.1362	84.453	78.5883	51.73	32.7372	32.2027	25.5891	29.9814	23.0078	20.952
Capana00g003087	2	53.2717	52.724	61.615	71.6632	65.5283	49.6733	38.4307	36.7377	42.4145	43.2323	33.7492	36.1718	52.7688	65.8611	67.7193	78.5614	91.0344	75.1383	33.6435	39.0249	48.1662	60.3897	48.2326	60.7601
Capana00g003089	11	10.7657	17.1811	18.1426	12.6749	13.8451	16.4554	16.8168	18.3563	19.3868	17.0972	18.7812	19.0564	10.0645	14.2602	13.2907	20.0262	21.401	19.7794	15.0191	17.1391	22.8559	22.2194	18.1892	20.969
Capana00g003090	4	19.514	25.9159	27.3963	9.47047	24.9793	23.3251	48.9873	50.5092	41.6201	41.7824	51.71	50.8085	10.4356	11.456	15.1473	13.6408	19.0035	14.6503	21.4846	23.4812	21.7472	25.3556	16.2496	20.4325
Capana00g003092	13	0.163954	0	0	0.0479476	0.0232817	0.0665883	0	0.0229112	0.604427	0.0794267	0.0884604	0	0.0235256	0.0463828	0	0	0	0.100227	0.050851	0.048589	0	0	0	0.0895271
Capana00g003093	8	3.2676	2.50386	3.33548	13.9103	94.4121	1.80267	10.4803	9.43817	22.5851	50.6495	73.7357	6.51986	0.768551	0.71885	1.15333	2.32303	9.95572	37.6489	5.35566	7.16564	15.1372	15.4929	18.5998	38.2414
Capana00g003094	7	0.307726	0.403469	0.903706	2.15091	16.8383	0.0703535	2.52463	2.78894	7.11894	13.9257	27.214	2.00983	0.277611	0.244239	0.367703	0.404742	1.77002	10.2942	2.35317	3.02547	5.24881	6.01933	3.88003	11.3108
Capana00g003096	8	0	0.117856	0	0	0.751137	0.173243	0	0	0	0	0	0	0	0	0	0.0631916	0.188792	0.253508	0	0	0	0	0	0
Capana00g003097	11	2.4576	1.46746	1.32851	3.19955	4.63117	2.31024	2.30023	2.37015	2.79438	7.75097	3.27519	3.26396	1.88874	1.82937	2.5526	4.44189	4.76841	14.1717	4.57177	4.41547	5.22796	6.04007	7.76493	13.4437
Capana00g003098	9	0.143605	0.0761601	0.378384	0.194025	0.344419	0.34535	2.1014	2.53972	2.71592	7.46719	2.63077	2.07013	0.148075	0.309869	0.553518	0.806484	1.76149	7.54432	2.88441	3.34238	7.95401	5.37095	14.2597	13.5533
Capana00g003102	10	1.36396	0.931624	0.46139	2.58829	2.55024	1.11667	3.28025	4.94057	4.8097	6.17913	4.44357	2.48238	0.717067	2.17534	1.72865	1.50368	1.92507	1.26952	6.2351	5.34047	4.32372	4.31159	4.83324	3.17504
Capana00g003105	12	123.867	59.1021	52.8026	62.9062	94.8055	69.1216	20.2374	25.9279	30.5016	23.9943	19.4581	17.4679	94.6426	82.6281	84.4781	100.961	63.9686	65.7836	30.9615	25.4345	32.3302	42.282	34.7283	24.4637
[truncated: 27,055 more rows]
