# Supplementary material for: Analysis of the Expression and Function of Key Genes in Pepper Under Low-Temperature Stress
Source: Front Plant Sci. 2022 May 4;13:852511. doi: 10.3389/fpls.2022.852511 (PMC9116226; doi:10.3389/fpls.2022.852511)
Supplement: Supplementary file 4 [file Table_4.XLSX]

## Sheet: Sheet1
Supplementary-Table S4- Pepper ICE-CBF-COR genes expression in those samples
Name	CL1	CL2	CL3	CL4	CL5	CL6	CR1	CR2	CR3	CR4	CR5	CR6	FL1	FL2	FL3	FL4	FL5	FL6	FR1	FR2	FR3	FR4	FR5	FR6
SOC1	90.7709	56.6461	38.4887	27.5247	20.9686	70.5252	120.958	93.2526	81.5914	79.1689	69.9352	66.8771	97.9754	88.032	73.0263	92.9352	45.9117	37.4686	144.823	112.414	81.9539	71.7874	47.0518	47.9089
CCA1	7.85281	9.34415	4.22487	1.47278	4.84932	9.19653	14.5507	8.85275	9.36424	4.69939	4.27912	9.62291	7.51007	15.9176	48.0075	53.0276	23.863	26.1875	11.7702	13.8261	48.5933	64.7131	23.4602	26.188
ICE1	7.95123	7.96068	10.9926	12.7475	22.7766	10.9387	1.22115	1.33972	0.957722	1.13729	1.33732	1.52147	8.74029	9.15728	7.65694	8.62127	12.7211	15.8734	0.725427	1.08495	0.874811	0.80925	0.593396	0.858986
CESTA.1	4.32986	6.99806	3.78159	7.35591	7.46051	1.75007	9.26001	16.4948	10.1858	11.6263	8.05762	2.38588	2.77796	5.36252	9.41101	16.0973	8.35219	5.48869	5.21987	5.54041	8.6813	7.6118	15.8552	5.43956
CBF1	13.3096	69.5261	0.640489	0.904003	0.297899	0.268114	82.0472	79.5286	0.807116	0.127403	0.122488	0.402577	0.796482	26.4228	26.5278	7.10701	4.73176	4.45153	105.807	81.7399	7.10181	1.84848	4.02876	2.6493
CBF3	26.114	85.4799	0.289954	0.50806	0.742453	0.40608	112.692	95.3988	0.417985	0.398286	0.213347	0.549284	18.4228	124.175	19.5965	9.86801	13.6479	5.98768	287.251	134.483	4.18366	1.61392	41.7288	8.16482
CBF2	0	0	0	0	0	0	0.0691412	0.416395	0	0	0	0	0	0.242389	0	0	0	0	0.809716	0.255286	0	0	0	0
MYB15	5.74221	3.55253	0.631841	1.57239	2.62944	0.84643	48.4593	37.0075	54.9912	196.671	62.8846	23.0532	0.930753	3.65004	1.28659	1.7888	2.68642	6.85822	40.8891	44.1933	38.3668	37.0741	47.31	150.825
BZR1	31.7216	37.6348	13.6008	11.6959	19.5127	15.2716	39.9465	24.5582	18.8079	11.7246	16.4134	23.6607	21.0182	35.944	28.6467	17.4322	13.1516	10.5644	26.0695	26.6451	12.8557	10.8941	5.63176	8.42374
CESTA.2	0.937326	0	0.274461	0.138817	0	0.173726	0.440656	0.982996	0.67947	0.565435	0.161779	0.506423	0.0705345	0.502511	0.435815	0.241701	0.364527	0.0246459	0.757779	0.786624	0.450237	0.602049	0.221462	0.266487
EIN3.1	30.6418	34.0939	36.452	34.4704	24.9581	13.233	42.2152	47.1873	57.6112	57.4656	44.1327	42.6546	23.941	21.9545	28.9456	33.31	36.7942	47.3532	39.9941	44.4852	78.1229	65.4517	43.4638	65.8628
ICE2	13.621	11.8427	12.2994	16.2402	19.5627	15.4324	11.6553	11.3855	10.7074	10.3414	12.3918	11.503	11.5327	11.4528	9.80235	12.4746	11.4685	13.3195	6.25887	8.83577	7.48434	9.24177	6.7069	7.66263
EIN3.2	46.4799	46.0457	48.8384	60.2905	43.7217	22.6693	83.9644	78.3987	94.8299	87.2491	70.0778	70.9735	33.3709	41.0308	42.1773	39.8979	47.5392	81.4286	72.9141	82.736	86.4297	87.7319	72.19	143.941
LHY	272.064	334.566	165.91	33.6196	2.9575	230.195	105.734	98.1136	88.1674	37.3938	7.98908	76.8689	250.318	283.449	213.007	271.674	181.977	98.1378	91.7343	94.4472	85.8688	97.1415	44.6955	45.7191
