# Supplementary material for: Analysis of the Expression and Function of Key Genes in Pepper Under Low-Temperature Stress
Source: Front Plant Sci. 2022 May 4;13:852511. doi: 10.3389/fpls.2022.852511 (PMC9116226; doi:10.3389/fpls.2022.852511)
Supplement: Supplementary file 5 [file Table_5.XLSX]

## Sheet: Sheet1
Supplementary-Table S5 All GO terms enrichment in cluster 3 genes
GO	NS	enrichment	name	ratio_in_study	ratio_in_pop	p_uncorrected	depth	study_count	p_fdr_bh	study_items
GO:0018298	BP	e	protein-chromophore linkage	26/1255	158/35336	7.32235e-11	7	26	2.22792e-08	Capana00g000581, Capana00g000712, Capana00g000713, Capana00g001025, Capana00g001026, Capana00g001210, Capana00g002019, Capana00g002663, Capana00g002664, Capana00g002665, Capana00g002674, Capana00g002999, Capana02g000651, Capana03g001474, Capana03g001475, Capana03g001476, Capana03g001477, Capana03g002932, Capana06g002977, Capana07g000048, Capana07g000510, Capana08g000733, Capana08g000734, Capana10…
GO:0015979	BP	e	photosynthesis	20/1255	124/35336	1.57997e-08	3	20	3.3829e-06	Capana00g000581, Capana00g000712, Capana00g000713, Capana00g001025, Capana00g001026, Capana00g002016, Capana00g002019, Capana00g002025, Capana00g002663, Capana00g002664, Capana00g002665, Capana02g000651, Capana03g001474, Capana03g001475, Capana07g000048, Capana08g000733, Capana08g000734, Capana10g000317, Capana10g000318, Capana10g000938
GO:0009772	BP	e	photosynthetic electron transport in photosystem II	10/1255	45/35336	3.16452e-06	6	10	0.000446197	Capana00g001210, Capana00g002674, Capana00g002999, Capana03g001476, Capana03g001477, Capana03g002932, Capana07g000510, Capana09g000854, Capana11g002217, Capana12g002243
GO:0009535	CC	e	chloroplast thylakoid membrane	37/1255	264/35336	1.21045e-12	6	37	1.05659e-09	Capana00g000581, Capana00g000712, Capana00g000713, Capana00g001025, Capana00g001026, Capana00g001210, Capana00g002016, Capana00g002019, Capana00g002025, Capana00g002663, Capana00g002664, Capana00g002665, Capana00g002999, Capana00g003114, Capana01g000811, Capana01g001426, Capana01g001868, Capana01g001871, Capana01g002197, Capana01g002835, Capana02g000651, Capana02g002261, Capana03g001474, Capana03…
GO:0055035	CC	e	plastid thylakoid membrane	37/1255	265/35336	1.35965e-12	5	37	1.05659e-09	Capana00g000581, Capana00g000712, Capana00g000713, Capana00g001025, Capana00g001026, Capana00g001210, Capana00g002016, Capana00g002019, Capana00g002025, Capana00g002663, Capana00g002664, Capana00g002665, Capana00g002999, Capana00g003114, Capana01g000811, Capana01g001426, Capana01g001868, Capana01g001871, Capana01g002197, Capana01g002835, Capana02g000651, Capana02g002261, Capana03g001474, Capana03…
GO:0042170	CC	e	plastid membrane	40/1255	306/35336	1.46215e-12	4	40	1.05659e-09	Capana00g000581, Capana00g000712, Capana00g000713, Capana00g001025, Capana00g001026, Capana00g001210, Capana00g001236, Capana00g002016, Capana00g002019, Capana00g002025, Capana00g002663, Capana00g002664, Capana00g002665, Capana00g002999, Capana00g003114, Capana01g000811, Capana01g001426, Capana01g001868, Capana01g001871, Capana01g002197, Capana01g002835, Capana02g000651, Capana02g002261, Capana03…
GO:0042651	CC	e	thylakoid membrane	37/1255	270/35336	2.40928e-12	4	37	1.3928e-09	Capana00g000581, Capana00g000712, Capana00g000713, Capana00g001025, Capana00g001026, Capana00g001210, Capana00g002016, Capana00g002019, Capana00g002025, Capana00g002663, Capana00g002664, Capana00g002665, Capana00g002999, Capana00g003114, Capana01g000811, Capana01g001426, Capana01g001868, Capana01g001871, Capana01g002197, Capana01g002835, Capana02g000651, Capana02g002261, Capana03g001474, Capana03…
GO:0034357	CC	e	photosynthetic membrane	37/1255	270/35336	2.40928e-12	3	37	1.3928e-09	Capana00g000581, Capana00g000712, Capana00g000713, Capana00g001025, Capana00g001026, Capana00g001210, Capana00g002016, Capana00g002019, Capana00g002025, Capana00g002663, Capana00g002664, Capana00g002665, Capana00g002999, Capana00g003114, Capana01g000811, Capana01g001426, Capana01g001868, Capana01g001871, Capana01g002197, Capana01g002835, Capana02g000651, Capana02g002261, Capana03g001474, Capana03…
GO:0009536	CC	e	plastid	51/1255	478/35336	3.71703e-12	5	51	1.95347e-09	Capana00g000101, Capana00g000410, Capana00g000581, Capana00g000712, Capana00g000713, Capana00g000772, Capana00g000773, Capana00g001025, Capana00g001026, Capana00g001117, Capana00g001596, Capana00g002016, Capana00g002019, Capana00g002663, Capana00g002665, Capana00g002999, Capana00g005042, Capana01g000147, Capana01g001871, Capana01g001878, Capana01g001883, Capana01g002238, Capana01g002835, Capana01…
GO:0009521	CC	e	photosystem	28/1255	179/35336	4.76075e-11	3	28	1.61894e-08	Capana00g000581, Capana00g000712, Capana00g000713, Capana00g001025, Capana00g001026, Capana00g001210, Capana00g002016, Capana00g002019, Capana00g002025, Capana00g002663, Capana00g002664, Capana00g002665, Capana00g002674, Capana00g002999, Capana02g000651, Capana03g001474, Capana03g001475, Capana03g001476, Capana03g001477, Capana03g002932, Capana06g002977, Capana07g000048, Capana07g000510, Capana08…
GO:0009522	CC	e	photosystem I	18/1255	85/35336	9.08837e-10	4	18	2.38817e-07	Capana00g000581, Capana00g000712, Capana00g000713, Capana00g001025, Capana00g001026, Capana00g002016, Capana00g002019, Capana00g002025, Capana00g002663, Capana00g002664, Capana00g002665, Capana02g000651, Capana03g001474, Capana03g001475, Capana07g000048, Capana08g000733, Capana08g000734, Capana10g000938
GO:0009507	CC	e	chloroplast	41/1255	419/35336	6.14595e-09	6	41	1.36653e-06	Capana00g000101, Capana00g000410, Capana00g000581, Capana00g000713, Capana00g000772, Capana00g000773, Capana00g001026, Capana00g001117, Capana00g001596, Capana00g002016, Capana00g002019, Capana00g002663, Capana00g002665, Capana00g002999, Capana00g005042, Capana01g000147, Capana01g001871, Capana01g001878, Capana01g001883, Capana01g002238, Capana01g002835, Capana01g003215, Capana01g004077, Capana01…
GO:0016021	CC	e	integral component of membrane	403/1255	8882/35336	1.64429e-08	3	403	3.39487e-06	Capana00g000189, Capana00g000346, Capana00g000458, Capana00g000484, Capana00g000581, Capana00g000712, Capana00g000713, Capana00g001025, Capana00g001026, Capana00g001092, Capana00g001093, Capana00g001160, Capana00g001161, Capana00g001210, Capana00g001236, Capana00g001333, Capana00g001443, Capana00g001532, Capana00g001645, Capana00g001649, Capana00g001756, Capana00g001869, Capana00g001893, Capana00…
GO:0031224	CC	e	intrinsic component of membrane	403/1255	8896/35336	2.02789e-08	2	403	4.04249e-06	Capana00g000189, Capana00g000346, Capana00g000458, Capana00g000484, Capana00g000581, Capana00g000712, Capana00g000713, Capana00g001025, Capana00g001026, Capana00g001092, Capana00g001093, Capana00g001160, Capana00g001161, Capana00g001210, Capana00g001236, Capana00g001333, Capana00g001443, Capana00g001532, Capana00g001645, Capana00g001649, Capana00g001756, Capana00g001869, Capana00g001893, Capana00…
GO:0110165	CC	e	cellular anatomical entity	560/1255	13753/35336	2.80724e-05	1	560	0.00345291	Capana00g000101, Capana00g000113, Capana00g000189, Capana00g000202, Capana00g000346, Capana00g000410, Capana00g000458, Capana00g000472, Capana00g000484, Capana00g000581, Capana00g000592, Capana00g000710, Capana00g000712, Capana00g000713, Capana00g000770, Capana00g000772, Capana00g000773, Capana00g001025, Capana00g001026, Capana00g001092, Capana00g001093, Capana00g001117, Capana00g001160, Capana00…
GO:0004674	MF	e	protein serine/threonine kinase activity	86/1255	901/35336	1.20582e-16	6	86	6.97087e-13	Capana00g000412, Capana00g001092, Capana00g001093, Capana00g001160, Capana00g001161, Capana00g001443, Capana00g001645, Capana00g001715, Capana00g001756, Capana00g001899, Capana00g002145, Capana00g002167, Capana00g002221, Capana00g002285, Capana00g002533, Capana00g002619, Capana00g002630, Capana00g002650, Capana00g002676, Capana00g002678, Capana01g000880, Capana01g001581, Capana02g000687, Capana02…
GO:0004672	MF	e	protein kinase activity	147/1255	2045/35336	3.7079e-16	5	147	1.07177e-12	Capana00g000173, Capana00g000412, Capana00g000484, Capana00g001092, Capana00g001093, Capana00g001160, Capana00g001161, Capana00g001443, Capana00g001645, Capana00g001715, Capana00g001756, Capana00g001899, Capana00g002145, Capana00g002160, Capana00g002167, Capana00g002221, Capana00g002285, Capana00g002533, Capana00g002576, Capana00g002619, Capana00g002621, Capana00g002622, Capana00g002623, Capana00…
GO:0016772	MF	e	transferase activity, transferring phosphorus-containing groups	191/1255	2980/35336	8.08163e-16	3	191	1.55733e-12	Capana00g000101, Capana00g000173, Capana00g000410, Capana00g000412, Capana00g000484, Capana00g000770, Capana00g000772, Capana00g000773, Capana00g001092, Capana00g001093, Capana00g001117, Capana00g001160, Capana00g001161, Capana00g001443, Capana00g001645, Capana00g001715, Capana00g001756, Capana00g001899, Capana00g002031, Capana00g002036, Capana00g002145, Capana00g002160, Capana00g002167, Capana00…
GO:0016301	MF	e	kinase activity	173/1255	2645/35336	4.11314e-15	4	173	5.94451e-12	Capana00g000173, Capana00g000412, Capana00g000484, Capana00g001092, Capana00g001093, Capana00g001160, Capana00g001161, Capana00g001443, Capana00g001645, Capana00g001715, Capana00g001756, Capana00g001899, Capana00g002031, Capana00g002036, Capana00g002145, Capana00g002160, Capana00g002167, Capana00g002221, Capana00g002285, Capana00g002533, Capana00g002576, Capana00g002619, Capana00g002621, Capana00…
GO:0016773	MF	e	phosphotransferase activity, alcohol group as acceptor	152/1255	2260/35336	2.56576e-14	4	152	2.96653e-11	Capana00g000173, Capana00g000412, Capana00g000484, Capana00g001092, Capana00g001093, Capana00g001160, Capana00g001161, Capana00g001443, Capana00g001645, Capana00g001715, Capana00g001756, Capana00g001899, Capana00g002145, Capana00g002160, Capana00g002167, Capana00g002221, Capana00g002285, Capana00g002533, Capana00g002576, Capana00g002619, Capana00g002621, Capana00g002622, Capana00g002623, Capana00…
GO:0016740	MF	e	transferase activity	285/1255	5480/35336	8.96803e-12	2	285	3.93748e-09	Capana00g000101, Capana00g000173, Capana00g000410, Capana00g000412, Capana00g000484, Capana00g000770, Capana00g000772, Capana00g000773, Capana00g000978, Capana00g001092, Capana00g001093, Capana00g001117, Capana00g001160, Capana00g001161, Capana00g001443, Capana00g001645, Capana00g001715, Capana00g001756, Capana00g001899, Capana00g002031, Capana00g002036, Capana00g002145, Capana00g002160, Capana00…
GO:1901363	MF	e	heterocyclic compound binding	465/1255	10010/35336	9.49185e-12	2	465	3.93748e-09	Capana00g000061, Capana00g000101, Capana00g000113, Capana00g000173, Capana00g000410, Capana00g000412, Capana00g000437, Capana00g000484, Capana00g000581, Capana00g000587, Capana00g000592, Capana00g000610, Capana00g000712, Capana00g000713, Capana00g000770, Capana00g000772, Capana00g000773, Capana00g001025, Capana00g001026, Capana00g001092, Capana00g001093, Capana00g001117, Capana00g001160, Capana00…
GO:0097159	MF	e	organic cyclic compound binding	465/1255	10011/35336	9.53551e-12	2	465	3.93748e-09	Capana00g000061, Capana00g000101, Capana00g000113, Capana00g000173, Capana00g000410, Capana00g000412, Capana00g000437, Capana00g000484, Capana00g000581, Capana00g000587, Capana00g000592, Capana00g000610, Capana00g000712, Capana00g000713, Capana00g000770, Capana00g000772, Capana00g000773, Capana00g001025, Capana00g001026, Capana00g001092, Capana00g001093, Capana00g001117, Capana00g001160, Capana00…
GO:0016168	MF	e	chlorophyll binding	26/1255	150/35336	2.19928e-11	4	26	8.47602e-09	Capana00g000581, Capana00g000712, Capana00g000713, Capana00g001025, Capana00g001026, Capana00g001210, Capana00g002019, Capana00g002663, Capana00g002664, Capana00g002665, Capana00g002674, Capana00g002999, Capana02g000651, Capana03g001474, Capana03g001475, Capana03g001476, Capana03g001477, Capana03g002932, Capana06g002977, Capana07g000048, Capana07g000510, Capana08g000733, Capana08g000734, Capana10…
GO:0005488	MF	e	binding	582/1255	13182/35336	2.48016e-11	1	582	8.96112e-09	Capana00g000061, Capana00g000101, Capana00g000113, Capana00g000173, Capana00g000202, Capana00g000294, Capana00g000410, Capana00g000412, Capana00g000437, Capana00g000472, Capana00g000484, Capana00g000581, Capana00g000587, Capana00g000592, Capana00g000610, Capana00g000688, Capana00g000712, Capana00g000713, Capana00g000770, Capana00g000772, Capana00g000773, Capana00g001025, Capana00g001026, Capana00…
GO:0009055	MF	e	electron transfer activity	40/1255	346/35336	6.9993e-11	3	40	2.22792e-08	Capana00g000581, Capana00g000712, Capana00g000713, Capana00g001025, Capana00g001026, Capana00g001210, Capana00g001333, Capana00g002019, Capana00g002663, Capana00g002664, Capana00g002665, Capana00g002674, Capana00g002999, Capana00g003875, Capana01g000811, Capana01g001426, Capana01g001868, Capana01g002197, Capana02g000651, Capana02g000849, Capana03g000447, Capana03g001474, Capana03g001475, Capana03…
GO:0005524	MF	e	ATP binding	210/1255	3865/35336	3.01778e-10	8	210	8.72288e-08	Capana00g000173, Capana00g000412, Capana00g000437, Capana00g000484, Capana00g001092, Capana00g001093, Capana00g001160, Capana00g001161, Capana00g001351, Capana00g001443, Capana00g001645, Capana00g001715, Capana00g001756, Capana00g001899, Capana00g002036, Capana00g002145, Capana00g002160, Capana00g002167, Capana00g002221, Capana00g002285, Capana00g002485, Capana00g002533, Capana00g002576, Capana00…
GO:0043167	MF	e	ion binding	402/1255	8623/35336	5.32414e-10	2	402	1.46566e-07	Capana00g000173, Capana00g000202, Capana00g000294, Capana00g000412, Capana00g000437, Capana00g000472, Capana00g000484, Capana00g000581, Capana00g000610, Capana00g000688, Capana00g000712, Capana00g000713, Capana00g001025, Capana00g001026, Capana00g001089, Capana00g001092, Capana00g001093, Capana00g001160, Capana00g001161, Capana00g001210, Capana00g001351, Capana00g001443, Capana00g001645, Capana00…
GO:0032559	MF	e	adenyl ribonucleotide binding	233/1255	4504/35336	2.32302e-09	7	233	5.747e-07	Capana00g000173, Capana00g000412, Capana00g000437, Capana00g000484, Capana00g001092, Capana00g001093, Capana00g001160, Capana00g001161, Capana00g001351, Capana00g001443, Capana00g001645, Capana00g001715, Capana00g001756, Capana00g001899, Capana00g002036, Capana00g002145, Capana00g002160, Capana00g002167, Capana00g002221, Capana00g002285, Capana00g002485, Capana00g002533, Capana00g002576, Capana00…
GO:0030554	MF	e	adenyl nucleotide binding	233/1255	4508/35336	2.38589e-09	6	233	5.747e-07	Capana00g000173, Capana00g000412, Capana00g000437, Capana00g000484, Capana00g001092, Capana00g001093, Capana00g001160, Capana00g001161, Capana00g001351, Capana00g001443, Capana00g001645, Capana00g001715, Capana00g001756, Capana00g001899, Capana00g002036, Capana00g002145, Capana00g002160, Capana00g002167, Capana00g002221, Capana00g002285, Capana00g002485, Capana00g002533, Capana00g002576, Capana00…
GO:0097367	MF	e	carbohydrate derivative binding	253/1255	5028/35336	5.74008e-09	2	253	1.32734e-06	Capana00g000173, Capana00g000412, Capana00g000437, Capana00g000484, Capana00g000770, Capana00g000773, Capana00g001092, Capana00g001093, Capana00g001117, Capana00g001160, Capana00g001161, Capana00g001351, Capana00g001443, Capana00g001645, Capana00g001715, Capana00g001756, Capana00g001899, Capana00g002036, Capana00g002145, Capana00g002160, Capana00g002167, Capana00g002221, Capana00g002285, Capana00…
GO:0035639	MF	e	purine ribonucleoside triphosphate binding	218/1255	4260/35336	2.33731e-08	4	218	4.504e-06	Capana00g000173, Capana00g000412, Capana00g000437, Capana00g000484, Capana00g001092, Capana00g001093, Capana00g001160, Capana00g001161, Capana00g001351, Capana00g001443, Capana00g001645, Capana00g001715, Capana00g001756, Capana00g001899, Capana00g002036, Capana00g002145, Capana00g002160, Capana00g002167, Capana00g002221, Capana00g002285, Capana00g002485, Capana00g002533, Capana00g002576, Capana00…
GO:0051539	MF	e	4 iron, 4 sulfur cluster binding	16/1255	83/35336	3.21043e-08	4	16	5.98693e-06	Capana00g000581, Capana00g000712, Capana00g000713, Capana00g001025, Capana00g001026, Capana00g002019, Capana00g002663, Capana00g002664, Capana00g002665, Capana02g000651, Capana03g001474, Capana03g001475, Capana07g000048, Capana08g000733, Capana08g000734, Capana10g000938
GO:0036094	MF	e	small molecule binding	270/1255	5592/35336	6.32537e-08	2	270	1.14272e-05	Capana00g000173, Capana00g000412, Capana00g000437, Capana00g000484, Capana00g000610, Capana00g000770, Capana00g000773, Capana00g001092, Capana00g001093, Capana00g001117, Capana00g001160, Capana00g001161, Capana00g001351, Capana00g001443, Capana00g001645, Capana00g001715, Capana00g001756, Capana00g001899, Capana00g002036, Capana00g002145, Capana00g002160, Capana00g002167, Capana00g002221, Capana00…
GO:0032555	MF	e	purine ribonucleotide binding	241/1255	4899/35336	9.31933e-08	6	241	1.63258e-05	Capana00g000173, Capana00g000412, Capana00g000437, Capana00g000484, Capana00g001092, Capana00g001093, Capana00g001160, Capana00g001161, Capana00g001351, Capana00g001443, Capana00g001645, Capana00g001715, Capana00g001756, Capana00g001899, Capana00g002036, Capana00g002145, Capana00g002160, Capana00g002167, Capana00g002221, Capana00g002285, Capana00g002485, Capana00g002533, Capana00g002576, Capana00…
GO:0032553	MF	e	ribonucleotide binding	243/1255	4946/35336	1.03534e-07	5	243	1.76038e-05	Capana00g000173, Capana00g000412, Capana00g000437, Capana00g000484, Capana00g001092, Capana00g001093, Capana00g001160, Capana00g001161, Capana00g001351, Capana00g001443, Capana00g001645, Capana00g001715, Capana00g001756, Capana00g001899, Capana00g002036, Capana00g002145, Capana00g002160, Capana00g002167, Capana00g002221, Capana00g002285, Capana00g002485, Capana00g002533, Capana00g002576, Capana00…
GO:0017076	MF	e	purine nucleotide binding	241/1255	4904/35336	1.17258e-07	5	241	1.93676e-05	Capana00g000173, Capana00g000412, Capana00g000437, Capana00g000484, Capana00g001092, Capana00g001093, Capana00g001160, Capana00g001161, Capana00g001351, Capana00g001443, Capana00g001645, Capana00g001715, Capana00g001756, Capana00g001899, Capana00g002036, Capana00g002145, Capana00g002160, Capana00g002167, Capana00g002221, Capana00g002285, Capana00g002485, Capana00g002533, Capana00g002576, Capana00…
GO:1901265	MF	e	nucleoside phosphate binding	256/1255	5332/35336	2.57919e-07	3	256	4.02982e-05	Capana00g000173, Capana00g000412, Capana00g000437, Capana00g000484, Capana00g000610, Capana00g001092, Capana00g001093, Capana00g001160, Capana00g001161, Capana00g001351, Capana00g001443, Capana00g001645, Capana00g001715, Capana00g001756, Capana00g001899, Capana00g002036, Capana00g002145, Capana00g002160, Capana00g002167, Capana00g002221, Capana00g002285, Capana00g002485, Capana00g002533, Capana00…
GO:0000166	MF	e	nucleotide binding	256/1255	5332/35336	2.57919e-07	4	256	4.02982e-05	Capana00g000173, Capana00g000412, Capana00g000437, Capana00g000484, Capana00g000610, Capana00g001092, Capana00g001093, Capana00g001160, Capana00g001161, Capana00g001351, Capana00g001443, Capana00g001645, Capana00g001715, Capana00g001756, Capana00g001899, Capana00g002036, Capana00g002145, Capana00g002160, Capana00g002167, Capana00g002221, Capana00g002285, Capana00g002485, Capana00g002533, Capana00…
GO:0043168	MF	e	anion binding	254/1255	5343/35336	7.49337e-07	3	254	0.000111075	Capana00g000173, Capana00g000412, Capana00g000437, Capana00g000484, Capana00g000610, Capana00g001092, Capana00g001093, Capana00g001160, Capana00g001161, Capana00g001351, Capana00g001443, Capana00g001645, Capana00g001715, Capana00g001756, Capana00g001899, Capana00g002036, Capana00g002145, Capana00g002160, Capana00g002167, Capana00g002221, Capana00g002285, Capana00g002485, Capana00g002533, Capana00…
GO:0045156	MF	e	electron transporter, photosynthesis activity	10/1255	46/35336	3.91524e-06	4	10	0.000538905	Capana00g001210, Capana00g002674, Capana00g002999, Capana03g001476, Capana03g001477, Capana03g002932, Capana07g000510, Capana09g000854, Capana11g002217, Capana12g002243
GO:0032549	MF	e	ribonucleoside binding	10/1255	48/35336	5.89001e-06	4	10	0.000791863	Capana00g000770, Capana00g000773, Capana00g001117, Capana01g001878, Capana01g001883, Capana01g004078, Capana03g001999, Capana10g002538, Capana12g001298, Capana12g002246
GO:0001882	MF	e	nucleoside binding	10/1255	49/35336	7.16565e-06	3	10	0.000920547	Capana00g000770, Capana00g000773, Capana00g001117, Capana01g001878, Capana01g001883, Capana01g004078, Capana03g001999, Capana10g002538, Capana12g001298, Capana12g002246
GO:0030246	MF	e	carbohydrate binding	35/1255	433/35336	9.01455e-06	2	35	0.00113289	Capana00g000484, Capana00g002160, Capana00g002221, Capana00g002621, Capana00g002622, Capana00g003858, Capana01g000880, Capana01g003696, Capana01g003755, Capana02g002121, Capana02g002302, Capana02g002303, Capana02g002304, Capana02g002305, Capana02g002479, Capana03g000342, Capana03g000343, Capana03g001056, Capana03g003725, Capana04g000143, Capana04g000145, Capana04g002456, Capana06g000987, Capana06…
GO:0003899	MF	e	DNA-directed 5'-3' RNA polymerase activity	18/1255	168/35336	3.24876e-05	7	18	0.00391273	Capana00g000101, Capana00g000410, Capana00g000770, Capana00g000772, Capana00g000773, Capana00g001117, Capana00g003400, Capana01g001878, Capana01g001883, Capana01g004077, Capana01g004078, Capana02g003202, Capana03g001999, Capana04g000805, Capana07g000112, Capana10g002538, Capana12g001298, Capana12g002246
