# Supplementary material for: Analysis of the Expression and Function of Key Genes in Pepper Under Low-Temperature Stress
Source: Front Plant Sci. 2022 May 4;13:852511. doi: 10.3389/fpls.2022.852511 (PMC9116226; doi:10.3389/fpls.2022.852511)
Supplement: Supplementary file 6 [file Table_6.XLSX]

## Sheet: Sheet1
Supplementary-Table S6 All GO terms enrichment in cluster 9 genes
GO	NS	enrichment	name	ratio_in_study	ratio_in_pop	p_uncorrected	depth	study_count	p_fdr_bh	study_items
GO:0006412	BP	e	translation	33/940	474/35336	6.50088e-07	7	33	0.000221068	Capana00g000951, Capana00g002601, Capana00g003656, Capana00g004025, Capana00g004979, Capana00g005105, Capana01g001382, Capana01g002774, Capana01g003759, Capana01g004413, Capana02g000633, Capana02g002367, Capana02g002976, Capana03g000996, Capana03g001135, Capana03g001207, Capana03g002242, Capana03g003634, Capana05g002405, Capana06g000511, Capana06g000931, Capana06g001022, Capana06g001826, Capana08…
GO:0043043	BP	e	peptide biosynthetic process	33/940	477/35336	7.47745e-07	6	33	0.000240151	Capana00g000951, Capana00g002601, Capana00g003656, Capana00g004025, Capana00g004979, Capana00g005105, Capana01g001382, Capana01g002774, Capana01g003759, Capana01g004413, Capana02g000633, Capana02g002367, Capana02g002976, Capana03g000996, Capana03g001135, Capana03g001207, Capana03g002242, Capana03g003634, Capana05g002405, Capana06g000511, Capana06g000931, Capana06g001022, Capana06g001826, Capana08…
GO:0006518	BP	e	peptide metabolic process	33/940	490/35336	1.34971e-06	5	33	0.000354666	Capana00g000951, Capana00g002601, Capana00g003656, Capana00g004025, Capana00g004979, Capana00g005105, Capana01g001382, Capana01g002774, Capana01g003759, Capana01g004413, Capana02g000633, Capana02g002367, Capana02g002976, Capana03g000996, Capana03g001135, Capana03g001207, Capana03g002242, Capana03g003634, Capana05g002405, Capana06g000511, Capana06g000931, Capana06g001022, Capana06g001826, Capana08…
GO:0043604	BP	e	amide biosynthetic process	33/940	499/35336	2.00202e-06	5	33	0.000503203	Capana00g000951, Capana00g002601, Capana00g003656, Capana00g004025, Capana00g004979, Capana00g005105, Capana01g001382, Capana01g002774, Capana01g003759, Capana01g004413, Capana02g000633, Capana02g002367, Capana02g002976, Capana03g000996, Capana03g001135, Capana03g001207, Capana03g002242, Capana03g003634, Capana05g002405, Capana06g000511, Capana06g000931, Capana06g001022, Capana06g001826, Capana08…
GO:0009059	BP	e	macromolecule biosynthetic process	52/940	1011/35336	9.43302e-06	4	52	0.00194758	Capana00g000951, Capana00g002601, Capana00g003656, Capana00g004025, Capana00g004617, Capana00g004979, Capana00g005105, Capana01g001382, Capana01g001720, Capana01g001884, Capana01g001952, Capana01g002565, Capana01g002774, Capana01g003759, Capana01g004413, Capana02g000633, Capana02g001741, Capana02g002367, Capana02g002976, Capana03g000250, Capana03g000996, Capana03g001135, Capana03g001207, Capana03…
GO:0043603	BP	e	cellular amide metabolic process	33/940	545/35336	1.86395e-05	4	33	0.00316926	Capana00g000951, Capana00g002601, Capana00g003656, Capana00g004025, Capana00g004979, Capana00g005105, Capana01g001382, Capana01g002774, Capana01g003759, Capana01g004413, Capana02g000633, Capana02g002367, Capana02g002976, Capana03g000996, Capana03g001135, Capana03g001207, Capana03g002242, Capana03g003634, Capana05g002405, Capana06g000511, Capana06g000931, Capana06g001022, Capana06g001826, Capana08…
GO:0034645	BP	e	cellular macromolecule biosynthetic process	47/940	925/35336	2.74594e-05	5	47	0.00453551	Capana00g000951, Capana00g002601, Capana00g003656, Capana00g004025, Capana00g004617, Capana00g004979, Capana00g005105, Capana01g001382, Capana01g001720, Capana01g001884, Capana01g001952, Capana01g002774, Capana01g003759, Capana01g004413, Capana02g000633, Capana02g001741, Capana02g002367, Capana02g002976, Capana03g000996, Capana03g001135, Capana03g001207, Capana03g002242, Capana03g002990, Capana03…
GO:0043232	CC	e	intracellular non-membrane-bounded organelle	48/940	636/35336	1.35152e-10	4	48	1.95328e-07	Capana00g000951, Capana00g002601, Capana00g003656, Capana00g004025, Capana00g004979, Capana00g005105, Capana01g000171, Capana01g001382, Capana01g001720, Capana01g001884, Capana01g002774, Capana01g003759, Capana01g004413, Capana02g000633, Capana02g001377, Capana02g001392, Capana03g000996, Capana03g001135, Capana03g002242, Capana03g002681, Capana03g003441, Capana03g003634, Capana05g000363, Capana05…
GO:0043228	CC	e	non-membrane-bounded organelle	48/940	636/35336	1.35152e-10	3	48	1.95328e-07	Capana00g000951, Capana00g002601, Capana00g003656, Capana00g004025, Capana00g004979, Capana00g005105, Capana01g000171, Capana01g001382, Capana01g001720, Capana01g001884, Capana01g002774, Capana01g003759, Capana01g004413, Capana02g000633, Capana02g001377, Capana02g001392, Capana03g000996, Capana03g001135, Capana03g002242, Capana03g002681, Capana03g003441, Capana03g003634, Capana05g000363, Capana05…
GO:0005840	CC	e	ribosome	38/940	445/35336	3.764e-10	5	38	4.35194e-07	Capana00g000951, Capana00g002601, Capana00g003656, Capana00g004025, Capana00g004979, Capana00g005105, Capana01g001382, Capana01g001720, Capana01g001884, Capana01g002774, Capana01g003759, Capana01g004413, Capana02g000633, Capana02g001377, Capana03g000996, Capana03g001135, Capana03g002242, Capana03g003634, Capana05g002405, Capana06g000511, Capana06g001022, Capana06g001826, Capana08g000915, Capana08…
GO:0003735	MF	e	structural constituent of ribosome	37/940	469/35336	5.51079e-09	2	37	4.55112e-06	Capana00g000951, Capana00g002601, Capana00g003656, Capana00g004025, Capana00g004979, Capana00g005105, Capana01g001382, Capana01g001720, Capana01g001884, Capana01g002774, Capana01g003759, Capana01g004413, Capana02g000633, Capana02g002367, Capana02g002976, Capana03g000996, Capana03g001135, Capana03g001207, Capana03g002242, Capana03g003634, Capana05g002405, Capana06g000511, Capana06g000931, Capana06…
GO:0005198	MF	e	structural molecule activity	39/940	589/35336	3.44294e-07	1	39	0.000142169	Capana00g000951, Capana00g002601, Capana00g003656, Capana00g004025, Capana00g004979, Capana00g005105, Capana01g001382, Capana01g001720, Capana01g001884, Capana01g002774, Capana01g003759, Capana01g004413, Capana02g000633, Capana02g001212, Capana02g002367, Capana02g002976, Capana03g000996, Capana03g001135, Capana03g001207, Capana03g002242, Capana03g003634, Capana05g002405, Capana06g000511, Capana06…
