# Supplementary material for: Analysis of the Expression and Function of Key Genes in Pepper Under Low-Temperature Stress
Source: Front Plant Sci. 2022 May 4;13:852511. doi: 10.3389/fpls.2022.852511 (PMC9116226; doi:10.3389/fpls.2022.852511)
Supplement: Supplementary file 7 [file Table_7.XLSX]

## Sheet: Sheet1
Supplementary-Table S7 All GO terms enrichment in cluster 15 genes
GO	NS	enrichment	name	ratio_in_study	ratio_in_pop	p_uncorrected	depth	study_count	p_fdr_bh	study_items
GO:0036092	BP	e	phosphatidylinositol-3-phosphate biosynthetic process	5/1803	6/35336	1.97668e-06	10	5	0.00190453	Capana00g000742, Capana03g000082, Capana07g000767, Capana07g000963, Capana12g000996
GO:0046854	BP	e	phosphatidylinositol phosphate biosynthetic process	8/1803	21/35336	5.06253e-06	9	8	0.00418093	Capana00g000333, Capana00g000742, Capana03g000082, Capana04g002811, Capana04g002812, Capana07g000767, Capana07g000963, Capana12g000996
GO:0016740	MF	e	transferase activity	362/1803	5480/35336	1.03458e-07	2	362	0.000149522	Capana00g000300, Capana00g000321, Capana00g000333, Capana00g000644, Capana00g000656, Capana00g000958, Capana00g001034, Capana00g001239, Capana00g001253, Capana00g001259, Capana00g001273, Capana00g001376, Capana00g001416, Capana00g001534, Capana00g001564, Capana00g001566, Capana00g001879, Capana00g002032, Capana00g002071, Capana00g002187, Capana00g002233, Capana00g002463, Capana00g002532, Capana00…
GO:0003700	MF	e	DNA-binding transcription factor activity	60/1803	634/35336	6.15189e-06	2	60	0.00444551	Capana00g000339, Capana00g003283, Capana00g004836, Capana01g000046, Capana01g000160, Capana01g000161, Capana01g000162, Capana01g000331, Capana01g001106, Capana01g001337, Capana01g002625, Capana01g003505, Capana01g003506, Capana01g003507, Capana01g004375, Capana01g004447, Capana01g004449, Capana02g001665, Capana02g001898, Capana03g000268, Capana03g000380, Capana03g000560, Capana03g002354, Capana03…
GO:0043167	MF	e	ion binding	518/1803	8623/35336	1.632e-05	2	518	0.00857688	Capana00g000083, Capana00g000272, Capana00g000300, Capana00g000339, Capana00g000500, Capana00g000507, Capana00g000738, Capana00g000953, Capana00g000958, Capana00g000992, Capana00g001239, Capana00g001253, Capana00g001259, Capana00g001376, Capana00g001378, Capana00g001379, Capana00g001445, Capana00g001488, Capana00g001564, Capana00g001566, Capana00g001583, Capana00g001630, Capana00g001879, Capana00…
GO:0140110	MF	e	transcription regulator activity	65/1803	737/35336	1.99025e-05	1	65	0.00958803	Capana00g000339, Capana00g000751, Capana00g002343, Capana00g003283, Capana00g004836, Capana01g000046, Capana01g000160, Capana01g000161, Capana01g000162, Capana01g000331, Capana01g001106, Capana01g001337, Capana01g002625, Capana01g003505, Capana01g003506, Capana01g003507, Capana01g004375, Capana01g004447, Capana01g004449, Capana02g001665, Capana02g001898, Capana03g000268, Capana03g000380, Capana03…
