# Supplementary material for: Analysis of the Expression and Function of Key Genes in Pepper Under Low-Temperature Stress
Source: Front Plant Sci. 2022 May 4;13:852511. doi: 10.3389/fpls.2022.852511 (PMC9116226; doi:10.3389/fpls.2022.852511)
Supplement: Supplementary file 8 [file Table_8.XLSX]

## Sheet: Sheet1
Supplementary-Table S8 All GO terms enrichment in leaf Up regulated genes
GO	NS	enrichment	name	ratio_in_study	ratio_in_pop	p_uncorrected	depth	study_count	p_fdr_bh	study_items
GO:0120254	BP	e	olefinic compound metabolic process	7/2305	9/35336	1.59552e-07	3	7	2.42728e-05	Capana00g003499, Capana01g004230, Capana02g003105, Capana03g003491, Capana05g002560, Capana09g002190, Capana09g002200
GO:0120255	BP	e	olefinic compound biosynthetic process	6/2305	7/35336	5.06116e-07	4	6	6.80432e-05	Capana00g003499, Capana02g003105, Capana03g003491, Capana05g002560, Capana09g002190, Capana09g002200
GO:0008037	BP	e	cell recognition	25/2305	135/35336	1.99593e-06	2	25	0.000221893	Capana00g002502, Capana01g001581, Capana01g001620, Capana01g001621, Capana02g002114, Capana02g002115, Capana02g002117, Capana02g002122, Capana02g003377, Capana03g002082, Capana03g002330, Capana03g002331, Capana03g003724, Capana03g003725, Capana04g000746, Capana06g002474, Capana06g002475, Capana07g000281, Capana07g001585, Capana07g001903, Capana07g002260, Capana07g002262, Capana08g000116, Capana10…
GO:0048544	BP	e	recognition of pollen	25/2305	135/35336	1.99593e-06	3	25	0.000221893	Capana00g002502, Capana01g001581, Capana01g001620, Capana01g001621, Capana02g002114, Capana02g002115, Capana02g002117, Capana02g002122, Capana02g003377, Capana03g002082, Capana03g002330, Capana03g002331, Capana03g003724, Capana03g003725, Capana04g000746, Capana06g002474, Capana06g002475, Capana07g000281, Capana07g001585, Capana07g001903, Capana07g002260, Capana07g002262, Capana08g000116, Capana10…
GO:0007165	BP	e	signal transduction	60/2305	489/35336	2.91346e-06	4	60	0.000300763	Capana00g000202, Capana00g002164, Capana00g003369, Capana00g004851, Capana00g004853, Capana00g004856, Capana00g004861, Capana00g004911, Capana01g000855, Capana01g001421, Capana01g003128, Capana02g000273, Capana02g001216, Capana02g001666, Capana02g001704, Capana02g001705, Capana02g002377, Capana02g003278, Capana03g000310, Capana03g000311, Capana03g000812, Capana03g001590, Capana03g001818, Capana03…
GO:0009803	BP	e	cinnamic acid metabolic process	5/2305	6/35336	6.67473e-06	7	5	0.000632567	Capana00g003499, Capana03g003491, Capana05g002560, Capana09g002190, Capana09g002200
GO:0009800	BP	e	cinnamic acid biosynthetic process	5/2305	6/35336	6.67473e-06	8	5	0.000632567	Capana00g003499, Capana03g003491, Capana05g002560, Capana09g002190, Capana09g002200
GO:0009617	BP	e	response to bacterium	11/2305	35/35336	8.57695e-06	5	11	0.000787037	Capana01g001685, Capana02g000273, Capana05g000349, Capana05g002196, Capana05g002551, Capana08g001234, Capana08g002488, Capana08g002489, Capana09g001303, Capana09g001638, Capana09g001782
GO:0042742	BP	e	defense response to bacterium	11/2305	35/35336	8.57695e-06	6	11	0.000787037	Capana01g001685, Capana02g000273, Capana05g000349, Capana05g002196, Capana05g002551, Capana08g001234, Capana08g002488, Capana08g002489, Capana09g001303, Capana09g001638, Capana09g001782
GO:0009415	BP	e	response to water	15/2305	66/35336	1.76751e-05	4	15	0.0014143	Capana00g003114, Capana00g004275, Capana01g004230, Capana02g000471, Capana02g000492, Capana02g002739, Capana02g002740, Capana03g002801, Capana03g003736, Capana04g000100, Capana08g001008, Capana08g002571, Capana08g002792, Capana09g000936, Capana10g002137
GO:0001101	BP	e	response to acid chemical	15/2305	67/35336	2.1409e-05	3	15	0.00158974	Capana00g003114, Capana00g004275, Capana01g004230, Capana02g000471, Capana02g000492, Capana02g002739, Capana02g002740, Capana03g002801, Capana03g003736, Capana04g000100, Capana08g001008, Capana08g002571, Capana08g002792, Capana09g000936, Capana10g002137
GO:0006559	BP	e	L-phenylalanine catabolic process	5/2305	7/35336	2.20962e-05	10	5	0.00159673	Capana00g003499, Capana03g003491, Capana05g002560, Capana09g002190, Capana09g002200
GO:1902222	BP	e	erythrose 4-phosphate/phosphoenolpyruvate family amino acid catabolic process	5/2305	7/35336	2.20962e-05	9	5	0.00159673	Capana00g003499, Capana03g003491, Capana05g002560, Capana09g002190, Capana09g002200
GO:0002229	BP	e	defense response to oomycetes	6/2305	12/35336	5.01961e-05	6	6	0.00329754	Capana01g001685, Capana05g000349, Capana05g002196, Capana09g001303, Capana09g001638, Capana09g001782
GO:0006952	BP	e	defense response	26/2305	171/35336	5.81114e-05	3	26	0.00365155	Capana00g001496, Capana00g001498, Capana00g003369, Capana01g001685, Capana02g000273, Capana02g001689, Capana02g001800, Capana02g001846, Capana03g000530, Capana04g000454, Capana05g000349, Capana05g002196, Capana05g002411, Capana05g002551, Capana07g001714, Capana08g000223, Capana08g000876, Capana08g001234, Capana08g002488, Capana08g002489, Capana09g001303, Capana09g001638, Capana09g001782, Capana12…
GO:1901700	BP	e	response to oxygen-containing compound	27/2305	183/35336	6.41816e-05	3	27	0.00394717	Capana00g003114, Capana00g004275, Capana00g004911, Capana01g004230, Capana02g000273, Capana02g000471, Capana02g000492, Capana02g002452, Capana02g002739, Capana02g002740, Capana03g001242, Capana03g002301, Capana03g002801, Capana03g003736, Capana04g000100, Capana05g000349, Capana06g002252, Capana07g000674, Capana08g001008, Capana08g002219, Capana08g002571, Capana08g002792, Capana09g000936, Capana10…
GO:0002239	BP	e	response to oomycetes	6/2305	13/35336	8.80605e-05	5	6	0.00524822	Capana01g001685, Capana05g000349, Capana05g002196, Capana09g001303, Capana09g001638, Capana09g001782
GO:0010035	BP	e	response to inorganic substance	20/2305	125/35336	0.00017155	3	20	0.00926851	Capana00g003114, Capana00g004275, Capana01g004230, Capana02g000471, Capana02g000492, Capana02g002452, Capana02g002739, Capana02g002740, Capana03g001242, Capana03g002801, Capana03g003736, Capana04g000100, Capana08g001008, Capana08g002219, Capana08g002571, Capana08g002792, Capana09g000936, Capana10g002137, Capana11g000479, Capana11g000480
GO:0016021	CC	e	integral component of membrane	702/2305	8882/35336	2.40362e-09	3	702	5.89254e-07	Capana00g000183, Capana00g000246, Capana00g000274, Capana00g000447, Capana00g000458, Capana00g000533, Capana00g000555, Capana00g000596, Capana00g000607, Capana00g000665, Capana00g000771, Capana00g000910, Capana00g001027, Capana00g001098, Capana00g001159, Capana00g001166, Capana00g001211, Capana00g001227, Capana00g001228, Capana00g001257, Capana00g001333, Capana00g001443, Capana00g001637, Capana00…
GO:0031224	CC	e	intrinsic component of membrane	703/2305	8896/35336	2.4463e-09	2	703	5.89254e-07	Capana00g000183, Capana00g000246, Capana00g000274, Capana00g000447, Capana00g000458, Capana00g000533, Capana00g000555, Capana00g000596, Capana00g000607, Capana00g000665, Capana00g000771, Capana00g000910, Capana00g001027, Capana00g001098, Capana00g001159, Capana00g001166, Capana00g001211, Capana00g001227, Capana00g001228, Capana00g001257, Capana00g001333, Capana00g001443, Capana00g001637, Capana00…
GO:0110165	CC	e	cellular anatomical entity	1020/2305	13753/35336	6.87074e-08	1	1020	1.10333e-05	Capana00g000056, Capana00g000113, Capana00g000183, Capana00g000202, Capana00g000237, Capana00g000246, Capana00g000274, Capana00g000410, Capana00g000438, Capana00g000447, Capana00g000458, Capana00g000472, Capana00g000533, Capana00g000555, Capana00g000592, Capana00g000596, Capana00g000607, Capana00g000665, Capana00g000771, Capana00g000910, Capana00g001027, Capana00g001098, Capana00g001159, Capana00…
GO:0009535	CC	e	chloroplast thylakoid membrane	37/2305	264/35336	1.29401e-05	6	37	0.00110009	Capana00g000447, Capana00g000771, Capana00g001211, Capana00g001698, Capana00g002019, Capana00g002577, Capana00g002797, Capana00g002800, Capana00g002802, Capana00g003114, Capana01g001869, Capana01g001874, Capana01g001876, Capana01g002199, Capana01g002732, Capana01g003214, Capana02g000864, Capana02g002314, Capana03g001476, Capana03g001477, Capana03g003815, Capana03g003995, Capana04g000454, Capana04…
GO:0055035	CC	e	plastid thylakoid membrane	37/2305	265/35336	1.36172e-05	5	37	0.00114088	Capana00g000447, Capana00g000771, Capana00g001211, Capana00g001698, Capana00g002019, Capana00g002577, Capana00g002797, Capana00g002800, Capana00g002802, Capana00g003114, Capana01g001869, Capana01g001874, Capana01g001876, Capana01g002199, Capana01g002732, Capana01g003214, Capana02g000864, Capana02g002314, Capana03g001476, Capana03g001477, Capana03g003815, Capana03g003995, Capana04g000454, Capana04…
GO:0042651	CC	e	thylakoid membrane	37/2305	270/35336	1.83485e-05	4	37	0.0014143	Capana00g000447, Capana00g000771, Capana00g001211, Capana00g001698, Capana00g002019, Capana00g002577, Capana00g002797, Capana00g002800, Capana00g002802, Capana00g003114, Capana01g001869, Capana01g001874, Capana01g001876, Capana01g002199, Capana01g002732, Capana01g003214, Capana02g000864, Capana02g002314, Capana03g001476, Capana03g001477, Capana03g003815, Capana03g003995, Capana04g000454, Capana04…
GO:0034357	CC	e	photosynthetic membrane	37/2305	270/35336	1.83485e-05	3	37	0.0014143	Capana00g000447, Capana00g000771, Capana00g001211, Capana00g001698, Capana00g002019, Capana00g002577, Capana00g002797, Capana00g002800, Capana00g002802, Capana00g003114, Capana01g001869, Capana01g001874, Capana01g001876, Capana01g002199, Capana01g002732, Capana01g003214, Capana02g000864, Capana02g002314, Capana03g001476, Capana03g001477, Capana03g003815, Capana03g003995, Capana04g000454, Capana04…
GO:0042170	CC	e	plastid membrane	38/2305	306/35336	0.000156432	4	38	0.0086127	Capana00g000447, Capana00g000771, Capana00g001211, Capana00g001698, Capana00g002019, Capana00g002577, Capana00g002797, Capana00g002800, Capana00g002802, Capana00g003114, Capana01g001869, Capana01g001874, Capana01g001876, Capana01g002199, Capana01g002732, Capana01g003214, Capana02g000864, Capana02g002314, Capana03g001476, Capana03g001477, Capana03g002170, Capana03g003815, Capana03g003995, Capana04…
GO:0003700	MF	e	DNA-binding transcription factor activity	109/2305	634/35336	1.21208e-20	2	109	2.33567e-17	Capana00g000056, Capana00g000113, Capana00g000592, Capana00g001933, Capana00g003083, Capana00g003399, Capana00g004112, Capana00g004561, Capana00g004634, Capana00g004836, Capana01g000046, Capana01g000161, Capana01g000167, Capana01g000331, Capana01g000661, Capana01g000662, Capana01g000677, Capana01g001692, Capana01g002675, Capana01g004444, Capana01g004446, Capana01g004447, Capana01g004449, Capana01…
GO:0004674	MF	e	protein serine/threonine kinase activity	134/2305	901/35336	2.71824e-19	6	134	3.92853e-16	Capana00g001098, Capana00g001149, Capana00g001159, Capana00g001166, Capana00g001443, Capana00g001756, Capana00g001762, Capana00g002145, Capana00g002502, Capana00g002532, Capana00g002533, Capana00g002534, Capana00g002619, Capana00g002630, Capana00g002650, Capana00g002676, Capana01g000795, Capana01g000880, Capana01g000882, Capana01g001580, Capana01g001581, Capana01g001620, Capana01g001621, Capana01…
GO:0140110	MF	e	transcription regulator activity	116/2305	737/35336	1.10258e-18	1	116	1.27481e-15	Capana00g000056, Capana00g000113, Capana00g000592, Capana00g001933, Capana00g003083, Capana00g003399, Capana00g004112, Capana00g004275, Capana00g004561, Capana00g004634, Capana00g004836, Capana01g000046, Capana01g000161, Capana01g000167, Capana01g000331, Capana01g000661, Capana01g000662, Capana01g000677, Capana01g001692, Capana01g002675, Capana01g004444, Capana01g004446, Capana01g004447, Capana01…
GO:0004672	MF	e	protein kinase activity	224/2305	2045/35336	1.13694e-14	5	224	9.38953e-12	Capana00g001098, Capana00g001149, Capana00g001159, Capana00g001166, Capana00g001443, Capana00g001756, Capana00g001762, Capana00g001879, Capana00g002145, Capana00g002160, Capana00g002502, Capana00g002532, Capana00g002533, Capana00g002534, Capana00g002619, Capana00g002621, Capana00g002623, Capana00g002628, Capana00g002629, Capana00g002630, Capana00g002632, Capana00g002633, Capana00g002634, Capana00…
GO:0016301	MF	e	kinase activity	265/2305	2645/35336	1.09941e-12	4	265	5.77792e-10	Capana00g001098, Capana00g001149, Capana00g001159, Capana00g001166, Capana00g001443, Capana00g001756, Capana00g001762, Capana00g001779, Capana00g001879, Capana00g002031, Capana00g002145, Capana00g002160, Capana00g002502, Capana00g002532, Capana00g002533, Capana00g002534, Capana00g002619, Capana00g002621, Capana00g002623, Capana00g002628, Capana00g002629, Capana00g002630, Capana00g002632, Capana00…
GO:0016773	MF	e	phosphotransferase activity, alcohol group as acceptor	232/2305	2260/35336	3.51676e-12	4	232	1.56388e-09	Capana00g001098, Capana00g001149, Capana00g001159, Capana00g001166, Capana00g001443, Capana00g001756, Capana00g001762, Capana00g001879, Capana00g002145, Capana00g002160, Capana00g002502, Capana00g002532, Capana00g002533, Capana00g002534, Capana00g002619, Capana00g002621, Capana00g002623, Capana00g002628, Capana00g002629, Capana00g002630, Capana00g002632, Capana00g002633, Capana00g002634, Capana00…
GO:0043167	MF	e	ion binding	690/2305	8623/35336	3.98153e-10	2	690	1.27874e-07	Capana00g000202, Capana00g000219, Capana00g000237, Capana00g000272, Capana00g000447, Capana00g000472, Capana00g000610, Capana00g000659, Capana00g000688, Capana00g001027, Capana00g001098, Capana00g001149, Capana00g001159, Capana00g001166, Capana00g001211, Capana00g001257, Capana00g001351, Capana00g001443, Capana00g001496, Capana00g001498, Capana00g001637, Capana00g001691, Capana00g001698, Capana00…
GO:0016740	MF	e	transferase activity	466/2305	5480/35336	4.55336e-10	2	466	1.38542e-07	Capana00g000410, Capana00g001098, Capana00g001149, Capana00g001159, Capana00g001166, Capana00g001443, Capana00g001756, Capana00g001762, Capana00g001779, Capana00g001879, Capana00g002031, Capana00g002088, Capana00g002090, Capana00g002091, Capana00g002145, Capana00g002160, Capana00g002164, Capana00g002178, Capana00g002320, Capana00g002502, Capana00g002532, Capana00g002533, Capana00g002534, Capana00…
GO:0016772	MF	e	transferase activity, transferring phosphorus-containing groups	275/2305	2980/35336	2.66947e-09	3	275	6.17289e-07	Capana00g000410, Capana00g001098, Capana00g001149, Capana00g001159, Capana00g001166, Capana00g001443, Capana00g001756, Capana00g001762, Capana00g001779, Capana00g001879, Capana00g002031, Capana00g002145, Capana00g002160, Capana00g002502, Capana00g002532, Capana00g002533, Capana00g002534, Capana00g002619, Capana00g002621, Capana00g002623, Capana00g002628, Capana00g002629, Capana00g002630, Capana00…
GO:0030246	MF	e	carbohydrate binding	63/2305	433/35336	2.94221e-09	2	63	6.54189e-07	Capana00g001724, Capana00g002160, Capana00g002502, Capana00g002621, Capana00g003845, Capana00g003858, Capana00g003859, Capana01g000880, Capana01g000882, Capana01g001580, Capana01g001620, Capana01g001621, Capana01g001685, Capana01g003696, Capana02g001659, Capana02g002117, Capana02g002122, Capana02g002302, Capana02g002303, Capana02g002304, Capana02g002803, Capana02g002810, Capana02g002811, Capana02…
GO:0005506	MF	e	iron ion binding	76/2305	661/35336	1.51844e-06	6	76	0.000175562	Capana00g000447, Capana00g001027, Capana00g001211, Capana00g001637, Capana00g002577, Capana00g003663, Capana00g003693, Capana01g000486, Capana01g000491, Capana01g000492, Capana01g000494, Capana01g000984, Capana01g001748, Capana01g001869, Capana01g003214, Capana01g004230, Capana02g001090, Capana02g001094, Capana02g003144, Capana02g003640, Capana03g000892, Capana03g001270, Capana03g001275, Capana03…
GO:0005524	MF	e	ATP binding	323/2305	3865/35336	2.18165e-06	8	323	0.000237964	Capana00g000237, Capana00g001098, Capana00g001149, Capana00g001159, Capana00g001166, Capana00g001351, Capana00g001443, Capana00g001691, Capana00g001756, Capana00g001762, Capana00g001879, Capana00g002145, Capana00g002160, Capana00g002502, Capana00g002532, Capana00g002533, Capana00g002534, Capana00g002619, Capana00g002621, Capana00g002623, Capana00g002628, Capana00g002629, Capana00g002630, Capana00…
GO:0045548	MF	e	phenylalanine ammonia-lyase activity	5/2305	6/35336	6.67473e-06	5	5	0.000632567	Capana00g003499, Capana03g003491, Capana05g002560, Capana09g002190, Capana09g002200
GO:0043565	MF	e	sequence-specific DNA binding	46/2305	353/35336	1.01713e-05	5	46	0.000904618	Capana00g000056, Capana00g000113, Capana00g003083, Capana00g004112, Capana00g004275, Capana01g000046, Capana01g000167, Capana01g004472, Capana02g000680, Capana02g002230, Capana02g002657, Capana03g000473, Capana03g001081, Capana03g001099, Capana03g001100, Capana03g001721, Capana03g001926, Capana03g002072, Capana03g002635, Capana03g003818, Capana05g001458, Capana06g001110, Capana06g001506, Capana06…
GO:0032559	MF	e	adenyl ribonucleotide binding	364/2305	4504/35336	1.08764e-05	7	364	0.000949874	Capana00g000237, Capana00g001098, Capana00g001149, Capana00g001159, Capana00g001166, Capana00g001351, Capana00g001443, Capana00g001691, Capana00g001756, Capana00g001762, Capana00g001879, Capana00g002145, Capana00g002160, Capana00g002373, Capana00g002502, Capana00g002532, Capana00g002533, Capana00g002534, Capana00g002619, Capana00g002621, Capana00g002623, Capana00g002628, Capana00g002629, Capana00…
GO:0030554	MF	e	adenyl nucleotide binding	364/2305	4508/35336	1.10087e-05	6	364	0.000949874	Capana00g000237, Capana00g001098, Capana00g001149, Capana00g001159, Capana00g001166, Capana00g001351, Capana00g001443, Capana00g001691, Capana00g001756, Capana00g001762, Capana00g001879, Capana00g002145, Capana00g002160, Capana00g002373, Capana00g002502, Capana00g002532, Capana00g002533, Capana00g002534, Capana00g002619, Capana00g002621, Capana00g002623, Capana00g002628, Capana00g002629, Capana00…
GO:0046906	MF	e	tetrapyrrole binding	91/2305	891/35336	2.47661e-05	3	91	0.00176757	Capana00g000447, Capana00g001027, Capana00g001211, Capana00g001637, Capana00g001698, Capana00g002019, Capana00g002577, Capana00g002797, Capana00g002800, Capana00g002802, Capana00g003663, Capana00g004268, Capana01g000486, Capana01g000491, Capana01g000492, Capana01g000494, Capana01g000984, Capana01g001748, Capana01g003214, Capana01g004230, Capana01g004380, Capana02g000568, Capana02g001090, Capana02…
GO:0005488	MF	e	binding	955/2305	13182/35336	2.5388e-05	1	955	0.00178986	Capana00g000052, Capana00g000056, Capana00g000113, Capana00g000152, Capana00g000202, Capana00g000219, Capana00g000237, Capana00g000272, Capana00g000410, Capana00g000438, Capana00g000447, Capana00g000472, Capana00g000587, Capana00g000592, Capana00g000610, Capana00g000659, Capana00g000688, Capana00g001027, Capana00g001096, Capana00g001098, Capana00g001149, Capana00g001159, Capana00g001166, Capana00…
GO:0004497	MF	e	monooxygenase activity	61/2305	539/35336	3.02189e-05	3	61	0.00210476	Capana00g001027, Capana00g001637, Capana00g003663, Capana01g000486, Capana01g000491, Capana01g000492, Capana01g000494, Capana01g000984, Capana01g001748, Capana01g004230, Capana02g001090, Capana02g001094, Capana02g003105, Capana02g003144, Capana02g003208, Capana02g003640, Capana03g000892, Capana03g001270, Capana03g001275, Capana03g001278, Capana03g001346, Capana03g001377, Capana03g001743, Capana03…
GO:0020037	MF	e	heme binding	78/2305	742/35336	3.2486e-05	4	78	0.00223574	Capana00g000447, Capana00g001027, Capana00g001637, Capana00g002577, Capana00g003663, Capana00g004268, Capana01g000486, Capana01g000491, Capana01g000492, Capana01g000494, Capana01g000984, Capana01g001748, Capana01g003214, Capana01g004230, Capana01g004380, Capana02g000568, Capana02g001090, Capana02g001094, Capana02g002452, Capana02g003144, Capana02g003468, Capana02g003640, Capana03g000729, Capana03…
GO:0005509	MF	e	calcium ion binding	40/2305	308/35336	3.60248e-05	5	40	0.00242162	Capana00g000202, Capana00g000272, Capana00g001257, Capana00g003134, Capana00g003231, Capana00g004657, Capana01g000138, Capana01g000646, Capana01g001124, Capana01g001410, Capana02g002052, Capana02g002878, Capana02g003359, Capana02g003630, Capana03g000595, Capana03g000795, Capana03g000955, Capana03g001590, Capana03g001781, Capana03g003639, Capana04g000130, Capana04g000148, Capana04g000538, Capana04…
GO:0016491	MF	e	oxidoreductase activity	211/2305	2472/35336	4.90656e-05	2	211	0.00326032	Capana00g000447, Capana00g000610, Capana00g000659, Capana00g000688, Capana00g001027, Capana00g001096, Capana00g001211, Capana00g001333, Capana00g001637, Capana00g001698, Capana00g002008, Capana00g002019, Capana00g002577, Capana00g002881, Capana00g003114, Capana00g003124, Capana00g003127, Capana00g003520, Capana00g003663, Capana00g003693, Capana00g003808, Capana00g003875, Capana00g004268, Capana00…
GO:0016758	MF	e	hexosyltransferase activity	60/2305	547/35336	7.83523e-05	4	60	0.00471828	Capana00g003081, Capana00g004277, Capana00g004279, Capana01g003313, Capana01g004005, Capana01g004289, Capana02g000423, Capana02g001068, Capana02g001401, Capana02g001405, Capana02g002649, Capana02g002655, Capana02g002766, Capana02g003313, Capana02g003324, Capana02g003558, Capana03g001056, Capana03g004067, Capana03g004262, Capana04g000150, Capana04g000823, Capana04g001010, Capana04g001037, Capana04…
