# Supplementary material for: Analysis of the Expression and Function of Key Genes in Pepper Under Low-Temperature Stress
Source: Front Plant Sci. 2022 May 4;13:852511. doi: 10.3389/fpls.2022.852511 (PMC9116226; doi:10.3389/fpls.2022.852511)
Supplement: Supplementary file 9 [file Table_9.XLSX]

## Sheet: Sheet1
Supplementary-Table S9 All GO terms enrichment in leaf Down regulated genes
GO	NS	enrichment	name	ratio_in_study	ratio_in_pop	p_uncorrected	depth	study_count	p_fdr_bh	study_items
GO:0009638	BP	e	phototropism	5/1542	7/35336	3.06762e-06	6	5	0.000521586	Capana00g004753, Capana02g000008, Capana03g000772, Capana06g001020, Capana11g000681
GO:0009637	BP	e	response to blue light	6/1542	16/35336	3.75277e-05	5	6	0.0046159	Capana00g004753, Capana02g000008, Capana02g001446, Capana03g000772, Capana06g001020, Capana11g000681
GO:0005576	CC	e	extracellular region	43/1542	418/35336	2.18319e-07	2	43	4.35208e-05	Capana00g002778, Capana00g002831, Capana00g003407, Capana00g005039, Capana01g001644, Capana02g001841, Capana02g002921, Capana02g003203, Capana02g003358, Capana03g000094, Capana03g004113, Capana04g000153, Capana05g000672, Capana05g000884, Capana05g000891, Capana05g001033, Capana05g001566, Capana05g002455, Capana06g000370, Capana06g001141, Capana06g002269, Capana06g002308, Capana07g000377, Capana07…
GO:0030312	CC	e	external encapsulating structure	19/1542	141/35336	1.27991e-05	2	19	0.00189721	Capana01g002926, Capana02g002921, Capana02g003358, Capana03g004113, Capana04g000153, Capana05g000657, Capana05g000672, Capana05g000884, Capana05g000891, Capana06g002308, Capana08g000611, Capana08g001251, Capana09g000194, Capana09g000688, Capana09g002242, Capana11g001014, Capana11g001706, Capana11g001836, Capana12g002238
GO:0005618	CC	e	cell wall	18/1542	136/35336	2.7418e-05	3	18	0.00360235	Capana01g002926, Capana02g002921, Capana02g003358, Capana03g004113, Capana04g000153, Capana05g000657, Capana05g000672, Capana05g000884, Capana05g000891, Capana06g002308, Capana08g000611, Capana08g001251, Capana09g000194, Capana09g000688, Capana09g002242, Capana11g001014, Capana11g001836, Capana12g002238
GO:0004497	MF	e	monooxygenase activity	73/1542	539/35336	9.93098e-18	3	73	4.10079e-15	Capana00g003030, Capana00g004777, Capana01g000367, Capana01g000368, Capana01g000373, Capana01g000485, Capana01g000486, Capana01g000487, Capana01g000837, Capana01g001035, Capana01g001170, Capana01g001608, Capana01g004230, Capana01g004388, Capana02g001337, Capana02g001513, Capana02g002685, Capana02g002731, Capana02g002751, Capana02g002781, Capana02g002784, Capana02g003140, Capana02g003141, Capana02…
GO:0016705	MF	e	oxidoreductase activity	70/1542	618/35336	4.0492e-13	3	70	1.37697e-10	Capana00g003030, Capana00g004777, Capana01g000367, Capana01g000368, Capana01g000373, Capana01g000485, Capana01g000486, Capana01g000487, Capana01g000837, Capana01g001035, Capana01g001608, Capana01g004230, Capana02g001337, Capana02g001375, Capana02g001513, Capana02g002685, Capana02g002731, Capana02g002751, Capana02g003140, Capana02g003141, Capana02g003254, Capana03g000348, Capana03g000452, Capana03…
GO:0020037	MF	e	heme binding	79/1542	742/35336	4.3403e-13	4	79	1.39396e-10	Capana00g002778, Capana00g002831, Capana00g003030, Capana00g004777, Capana00g005039, Capana01g000367, Capana01g000368, Capana01g000373, Capana01g000485, Capana01g000486, Capana01g000487, Capana01g000837, Capana01g001035, Capana01g001608, Capana01g001644, Capana01g004230, Capana02g001337, Capana02g001375, Capana02g001513, Capana02g001841, Capana02g002452, Capana02g002685, Capana02g002731, Capana02…
GO:0016491	MF	e	oxidoreductase activity	179/1542	2472/35336	1.65427e-11	2	179	4.78166e-09	Capana00g000397, Capana00g000469, Capana00g000659, Capana00g001572, Capana00g002010, Capana00g002753, Capana00g002778, Capana00g002831, Capana00g002881, Capana00g002895, Capana00g002896, Capana00g003030, Capana00g003507, Capana00g004777, Capana00g005039, Capana01g000115, Capana01g000129, Capana01g000349, Capana01g000367, Capana01g000368, Capana01g000373, Capana01g000485, Capana01g000486, Capana01…
GO:0046906	MF	e	tetrapyrrole binding	85/1542	891/35336	1.88916e-11	3	85	5.20058e-09	Capana00g002778, Capana00g002797, Capana00g002800, Capana00g002802, Capana00g002831, Capana00g003030, Capana00g004777, Capana00g005039, Capana01g000367, Capana01g000368, Capana01g000373, Capana01g000485, Capana01g000486, Capana01g000487, Capana01g000647, Capana01g000837, Capana01g001035, Capana01g001608, Capana01g001644, Capana01g004230, Capana02g001337, Capana02g001375, Capana02g001513, Capana02…
GO:0005506	MF	e	iron ion binding	67/1542	661/35336	2.35813e-10	6	67	6.19653e-08	Capana00g003030, Capana00g004777, Capana01g000367, Capana01g000368, Capana01g000373, Capana01g000485, Capana01g000486, Capana01g000487, Capana01g000837, Capana01g001035, Capana01g001608, Capana01g004230, Capana02g001337, Capana02g001375, Capana02g001513, Capana02g002685, Capana02g002731, Capana02g002751, Capana02g003140, Capana02g003141, Capana02g003254, Capana03g000348, Capana03g001270, Capana03…
GO:0046914	MF	e	transition metal ion binding	118/1542	1838/35336	2.90348e-05	5	118	0.00373001	Capana00g003030, Capana00g004777, Capana01g000367, Capana01g000368, Capana01g000373, Capana01g000485, Capana01g000486, Capana01g000487, Capana01g000837, Capana01g000854, Capana01g001035, Capana01g001608, Capana01g003402, Capana01g003545, Capana01g004230, Capana02g000457, Capana02g001337, Capana02g001375, Capana02g001513, Capana02g001966, Capana02g002210, Capana02g002620, Capana02g002685, Capana02…
