# Supplementary material for: Analysis of the Expression and Function of Key Genes in Pepper Under Low-Temperature Stress
Source: Front Plant Sci. 2022 May 4;13:852511. doi: 10.3389/fpls.2022.852511 (PMC9116226; doi:10.3389/fpls.2022.852511)
Supplement: Supplementary file 11 [file Table_11.XLSX]

## Sheet: Sheet1
Supplementary-Table S11 All GO terms enrichment in root Down regulated genes
GO	NS	enrichment	name	ratio_in_study	ratio_in_pop	p_uncorrected	depth	study_count	p_fdr_bh	study_items
GO:0071555	BP	e	cell wall organization	22/932	273/35336	4.14957e-06	5	22	0.00119943	Capana00g000318, Capana01g000582, Capana02g002154, Capana02g002158, Capana02g002622, Capana02g002921, Capana02g003358, Capana03g000068, Capana03g000435, Capana03g002538, Capana03g003653, Capana04g002230, Capana05g000884, Capana05g001033, Capana05g002171, Capana07g000074, Capana08g001555, Capana09g000227, Capana09g000516, Capana09g000688, Capana09g002242, Capana11g001285
GO:0045229	BP	e	external encapsulating structure organization	23/932	305/35336	7.60957e-06	4	23	0.00191265	Capana00g000318, Capana01g000582, Capana02g002154, Capana02g002158, Capana02g002622, Capana02g002921, Capana02g003259, Capana02g003358, Capana03g000068, Capana03g000435, Capana03g002538, Capana03g003653, Capana04g002230, Capana05g000884, Capana05g001033, Capana05g002171, Capana07g000074, Capana08g001555, Capana09g000227, Capana09g000516, Capana09g000688, Capana09g002242, Capana11g001285
GO:0071554	BP	e	cell wall organization or biogenesis	22/932	294/35336	1.34387e-05	2	22	0.00277462	Capana00g000318, Capana01g000582, Capana02g002154, Capana02g002158, Capana02g002622, Capana02g002921, Capana02g003358, Capana03g000068, Capana03g000435, Capana03g002538, Capana03g003653, Capana04g002230, Capana05g000884, Capana05g001033, Capana05g002171, Capana07g000074, Capana08g001555, Capana09g000227, Capana09g000516, Capana09g000688, Capana09g002242, Capana11g001285
GO:0000272	BP	e	polysaccharide catabolic process	14/932	146/35336	3.4514e-05	5	14	0.00563893	Capana01g000582, Capana01g003760, Capana02g002158, Capana02g002622, Capana03g000068, Capana03g002538, Capana03g003653, Capana03g003654, Capana04g001112, Capana06g000165, Capana08g001555, Capana08g002622, Capana09g001107, Capana09g002252
GO:0005576	CC	e	extracellular region	35/932	418/35336	2.48727e-09	2	35	2.87578e-06	Capana00g000318, Capana00g002132, Capana00g002831, Capana00g004268, Capana01g003551, Capana02g000568, Capana02g001841, Capana02g002154, Capana02g002158, Capana02g002901, Capana02g002921, Capana02g003203, Capana02g003358, Capana03g000068, Capana03g000435, Capana03g001836, Capana03g001837, Capana03g002538, Capana04g002230, Capana05g000412, Capana05g000884, Capana05g001033, Capana05g001566, Capana05…
GO:0005618	CC	e	cell wall	13/932	136/35336	6.7269e-05	3	13	0.00942729	Capana02g002154, Capana02g002158, Capana02g002921, Capana02g003358, Capana03g000068, Capana03g002538, Capana04g000291, Capana04g001112, Capana05g000884, Capana07g000074, Capana09g000194, Capana09g000688, Capana09g002242
GO:0016491	MF	e	oxidoreductase activity	125/932	2472/35336	2.52623e-12	2	125	7.30207e-09	Capana00g000469, Capana00g000688, Capana00g002132, Capana00g002831, Capana00g002845, Capana00g002896, Capana00g003014, Capana00g003030, Capana00g003264, Capana00g003565, Capana00g003693, Capana00g003791, Capana00g003808, Capana00g004268, Capana01g000129, Capana01g000349, Capana01g000487, Capana01g000668, Capana01g000833, Capana01g001574, Capana01g001577, Capana01g001578, Capana01g001748, Capana01…
GO:0004497	MF	e	monooxygenase activity	46/932	539/35336	4.04008e-12	3	46	7.78522e-09	Capana00g003014, Capana00g003030, Capana01g000487, Capana01g000668, Capana01g001748, Capana02g001090, Capana02g001094, Capana02g001513, Capana02g002731, Capana02g002781, Capana02g003140, Capana03g001253, Capana03g001254, Capana03g001274, Capana03g001275, Capana03g001283, Capana03g001346, Capana03g003391, Capana03g003392, Capana03g004115, Capana04g000463, Capana04g000466, Capana04g000471, Capana04…
GO:0016758	MF	e	hexosyltransferase activity	43/932	547/35336	2.75249e-10	4	43	3.97804e-07	Capana00g003486, Capana00g004279, Capana00g004281, Capana02g002154, Capana02g002921, Capana02g003323, Capana02g003327, Capana03g000135, Capana03g004110, Capana03g004262, Capana03g004394, Capana04g001024, Capana04g001036, Capana04g001650, Capana05g000068, Capana05g000071, Capana05g000498, Capana05g000615, Capana05g000617, Capana05g000784, Capana05g000785, Capana05g000791, Capana06g001526, Capana06…
GO:0016705	MF	e	oxidoreductase activity	44/932	618/35336	3.66009e-09	3	44	3.5265e-06	Capana00g003014, Capana00g003030, Capana01g000487, Capana01g000668, Capana01g001748, Capana02g001090, Capana02g001094, Capana02g001513, Capana02g002731, Capana02g003140, Capana03g001253, Capana03g001254, Capana03g001274, Capana03g001275, Capana03g001283, Capana03g001346, Capana03g003391, Capana03g003392, Capana03g004115, Capana04g000463, Capana04g000466, Capana04g000471, Capana04g001637, Capana05…
GO:0020037	MF	e	heme binding	49/932	742/35336	7.54413e-09	4	49	6.23037e-06	Capana00g002132, Capana00g002831, Capana00g003030, Capana00g004268, Capana01g000487, Capana01g000668, Capana01g001748, Capana02g000568, Capana02g001090, Capana02g001094, Capana02g001513, Capana02g001841, Capana02g002731, Capana02g003140, Capana03g001253, Capana03g001254, Capana03g001274, Capana03g001275, Capana03g001283, Capana03g001346, Capana03g001836, Capana03g001837, Capana03g003391, Capana03…
GO:0005506	MF	e	iron ion binding	44/932	661/35336	2.66941e-08	6	44	1.92898e-05	Capana00g003030, Capana00g003693, Capana01g000487, Capana01g000668, Capana01g001748, Capana02g001090, Capana02g001094, Capana02g001513, Capana02g002731, Capana02g003140, Capana03g001253, Capana03g001254, Capana03g001274, Capana03g001275, Capana03g001283, Capana03g001346, Capana03g003391, Capana03g003392, Capana03g004115, Capana04g000463, Capana04g000466, Capana04g000471, Capana04g001637, Capana05…
GO:0102698	MF	e	5-epi-aristolochene synthase activity	5/932	8/35336	6.61989e-07	5	5	0.00033533	Capana00g001496, Capana00g001497, Capana00g001498, Capana12g002446, Capana12g002450
GO:0046906	MF	e	tetrapyrrole binding	50/932	891/35336	6.96066e-07	3	50	0.00033533	Capana00g002132, Capana00g002796, Capana00g002831, Capana00g003030, Capana00g004268, Capana01g000487, Capana01g000668, Capana01g001748, Capana02g000568, Capana02g001090, Capana02g001094, Capana02g001513, Capana02g001841, Capana02g002731, Capana02g003140, Capana03g001253, Capana03g001254, Capana03g001274, Capana03g001275, Capana03g001283, Capana03g001346, Capana03g001836, Capana03g001837, Capana03…
GO:0016757	MF	e	glycosyltransferase activity	45/932	776/35336	1.11242e-06	3	45	0.000428729	Capana00g003486, Capana00g004279, Capana00g004281, Capana02g002154, Capana02g002921, Capana02g002953, Capana02g003323, Capana02g003327, Capana03g000135, Capana03g004110, Capana03g004262, Capana03g004394, Capana04g000022, Capana04g001024, Capana04g001036, Capana04g001650, Capana05g000068, Capana05g000071, Capana05g000498, Capana05g000615, Capana05g000617, Capana05g000784, Capana05g000785, Capana05…
GO:0003700	MF	e	DNA-binding transcription factor activity	39/932	634/35336	1.87399e-06	2	39	0.000601864	Capana00g001366, Capana00g002700, Capana00g002726, Capana00g003016, Capana00g004995, Capana01g000273, Capana01g000661, Capana01g000677, Capana01g003147, Capana01g003464, Capana01g003502, Capana01g004474, Capana02g000496, Capana02g002708, Capana02g002714, Capana02g003661, Capana03g000473, Capana03g001026, Capana03g002072, Capana03g003248, Capana03g003309, Capana03g003660, Capana03g004499, Capana03…
GO:0010333	MF	e	terpene synthase activity	13/932	108/35336	5.62623e-06	5	13	0.00147842	Capana00g001496, Capana00g001497, Capana00g001498, Capana02g001089, Capana03g001544, Capana08g001670, Capana08g002112, Capana08g002115, Capana11g002125, Capana12g002432, Capana12g002446, Capana12g002448, Capana12g002450
GO:0016838	MF	e	carbon-oxygen lyase activity, acting on phosphates	13/932	112/35336	8.42739e-06	4	13	0.00202995	Capana00g001496, Capana00g001497, Capana00g001498, Capana02g001089, Capana03g001544, Capana08g001670, Capana08g002112, Capana08g002115, Capana11g002125, Capana12g002432, Capana12g002446, Capana12g002448, Capana12g002450
GO:0140110	MF	e	transcription regulator activity	41/932	737/35336	1.12399e-05	1	41	0.00259912	Capana00g001366, Capana00g002700, Capana00g002726, Capana00g003016, Capana00g003770, Capana00g004275, Capana00g004995, Capana01g000273, Capana01g000661, Capana01g000677, Capana01g003147, Capana01g003464, Capana01g003502, Capana01g004474, Capana02g000496, Capana02g002708, Capana02g002714, Capana02g003661, Capana03g000473, Capana03g001026, Capana03g002072, Capana03g003248, Capana03g003309, Capana03…
GO:0046914	MF	e	transition metal ion binding	80/932	1838/35336	1.25988e-05	5	80	0.00277462	Capana00g003016, Capana00g003030, Capana00g003693, Capana00g003770, Capana01g000487, Capana01g000668, Capana01g001748, Capana01g002731, Capana02g001090, Capana02g001094, Capana02g001298, Capana02g001513, Capana02g002119, Capana02g002210, Capana02g002708, Capana02g002714, Capana02g002731, Capana02g002901, Capana02g003140, Capana03g000304, Capana03g000366, Capana03g000377, Capana03g001253, Capana03…
GO:0046872	MF	e	metal ion binding	141/932	3791/35336	2.70413e-05	4	141	0.00469997	Capana00g000688, Capana00g001257, Capana00g001496, Capana00g001497, Capana00g001498, Capana00g002132, Capana00g002831, Capana00g003016, Capana00g003030, Capana00g003693, Capana00g003768, Capana00g003769, Capana00g003770, Capana00g004151, Capana00g004268, Capana01g000487, Capana01g000668, Capana01g000833, Capana01g001574, Capana01g001577, Capana01g001578, Capana01g001748, Capana01g002731, Capana01…
GO:0043169	MF	e	cation binding	141/932	3806/35336	3.51153e-05	3	141	0.00563893	Capana00g000688, Capana00g001257, Capana00g001496, Capana00g001497, Capana00g001498, Capana00g002132, Capana00g002831, Capana00g003016, Capana00g003030, Capana00g003693, Capana00g003768, Capana00g003769, Capana00g003770, Capana00g004151, Capana00g004268, Capana01g000487, Capana01g000668, Capana01g000833, Capana01g001574, Capana01g001577, Capana01g001578, Capana01g001748, Capana01g002731, Capana01…
