# Supplementary material for: Analysis of the Expression and Function of Key Genes in Pepper Under Low-Temperature Stress
Source: Front Plant Sci. 2022 May 4;13:852511. doi: 10.3389/fpls.2022.852511 (PMC9116226; doi:10.3389/fpls.2022.852511)
Supplement: Supplementary file 12 [file Table_12.XLSX]

## Sheet: Sheet1
Table S12 All KEGG pathways enrichment in leaf DEGs
ID	Description	GeneRatio	BgRatio	pvalue	p.adjust	qvalue	geneID	Count
ko04626	Plant-pathogen interaction	74/1196	285/9496	4.01913e-10	5.46602e-08	4.69604e-08	Capana00g000202/Capana00g001443/Capana00g002764/Capana00g003231/Capana00g003837/Capana00g004165/Capana00g004542/Capana00g004657/Capana01g000138/Capana01g000167/Capana01g001124/Capana01g001410/Capana01g002633/Capana01g004287/Capana01g004387/Capana02g000554/Capana02g001151/Capana02g001282/Capana02g001710/Capana02g001716/Capana02g001851/Capana02g002250/Capana02g002878/Capana02g003265/Capana02g003266…	74
ko00199	Cytochrome P450	35/1196	99/9496	4.3592e-09	2.96426e-07	2.54669e-07	Capana01g000984/Capana01g001608/Capana01g004230/Capana02g001090/Capana02g001094/Capana02g001337/Capana02g001513/Capana02g002685/Capana02g002751/Capana02g003254/Capana02g003640/Capana03g000348/Capana03g000892/Capana03g001275/Capana03g001346/Capana03g001377/Capana03g001743/Capana03g001749/Capana03g001752/Capana03g003391/Capana03g003392/Capana04g000454/Capana04g000629/Capana04g001495/Capana06g000365…	35
ko00940	Phenylpropanoid biosynthesis	47/1196	171/9496	1.05894e-07	4.80055e-06	4.12431e-06	Capana00g000610/Capana00g002778/Capana00g002831/Capana00g003499/Capana00g003512/Capana00g004268/Capana00g005039/Capana01g001644/Capana01g004380/Capana02g000568/Capana02g001298/Capana02g001415/Capana02g001420/Capana02g001423/Capana02g001841/Capana02g002655/Capana02g003074/Capana03g000475/Capana03g000578/Capana03g001834/Capana03g001836/Capana03g001837/Capana03g001838/Capana03g003491/Capana04g000638…	47
ko04016	MAPK signaling pathway - plant	49/1196	201/9496	2.79603e-06	9.50649e-05	8.16734e-05	Capana00g000202/Capana00g001443/Capana00g002532/Capana00g002533/Capana00g002534/Capana00g003839/Capana01g000138/Capana01g000167/Capana01g000175/Capana01g001047/Capana01g002771/Capana02g001282/Capana02g001710/Capana02g001716/Capana02g001850/Capana02g002452/Capana02g002477/Capana02g002478/Capana02g003087/Capana03g000595/Capana03g001590/Capana04g002534/Capana04g002785/Capana04g002794/Capana05g000206…	49
ko00905	Brassinosteroid biosynthesis	8/1196	11/9496	7.18802e-06	0.000195514	0.000167973	Capana02g002685/Capana02g002751/Capana02g003254/Capana03g000348/Capana04g001495/Capana07g000855/Capana07g000856/Capana09g001603	8
ko00592	alpha-Linolenic acid metabolism	20/1196	61/9496	3.24113e-05	0.000734657	0.000631168	Capana00g003507/Capana01g000686/Capana01g003920/Capana01g004371/Capana02g003128/Capana02g003468/Capana02g003469/Capana03g000103/Capana03g000729/Capana04g000320/Capana04g000454/Capana04g000522/Capana04g000523/Capana04g001422/Capana07g000375/Capana07g000976/Capana08g000853/Capana08g002492/Capana11g000038/Capana12g000575	20
ko00904	Diterpenoid biosynthesis	10/1196	22/9496	0.000149029	0.00289542	0.00248755	Capana00g003124/Capana00g003127/Capana01g002809/Capana03g000366/Capana03g002435/Capana03g003391/Capana03g003392/Capana04g002602/Capana05g000709/Capana10g000131	10
ko00908	Zeatin biosynthesis	15/1196	44/9496	0.000189874	0.00322787	0.00277317	Capana00g000659/Capana00g003808/Capana00g004277/Capana01g000129/Capana01g001108/Capana01g003019/Capana04g000295/Capana05g000068/Capana05g000617/Capana05g000784/Capana05g000785/Capana06g001526/Capana09g000116/Capana10g001522/Capana10g002240	15
ko00073	Cutin,suberine and wax biosynthesis	14/1196	45/9496	0.000883795	0.0133551	0.0114738	Capana00g000397/Capana00g003693/Capana01g003807/Capana03g000176/Capana05g001963/Capana06g000365/Capana06g000595/Capana06g001231/Capana08g000136/Capana08g000139/Capana09g000097/Capana11g000255/Capana12g000028/Capana12g002344	14
ko00194	Photosynthesis proteins	30/1196	144/9496	0.00343953	0.0430428	0.0369795	Capana00g000447/Capana00g001211/Capana00g001698/Capana00g002019/Capana00g002577/Capana00g002800/Capana00g002802/Capana00g004571/Capana01g000647/Capana01g001874/Capana01g001876/Capana01g003214/Capana03g000895/Capana03g001476/Capana03g001477/Capana03g003995/Capana04g000674/Capana04g000950/Capana04g001789/Capana05g000571/Capana06g000112/Capana07g000048/Capana08g000679/Capana08g000733/Capana08g000734…	30
ko00360	Phenylalanine metabolism	13/1196	46/9496	0.00348141	0.0430428	0.0369795	Capana00g003499/Capana01g003965/Capana03g001639/Capana03g003491/Capana04g002124/Capana05g002560/Capana07g001709/Capana08g000841/Capana09g002190/Capana09g002199/Capana09g002200/Capana10g000085/Capana12g000452	13
ko01001	Protein kinases	54/1196	301/9496	0.00416561	0.0472102	0.0405599	Capana00g001443/Capana00g002532/Capana00g002533/Capana00g002534/Capana00g004165/Capana01g002771/Capana02g001282/Capana02g001704/Capana02g001705/Capana02g001710/Capana02g001716/Capana02g002250/Capana02g002617/Capana02g003087/Capana02g003265/Capana02g003266/Capana02g003523/Capana03g002662/Capana04g000148/Capana04g000541/Capana04g001243/Capana04g001993/Capana04g002534/Capana04g002785/Capana04g002794…	54
ko00480	Glutathione metabolism	26/1196	123/9496	0.00506994	0.0497497	0.0427416	Capana00g002164/Capana00g004478/Capana01g000225/Capana01g002551/Capana02g000950/Capana02g003646/Capana03g003600/Capana03g004562/Capana03g004566/Capana04g000125/Capana05g001829/Capana07g002004/Capana07g002006/Capana07g002007/Capana07g002010/Capana07g002012/Capana08g001515/Capana09g001741/Capana09g001742/Capana09g001762/Capana09g001763/Capana09g001764/Capana09g001859/Capana09g001860/Capana11g001535…	26
ko00195	Photosynthesis	25/1196	117/9496	0.00512129	0.0497497	0.0427416	Capana00g000447/Capana00g001211/Capana00g001698/Capana00g002019/Capana00g002577/Capana00g004571/Capana01g001874/Capana01g001876/Capana01g003214/Capana03g000895/Capana03g001476/Capana03g001477/Capana03g003995/Capana04g000674/Capana04g000950/Capana04g001789/Capana05g000571/Capana06g000112/Capana07g000048/Capana08g000733/Capana08g000734/Capana08g001895/Capana10g001080/Capana11g001356/Capana11g002217	25
