# Supplementary material for: Analysis of the Expression and Function of Key Genes in Pepper Under Low-Temperature Stress
Source: Front Plant Sci. 2022 May 4;13:852511. doi: 10.3389/fpls.2022.852511 (PMC9116226; doi:10.3389/fpls.2022.852511)
Supplement: Supplementary file 13 [file Table_13.XLSX]

## Sheet: Sheet1
Table S13 All KEGG pathways enrichment in root DEGs
ID	Description	GeneRatio	BgRatio	pvalue	p.adjust	qvalue	geneID	Count
ko00199	Cytochrome P450	24/729	99/9496	2.90302e-07	2.87024e-05	2.68292e-05	Capana00g004237/Capana01g000668/Capana01g000984/Capana02g001090/Capana02g001094/Capana02g001513/Capana03g001274/Capana03g001275/Capana03g001346/Capana03g003391/Capana03g003392/Capana04g001637/Capana05g000407/Capana05g002466/Capana07g001116/Capana07g002111/Capana08g002492/Capana10g002483/Capana11g001197/Capana12g001779/Capana12g002344/Capana12g002421/Capana12g002433/Capana12g002445	24
ko00908	Zeatin biosynthesis	15/729	44/9496	4.59239e-07	2.87024e-05	2.68292e-05	Capana00g003808/Capana00g004277/Capana01g000129/Capana05g000068/Capana05g000498/Capana05g000617/Capana05g000784/Capana05g000785/Capana05g000791/Capana06g001526/Capana07g001119/Capana09g000113/Capana09g000116/Capana10g001520/Capana10g001522	15
ko00909	Sesquiterpenoid and triterpenoid biosynthesis	14/729	42/9496	1.5179e-06	6.32459e-05	5.91183e-05	Capana00g001497/Capana00g001498/Capana01g000668/Capana02g001089/Capana02g001090/Capana02g001094/Capana08g001670/Capana09g000408/Capana11g002125/Capana12g002421/Capana12g002432/Capana12g002433/Capana12g002445/Capana12g002446	14
ko04016	MAPK signaling pathway - plant	29/729	201/9496	0.000687809	0.021494	0.0200913	Capana00g000202/Capana00g002533/Capana00g003839/Capana01g000175/Capana01g004352/Capana02g000772/Capana02g001761/Capana02g002477/Capana02g003087/Capana03g003309/Capana03g004524/Capana04g002868/Capana05g000206/Capana05g001700/Capana05g001701/Capana05g002193/Capana06g001506/Capana06g001594/Capana06g001665/Capana06g002562/Capana06g002652/Capana07g001392/Capana08g000980/Capana08g001513/Capana09g000244…	29
ko00904	Diterpenoid biosynthesis	7/729	22/9496	0.000936099	0.0234025	0.0218752	Capana00g003124/Capana00g003127/Capana01g002809/Capana03g000366/Capana03g003391/Capana03g003392/Capana05g000709	7
ko00040	Pentose and glucuronate interconversions	19/729	120/9496	0.00188873	0.0393485	0.0367805	Capana00g000318/Capana01g000582/Capana01g002618/Capana02g002158/Capana02g002622/Capana03g000068/Capana03g000435/Capana03g002538/Capana03g003653/Capana04g002230/Capana05g000884/Capana05g002171/Capana06g000165/Capana06g001005/Capana08g001555/Capana09g000227/Capana09g000516/Capana09g001107/Capana09g002252	19
ko00480	Glutathione metabolism	19/729	123/9496	0.00252624	0.0437621	0.0409061	Capana00g002164/Capana00g004478/Capana00g004598/Capana01g000225/Capana01g002551/Capana01g003742/Capana02g000950/Capana03g004562/Capana03g004566/Capana06g002861/Capana07g002007/Capana09g001742/Capana09g001762/Capana09g001763/Capana09g001764/Capana09g001859/Capana09g001860/Capana09g001861/Capana12g001884	19
ko00940	Phenylpropanoid biosynthesis	24/729	171/9496	0.00280078	0.0437621	0.0409061	Capana00g000610/Capana00g002132/Capana00g002737/Capana00g002831/Capana00g004268/Capana02g000568/Capana02g001298/Capana02g001420/Capana02g001841/Capana02g003073/Capana03g001834/Capana03g001836/Capana03g001837/Capana03g001838/Capana04g000638/Capana05g000415/Capana05g000665/Capana05g002178/Capana07g000164/Capana09g002190/Capana09g002200/Capana10g002483/Capana12g002500/Capana12g002757	24
